# Supplementary material for: Synthesis, analysis of mol­ecular and crystal structures, estimation of inter­molecular inter­actions and biological properties of 1-benzyl-6-fluoro-3-[5-(4-methylcyclohexyl)-1,2,4-oxadiazol-3-yl]-7-(piperidin-1-yl)quinolin-4-one
Source: Acta Crystallogr E Crystallogr Commun. 2023 Feb 21;79(Pt 3):192–200. doi: 10.1107/S2056989023001305 (PMC9993923; doi:10.1107/S2056989023001305)
Supplement: Supplementary file 1 [file e-79-00192-sup1.cif]

##############################################################################
#                                                                            #
# This CIF contains the data in a paper accepted for publication in          #
# Acta Crystallographica Section E. It conforms to the requirements of       #
# Notes for Authors for Acta Crystallographica Section E, and has been       #
# peer reviewed under the auspices of the IUCr Commission on Journals.       #
#                                                                            #
# Full details of the Crystallographic Information File format               #
# are given in the paper "The Crystallographic Information File (CIF):       #
# a New Standard Archive File for Crystallography" by S. R. Hall, F. H.      #
# Allen and I. D. Brown [Acta Cryst. (1991), A47, 655-685].                  #
#                                                                            #
# The current version of the core CIF dictionary is obtainable from          #
# ftp://ftp.iucr.org/pub/cif_core.dic.                                       #
#                                                                            #
# Software is freely available for graphical display of the structure(s)     #
# in this CIF. For information consult the CIF software page                 #
# http://www.iucr.org/resources/cif/software.                                #
#                                                                            #
# This file may be used for bona fide research purposes within the           #
# scientific community so long as proper attribution is given to the journal # 
# article from which it was obtained.                                        #
#                                                                            #
##############################################################################
data_I
_audit_creation_method
;
Olex2 1.5
(compiled 2022.04.07 svn.rca3783a0 for OlexSys, GUI svn.r6498)
;
_journal_date_recd_electronic     2023-01-05
_journal_date_accepted     2023-02-13
_journal_name_full     'Acta Crystallographica, Section E'
_journal_year     2023
_journal_volume     79
_journal_issue      3
_journal_page_first     0
_journal_page_last     0
_journal_paper_category     GO
_journal_paper_doi     10.1107/S2056989023001305
_journal_coeditor_code     DX2050
_publ_contact_author_name     'Yevhenii Vaksler'
_publ_contact_author_address
;
SSI "Institute for Single Crystals", National Academy of Sciences of Ukraine,
60
Nauky Ave, Kharkiv 61001,
Ukraine
;
_publ_contact_author_email     'vakslerea@gmail.com'
_publ_contact_author_fax     ?
_publ_contact_author_phone     '+380982813503'
_publ_section_title
;\
Synthesis, analysis of molecular and crystal structures, estimation of
intermolecular interactions and biological properties of
1-benzyl-6-fluoro-3-[5-(4-methylcyclohexyl)-1,2,4-oxadiazol-3-yl]-\
7-(piperidin-1-yl)quinolin-4-one
;
loop_
    _publ_author_name
    _publ_author_footnote
    _publ_author_address
    'Vaksler, Yevhenii' .
;
SSI "Institute for Single Crystals", National Academy of Sciences of Ukraine,
60 Nauky Ave, Kharkiv 61001,
Ukraine
;
    'Hryhoriv, Halyna V.' .
;
The National University of Pharmacy, 53 Pushkinska St, Kharkiv 61002,
Ukraine
;
    'Ivanov, Vladimir V.' .
;
V. N. Karazin Kharkiv National University, 4 Svobody Sq., Kharkiv 61077,
Ukraine
;
    'Kovalenko, Sergiy M.' .
;
V. N. Karazin Kharkiv National University, 4 Svobody Sq., Kharkiv 61077,
Ukraine
;
    'Georgiyants, Victoriya A.' .
;
The National University of Pharmacy, 53 Pushkinska St, Kharkiv 61002,
Ukraine
;
    'Langer, Thierry' .
;
Department of Pharmaceutical Chemistry, University of Vienna, Althanstrabe 14,
A-1090, Vienna,
Austria
;
_publ_section_synopsis
;\
The synthesis of the potential antimicrobial and antiviral drug,
5-[1-benzyl-6-fluoro-7-(piperidin-1-yl)-quinolin-4(1<i>H</i>)-on-3-yl]-3-(4-\
methylcyclohex-1-yl)-1,2,4-oxadiazole, was proposed. Its molecular and
crystal structures were defined and described, whereas the biological activity
was predicted with molecular docking.
;
_chemical_name_systematic
; \
1-Benzyl-6-fluoro-3-[5-(4-methylcyclohexyl)-1,2,4-oxadiazol-3-yl]-\
7-(piperidin-1-yl)quinolin-4-one
;
_chemical_name_common
;\
5-[1-Benzyl-6-fluoro-7-(piperidin-1-yl)-quinolin-4(1<i>H</i>)-on-3-yl]-3-(4-\
methylcyclohex-1-yl)-1,2,4-oxadiazole
;
_chemical_formula_moiety     'C30 H33 F N4 O2, C3 H8 O'
_chemical_formula_sum     'C33 H41 F N4 O3'
_chemical_formula_iupac     'C30 H33 F N4 O2, C3 H8 O'
_chemical_formula_weight     560.70
_chemical_melting_point     476.15
_space_group_crystal_system     triclinic
_space_group_name_H-M_alt     'P -1'
_space_group_name_Hall     '-P 1'
loop_
    _space_group_symop_operation_xyz
    'x, y, z'
    '-x, -y, -z'
_cell_length_a     9.9499(6)
_cell_length_b     11.2976(9)
_cell_length_c     14.9913(12)
_cell_angle_alpha     68.650(8)
_cell_angle_beta     89.473(6)
_cell_angle_gamma     78.976(6)
_cell_volume     1537.2(2)
_cell_formula_units_Z     2
_cell_measurement_reflns_used     2589
_cell_measurement_theta_min     3.9460
_cell_measurement_theta_max     28.2150
_cell_measurement_temperature     296.15
_exptl_crystal_description     block
_exptl_crystal_colour     yellow
_exptl_crystal_size_max     0.18
_exptl_crystal_size_mid     0.14
_exptl_crystal_size_min     0.1
_exptl_crystal_density_diffrn     1.211
_exptl_crystal_density_meas     ?
_exptl_crystal_density_method     ?
_exptl_crystal_F_000     600
_exptl_absorpt_coefficient_mu     0.082
_exptl_absorpt_correction_type     multi-scan
_exptl_absorpt_process_details
;
(CrysAlisPro; Rigaku OD, 2021)
;
_exptl_absorpt_correction_T_min     0.98623
_exptl_absorpt_correction_T_max     1.00000
_diffrn_ambient_temperature     296.15
_diffrn_source     'fine-focus sealed X-ray tube'
_diffrn_radiation_type     'Mo K\a'
_diffrn_radiation_wavelength     0.71073
_diffrn_radiation_monochromator     graphite
_diffrn_measurement_device_type     'Xcalibur, Atlas'
_diffrn_measurement_device     'four-circle diffractometer'
_diffrn_measurement_method     '\w scans'
_diffrn_detector     'CCD plate'
_diffrn_detector_area_resol_mean     10.3779
_diffrn_reflns_number     14562
_diffrn_reflns_av_R_equivalents     0.0431
_diffrn_reflns_av_unetI/netI     0.0717
_diffrn_reflns_theta_min     3.421
_diffrn_reflns_theta_max     24.999
_diffrn_reflns_theta_full     24.999
_diffrn_measured_fraction_theta_max     0.997
_diffrn_measured_fraction_theta_full     0.997
_diffrn_reflns_limit_h_min     -11
_diffrn_reflns_limit_h_max     11
_diffrn_reflns_limit_k_min     -12
_diffrn_reflns_limit_k_max     13
_diffrn_reflns_limit_l_min     -16
_diffrn_reflns_limit_l_max     17
_diffrn_radiation_probe     x-ray
_refine_special_details     ?
_reflns_number_total     5407
_reflns_number_gt     2707
_reflns_threshold_expression     'I > 2\s(I)'
_refine_ls_structure_factor_coef     Fsqd
_refine_ls_matrix_type     full
_refine_ls_R_factor_all     0.1435
_refine_ls_R_factor_gt     0.0661
_refine_ls_wR_factor_gt     0.1586
_refine_ls_wR_factor_ref     0.1892
_refine_ls_goodness_of_fit_ref     0.973
_refine_ls_restrained_S_all     0.990
_refine_ls_number_reflns     5407
_refine_ls_number_parameters     412
_refine_ls_number_restraints     54
_refine_ls_hydrogen_treatment     constr
_refine_ls_weighting_scheme     calc
_refine_ls_weighting_details
                      'w=1/[\s^2^(Fo^2^)+(0.0881P)^2^] where P=(Fo^2^+2Fc^2^)/3'
_atom_sites_solution_hydrogens     mixed
_atom_sites_solution_primary     direct
_atom_sites_solution_secondary     ?
_refine_ls_shift/su_max     0.000
_refine_ls_shift/su_mean     0.000
_refine_diff_density_max     0.297
_refine_diff_density_min     -0.242
_refine_ls_extinction_method     none
_refine_ls_extinction_coef     .
loop_
    _atom_type_symbol
    _atom_type_description
    _atom_type_scat_dispersion_real
    _atom_type_scat_dispersion_imag
    _atom_type_scat_source
    'C' 'C' 0.0033 0.0016
                         'International Tables Vol C Tables 4.2.6.8 and 6.1.1.4'
    'H' 'H' 0.0000 0.0000
                         'International Tables Vol C Tables 4.2.6.8 and 6.1.1.4'
    'F' 'F' 0.0171 0.0103
                         'International Tables Vol C Tables 4.2.6.8 and 6.1.1.4'
    'N' 'N' 0.0061 0.0033
                         'International Tables Vol C Tables 4.2.6.8 and 6.1.1.4'
    'O' 'O' 0.0106 0.0060
                         'International Tables Vol C Tables 4.2.6.8 and 6.1.1.4'
_computing_data_collection
;
CrysAlisPro (Rigaku OD, 2021)
;
_computing_cell_refinement
;
CrysAlisPro (Rigaku OD, 2021)
;
_computing_data_reduction
;
CrysAlisPro (Rigaku OD, 2021)
;
_computing_structure_solution
;
<i>SHELXT2014/5</i> (Sheldrick, 2015a)'
;
_computing_structure_refinement
;
<i>SHELXL2019/2</i> (Sheldrick, 2015b)
;
_computing_molecular_graphics
;
Olex2 (Dolomanov <i>et al.</i>,  2009)
;
_computing_publication_material
;
Olex2 (Dolomanov <i>et al.</i>,  2009)
;
loop_
    _atom_site_type_symbol
    _atom_site_label
    _atom_site_fract_x
    _atom_site_fract_y
    _atom_site_fract_z
    _atom_site_U_iso_or_equiv
    _atom_site_adp_type
    _atom_site_calc_flag
    _atom_site_occupancy
    _atom_site_disorder_assembly
    _atom_site_disorder_group
    F F1 0.40408(18) 0.53219(16) 1.12186(12) 0.0810(6) Uani d 1 . .
    O O1 -0.1510(2) 0.7148(3) 0.59426(15) 0.0918(7) Uani d 1 . .
    O O2 0.10050(19) 0.6960(2) 0.82423(13) 0.0688(6) Uani d 1 . .
    N N1 -0.0680(3) 0.6992(3) 0.67646(18) 0.0839(8) Uani d 1 . .
    N N2 -0.1356(3) 0.5139(3) 0.69218(17) 0.0729(7) Uani d 1 . .
    N N3 0.0757(2) 0.3148(2) 0.95995(15) 0.0535(6) Uani d 1 . .
    N N4 0.4118(2) 0.2672(2) 1.21202(14) 0.0543(6) Uani d 1 . .
    C C1 -0.1860(3) 0.6009(4) 0.6103(2) 0.0727(9) Uani d 1 . .
    C C2 -0.0628(3) 0.5791(3) 0.73033(19) 0.0595(8) Uani d 1 . .
    C C3 0.0080(3) 0.3883(3) 0.87466(19) 0.0564(7) Uani d 1 . .
    H H3 -0.047481 0.350041 0.848437 0.068 Uiso calc 1 . .
    C C4 0.0143(3) 0.5143(3) 0.82355(18) 0.0524(7) Uani d 1 . .
    C C5 0.0951(3) 0.5791(3) 0.86249(18) 0.0528(7) Uani d 1 . .
    C C6 0.2576(3) 0.5490(3) 0.99624(18) 0.0548(7) Uani d 1 . .
    H H6 0.263435 0.635774 0.967296 0.066 Uiso calc 1 . .
    C C7 0.3312(3) 0.4740(3) 1.07963(19) 0.0554(7) Uani d 1 . .
    C C8 0.3322(3) 0.3400(3) 1.12679(18) 0.0510(7) Uani d 1 . .
    C C9 0.2445(3) 0.2905(3) 1.08445(17) 0.0495(7) Uani d 1 . .
    H H9 0.239041 0.203628 1.113368 0.059 Uiso calc 1 . .
    C C10 0.1645(2) 0.3672(3) 0.99992(17) 0.0479(7) Uani d 1 . .
    C C11 0.1729(3) 0.4969(3) 0.95330(17) 0.0495(7) Uani d 1 . .
    C C12 0.5588(3) 0.2719(3) 1.21148(19) 0.0655(8) Uani d 1 . .
    H H12A 0.569509 0.360773 1.178841 0.079 Uiso calc 1 . .
    H H12B 0.605173 0.220547 1.176408 0.079 Uiso calc 1 . .
    C C13 0.6240(3) 0.2206(3) 1.3121(2) 0.0767(10) Uani d 1 . .
    H H13A 0.720944 0.222963 1.309746 0.092 Uiso calc 1 . .
    H H13B 0.581915 0.275375 1.345936 0.092 Uiso calc 1 . .
    C C14 0.6068(3) 0.0834(3) 1.3656(2) 0.0829(11) Uani d 1 . .
    H H14A 0.642767 0.054073 1.431599 0.100 Uiso calc 1 . .
    H H14B 0.657452 0.026422 1.336142 0.100 Uiso calc 1 . .
    C C15 0.4562(3) 0.0782(3) 1.3629(2) 0.0732(9) Uani d 1 . .
    H H15A 0.446362 -0.011460 1.392007 0.088 Uiso calc 1 . .
    H H15B 0.408760 0.125075 1.400558 0.088 Uiso calc 1 . .
    C C16 0.3905(3) 0.1353(3) 1.26275(19) 0.0602(8) Uani d 1 . .
    H H16A 0.428692 0.081034 1.227556 0.072 Uiso calc 1 . .
    H H16B 0.292786 0.136451 1.265326 0.072 Uiso calc 1 . .
    C C17 0.0544(3) 0.1821(3) 1.0101(2) 0.0596(8) Uani d 1 . .
    H H17A -0.029777 0.173344 0.983203 0.072 Uiso calc 1 . .
    H H17B 0.042178 0.168847 1.077120 0.072 Uiso calc 1 . .
    C C18 0.1692(3) 0.0775(3) 1.0047(2) 0.0613(8) Uani d 1 . .
    C C19 0.2007(4) -0.0381(3) 1.0801(3) 0.0839(10) Uani d 1 . .
    H H19 0.153116 -0.049765 1.135303 0.101 Uiso calc 1 . .
    C C20 0.3014(5) -0.1382(4) 1.0764(4) 0.1067(13) Uani d 1 . .
    H H20 0.319731 -0.216775 1.128258 0.128 Uiso calc 1 . .
    C C21 0.3726(5) -0.1226(5) 0.9984(5) 0.1236(16) Uani d 1 . .
    H H21 0.441061 -0.190020 0.996214 0.148 Uiso calc 1 . .
    C C22 0.3450(6) -0.0083(5) 0.9226(4) 0.150(2) Uani d 1 . .
    H H22 0.395091 0.002815 0.868434 0.180 Uiso calc 1 . .
    C C23 0.2423(5) 0.0921(4) 0.9254(3) 0.1159(15) Uani d 1 . .
    H H23 0.223190 0.169991 0.872837 0.139 Uiso calc 1 . .
    C C24 -0.2713(3) 0.5875(4) 0.5338(2) 0.0853(11) Uani d 1 . .
    H H24 -0.344876 0.544481 0.565601 0.102 Uiso calc 1 . .
    C C25 -0.1882(4) 0.5005(4) 0.4899(3) 0.1171(15) Uani d 1 . .
    H H25A -0.157137 0.415446 0.539389 0.141 Uiso calc 1 . .
    H H25B -0.107661 0.534888 0.464956 0.141 Uiso calc 1 . .
    C C26 -0.2665(4) 0.4864(4) 0.4101(3) 0.1127(14) Uani d 1 . .
    H H26A -0.205076 0.434701 0.381433 0.135 Uiso calc 1 . .
    H H26B -0.339078 0.440211 0.436824 0.135 Uiso calc 1 . .
    C C27 -0.3268(4) 0.6112(4) 0.3353(2) 0.0948(12) Uani d 1 . .
    H H27 -0.250641 0.653171 0.307528 0.114 Uiso calc 1 . .
    C C28 -0.4127(5) 0.6966(4) 0.3779(3) 0.1274(16) Uani d 1 . .
    H H28A -0.492846 0.660744 0.401895 0.153 Uiso calc 1 . .
    H H28B -0.444442 0.781228 0.328072 0.153 Uiso calc 1 . .
    C C29 -0.3383(5) 0.7134(4) 0.4595(3) 0.1212(15) Uani d 1 . .
    H H29A -0.269221 0.764582 0.433456 0.145 Uiso calc 1 . .
    H H29B -0.403422 0.760878 0.489193 0.145 Uiso calc 1 . .
    C C30 -0.4034(4) 0.5969(5) 0.2541(3) 0.1172(14) Uani d 1 . .
    H H30A -0.482705 0.561190 0.277632 0.176 Uiso calc 1 . .
    H H30B -0.344326 0.539912 0.229418 0.176 Uiso calc 1 . .
    H H30C -0.431828 0.680354 0.203884 0.176 Uiso calc 1 . .
    O O1A 0.9230(8) -0.0496(7) 0.7385(6) 0.090(2) Uani d 0.655(8) A 1
    H H1A 0.973132 -0.121327 0.762874 0.135 Uiso d 0.655(8) A 1
    C C1A 0.9840(10) 0.0330(8) 0.6585(6) 0.119(3) Uani d 0.655(8) A 1
    H H1AA 1.064792 -0.015019 0.639707 0.143 Uiso calc 0.655(8) A 1
    C C2A 0.8698(11) 0.0861(12) 0.5824(7) 0.189(5) Uani d 0.655(8) A 1
    H H2AA 0.845004 0.016382 0.568347 0.283 Uiso calc 0.655(8) A 1
    H H2AB 0.898808 0.146171 0.525414 0.283 Uiso calc 0.655(8) A 1
    H H2AC 0.791923 0.130018 0.604323 0.283 Uiso calc 0.655(8) A 1
    C C3A 1.0152(10) 0.1391(9) 0.6815(7) 0.195(5) Uani d 0.655(8) A 1
    H H3AA 0.936961 0.176312 0.707382 0.292 Uiso calc 0.655(8) A 1
    H H3AB 1.037392 0.204036 0.624393 0.292 Uiso calc 0.655(8) A 1
    H H3AC 1.091995 0.107152 0.728049 0.292 Uiso calc 0.655(8) A 1
    O O1B 0.957(2) -0.063(2) 0.7405(12) 0.153(7) Uani d 0.345(8) A 2
    H H1B 1.001248 -0.137151 0.766192 0.229 Uiso d 0.345(8) A 2
    C C1B 0.9053(17) 0.0324(15) 0.6486(10) 0.133(6) Uani d 0.345(8) A 2
    H H1BA 0.850989 -0.012521 0.622232 0.160 Uiso calc 0.345(8) A 2
    C C2B 1.0239(15) 0.0430(19) 0.5902(14) 0.186(9) Uani d 0.345(8) A 2
    H H2BA 1.003882 0.122132 0.534881 0.280 Uiso calc 0.345(8) A 2
    H H2BB 1.044114 -0.029514 0.569942 0.280 Uiso calc 0.345(8) A 2
    H H2BC 1.101692 0.043478 0.627413 0.280 Uiso calc 0.345(8) A 2
    C C3B 0.8059(16) 0.1510(13) 0.6445(11) 0.149(6) Uani d 0.345(8) A 2
    H H3BA 0.724542 0.126930 0.674673 0.223 Uiso calc 0.345(8) A 2
    H H3BB 0.782508 0.207177 0.578759 0.223 Uiso calc 0.345(8) A 2
    H H3BC 0.846576 0.195344 0.677535 0.223 Uiso calc 0.345(8) A 2
loop_
    _atom_site_aniso_label
    _atom_site_aniso_U_11
    _atom_site_aniso_U_22
    _atom_site_aniso_U_33
    _atom_site_aniso_U_12
    _atom_site_aniso_U_13
    _atom_site_aniso_U_23
    F1 0.1060(13) 0.0556(11) 0.0826(12) -0.0242(10) -0.0315(9) -0.0220(10)
    O1 0.1174(18) 0.0798(18) 0.0625(14) -0.0149(14) -0.0320(12) -0.0096(13)
    O2 0.0827(14) 0.0481(14) 0.0633(12) -0.0152(11) -0.0102(10) -0.0050(11)
    N1 0.112(2) 0.069(2) 0.0580(16) -0.0174(16) -0.0288(14) -0.0085(15)
    N2 0.0910(18) 0.0633(18) 0.0559(16) -0.0016(14) -0.0208(13) -0.0184(14)
    N3 0.0655(14) 0.0434(14) 0.0499(13) -0.0095(11) -0.0098(11) -0.0157(11)
    N4 0.0632(14) 0.0502(15) 0.0447(13) -0.0128(11) -0.0068(10) -0.0108(11)
    C1 0.091(2) 0.062(2) 0.062(2) -0.0046(18) -0.0144(16) -0.0248(18)
    C2 0.0696(18) 0.053(2) 0.0481(17) -0.0020(15) -0.0063(13) -0.0145(16)
    C3 0.0642(17) 0.054(2) 0.0531(17) -0.0091(14) -0.0077(13) -0.0236(16)
    C4 0.0611(17) 0.0470(18) 0.0469(16) -0.0073(14) -0.0036(12) -0.0163(14)
    C5 0.0604(17) 0.0467(19) 0.0480(16) -0.0082(14) 0.0028(12) -0.0149(14)
    C6 0.0686(18) 0.0418(17) 0.0515(16) -0.0150(14) -0.0021(13) -0.0121(14)
    C7 0.0675(18) 0.0500(19) 0.0555(17) -0.0198(15) -0.0057(14) -0.0231(15)
    C8 0.0623(17) 0.0444(17) 0.0460(15) -0.0127(13) 0.0006(12) -0.0154(13)
    C9 0.0632(16) 0.0378(16) 0.0494(15) -0.0109(13) -0.0001(12) -0.0178(13)
    C10 0.0565(16) 0.0434(17) 0.0429(15) -0.0092(13) -0.0009(12) -0.0153(13)
    C11 0.0564(16) 0.0463(18) 0.0440(15) -0.0091(13) -0.0003(12) -0.0153(13)
    C12 0.0619(19) 0.071(2) 0.0582(18) -0.0141(15) -0.0036(13) -0.0164(16)
    C13 0.070(2) 0.087(3) 0.0651(19) -0.0174(18) -0.0105(15) -0.0177(19)
    C14 0.079(2) 0.085(3) 0.063(2) -0.0060(19) -0.0141(15) -0.0062(19)
    C15 0.083(2) 0.070(2) 0.0539(18) -0.0086(17) -0.0047(14) -0.0109(16)
    C16 0.0689(18) 0.0499(19) 0.0557(17) -0.0096(14) -0.0011(13) -0.0137(15)
    C17 0.0751(19) 0.0438(18) 0.0613(18) -0.0197(15) -0.0098(14) -0.0169(15)
    C18 0.084(2) 0.0416(18) 0.0646(19) -0.0140(16) -0.0119(15) -0.0262(16)
    C19 0.100(3) 0.059(2) 0.084(2) -0.004(2) -0.0161(18) -0.022(2)
    C20 0.122(3) 0.060(3) 0.129(4) 0.009(2) -0.041(3) -0.037(3)
    C21 0.122(4) 0.093(4) 0.170(5) 0.009(3) -0.014(4) -0.080(4)
    C22 0.205(5) 0.103(4) 0.141(4) 0.009(4) 0.052(4) -0.064(4)
    C23 0.171(4) 0.075(3) 0.090(3) 0.009(3) 0.024(3) -0.034(2)
    C24 0.089(2) 0.102(3) 0.056(2) -0.007(2) -0.0193(16) -0.025(2)
    C25 0.123(3) 0.094(3) 0.135(3) 0.024(2) -0.065(3) -0.065(3)
    C26 0.129(3) 0.099(3) 0.114(3) 0.014(2) -0.046(2) -0.061(3)
    C27 0.105(3) 0.118(4) 0.069(2) -0.029(2) -0.0087(19) -0.039(2)
    C28 0.167(4) 0.101(3) 0.095(3) 0.037(3) -0.069(3) -0.043(3)
    C29 0.164(4) 0.088(3) 0.097(3) 0.034(3) -0.071(3) -0.045(2)
    C30 0.137(3) 0.133(4) 0.091(3) -0.022(3) -0.033(2) -0.055(3)
    O1A 0.094(3) 0.058(3) 0.106(4) -0.009(3) 0.010(2) -0.020(3)
    C1A 0.115(6) 0.090(5) 0.122(6) -0.021(4) 0.019(3) -0.005(4)
    C2A 0.195(9) 0.196(10) 0.123(6) -0.062(8) -0.024(5) 0.015(6)
    C3A 0.225(9) 0.146(7) 0.215(9) -0.118(7) 0.015(7) -0.028(6)
    O1B 0.182(14) 0.119(9) 0.081(7) 0.048(7) 0.009(6) 0.013(7)
    C1B 0.142(10) 0.101(8) 0.083(8) 0.015(8) 0.027(6) 0.031(7)
    C2B 0.128(11) 0.186(14) 0.144(11) -0.005(9) 0.040(9) 0.042(10)
    C3B 0.176(12) 0.091(9) 0.115(10) 0.021(7) -0.002(8) 0.013(7)
_geom_special_details
;
 All esds (except the esd in the dihedral angle between two l.s. planes)
 are estimated using the full covariance matrix.  The cell esds are taken
 into account individually in the estimation of esds in distances, angles
 and torsion angles; correlations between esds in cell parameters are only
 used when they are defined by crystal symmetry.  An approximate (isotropic)
 treatment of cell esds is used for estimating esds involving l.s. planes.
;
loop_
    _geom_bond_atom_site_label_1
    _geom_bond_atom_site_label_2
    _geom_bond_site_symmetry_2
    _geom_bond_distance
    _geom_bond_publ_flag
    F1 C7 . 1.361(3) ?
    O1 N1 . 1.427(3) ?
    O1 C1 . 1.333(4) ?
    O2 C5 . 1.245(3) ?
    N1 C2 . 1.293(4) ?
    N2 C1 . 1.292(4) ?
    N2 C2 . 1.383(4) ?
    N3 C3 . 1.344(3) ?
    N3 C10 . 1.399(3) ?
    N3 C17 . 1.469(3) ?
    N4 C8 . 1.393(3) ?
    N4 C12 . 1.474(3) ?
    N4 C16 . 1.463(3) ?
    C1 C24 . 1.501(4) ?
    C2 C4 . 1.462(4) ?
    C3 H3 . 0.9300 ?
    C3 C4 . 1.363(4) ?
    C4 C5 . 1.439(4) ?
    C5 C11 . 1.462(4) ?
    C6 H6 . 0.9300 ?
    C6 C7 . 1.351(3) ?
    C6 C11 . 1.395(4) ?
    C7 C8 . 1.417(4) ?
    C8 C9 . 1.390(4) ?
    C9 H9 . 0.9300 ?
    C9 C10 . 1.395(3) ?
    C10 C11 . 1.394(4) ?
    C12 H12A . 0.9700 ?
    C12 H12B . 0.9700 ?
    C12 C13 . 1.507(4) ?
    C13 H13A . 0.9700 ?
    C13 H13B . 0.9700 ?
    C13 C14 . 1.506(4) ?
    C14 H14A . 0.9700 ?
    C14 H14B . 0.9700 ?
    C14 C15 . 1.512(4) ?
    C15 H15A . 0.9700 ?
    C15 H15B . 0.9700 ?
    C15 C16 . 1.499(4) ?
    C16 H16A . 0.9700 ?
    C16 H16B . 0.9700 ?
    C17 H17A . 0.9700 ?
    C17 H17B . 0.9700 ?
    C17 C18 . 1.504(4) ?
    C18 C19 . 1.362(4) ?
    C18 C23 . 1.363(5) ?
    C19 H19 . 0.9300 ?
    C19 C20 . 1.377(5) ?
    C20 H20 . 0.9300 ?
    C20 C21 . 1.334(6) ?
    C21 H21 . 0.9300 ?
    C21 C22 . 1.355(6) ?
    C22 H22 . 0.9300 ?
    C22 C23 . 1.388(6) ?
    C23 H23 . 0.9300 ?
    C24 H24 . 0.9800 ?
    C24 C25 . 1.494(5) ?
    C24 C29 . 1.485(5) ?
    C25 H25A . 0.9700 ?
    C25 H25B . 0.9700 ?
    C25 C26 . 1.506(5) ?
    C26 H26A . 0.9700 ?
    C26 H26B . 0.9700 ?
    C26 C27 . 1.464(5) ?
    C27 H27 . 0.9800 ?
    C27 C28 . 1.481(5) ?
    C27 C30 . 1.515(5) ?
    C28 H28A . 0.9700 ?
    C28 H28B . 0.9700 ?
    C28 C29 . 1.523(5) ?
    C29 H29A . 0.9700 ?
    C29 H29B . 0.9700 ?
    C30 H30A . 0.9600 ?
    C30 H30B . 0.9600 ?
    C30 H30C . 0.9600 ?
    O1A H1A . 0.8200 ?
    O1A C1A . 1.438(8) ?
    C1A H1AA . 0.9800 ?
    C1A C2A . 1.489(9) ?
    C1A C3A . 1.448(10) ?
    C2A H2AA . 0.9600 ?
    C2A H2AB . 0.9600 ?
    C2A H2AC . 0.9600 ?
    C3A H3AA . 0.9600 ?
    C3A H3AB . 0.9600 ?
    C3A H3AC . 0.9600 ?
    O1B H1B . 0.8200 ?
    O1B C1B . 1.430(10) ?
    C1B H1BA . 0.9800 ?
    C1B C2B . 1.460(13) ?
    C1B C3B . 1.487(13) ?
    C2B H2BA . 0.9600 ?
    C2B H2BB . 0.9600 ?
    C2B H2BC . 0.9600 ?
    C3B H3BA . 0.9600 ?
    C3B H3BB . 0.9600 ?
    C3B H3BC . 0.9600 ?
loop_
    _geom_angle_atom_site_label_1
    _geom_angle_atom_site_label_2
    _geom_angle_atom_site_label_3
    _geom_angle_site_symmetry_1
    _geom_angle_site_symmetry_3
    _geom_angle
    _geom_angle_publ_flag
    C1 O1 N1 . . 106.8(2) ?
    C2 N1 O1 . . 102.7(3) ?
    C1 N2 C2 . . 103.3(3) ?
    C3 N3 C10 . . 119.1(2) ?
    C3 N3 C17 . . 119.8(2) ?
    C10 N3 C17 . . 121.1(2) ?
    C8 N4 C12 . . 116.85(19) ?
    C8 N4 C16 . . 116.8(2) ?
    C16 N4 C12 . . 111.4(2) ?
    O1 C1 C24 . . 118.7(3) ?
    N2 C1 O1 . . 112.6(3) ?
    N2 C1 C24 . . 128.7(3) ?
    N1 C2 N2 . . 114.5(3) ?
    N1 C2 C4 . . 124.0(3) ?
    N2 C2 C4 . . 121.6(3) ?
    N3 C3 H3 . . 117.4 ?
    N3 C3 C4 . . 125.2(3) ?
    C4 C3 H3 . . 117.4 ?
    C3 C4 C2 . . 118.2(3) ?
    C3 C4 C5 . . 119.5(2) ?
    C5 C4 C2 . . 122.3(3) ?
    O2 C5 C4 . . 124.3(2) ?
    O2 C5 C11 . . 120.9(3) ?
    C4 C5 C11 . . 114.8(2) ?
    C7 C6 H6 . . 119.8 ?
    C7 C6 C11 . . 120.4(3) ?
    C11 C6 H6 . . 119.8 ?
    F1 C7 C8 . . 118.6(2) ?
    C6 C7 F1 . . 117.8(3) ?
    C6 C7 C8 . . 123.6(3) ?
    N4 C8 C7 . . 121.0(3) ?
    C9 C8 N4 . . 123.7(2) ?
    C9 C8 C7 . . 115.3(2) ?
    C8 C9 H9 . . 119.0 ?
    C8 C9 C10 . . 122.0(3) ?
    C10 C9 H9 . . 119.0 ?
    C9 C10 N3 . . 120.6(2) ?
    C11 C10 N3 . . 118.9(2) ?
    C11 C10 C9 . . 120.5(3) ?
    C6 C11 C5 . . 119.6(2) ?
    C10 C11 C5 . . 122.2(3) ?
    C10 C11 C6 . . 118.1(2) ?
    N4 C12 H12A . . 109.4 ?
    N4 C12 H12B . . 109.4 ?
    N4 C12 C13 . . 111.1(2) ?
    H12A C12 H12B . . 108.0 ?
    C13 C12 H12A . . 109.4 ?
    C13 C12 H12B . . 109.4 ?
    C12 C13 H13A . . 109.5 ?
    C12 C13 H13B . . 109.5 ?
    H13A C13 H13B . . 108.1 ?
    C14 C13 C12 . . 110.8(3) ?
    C14 C13 H13A . . 109.5 ?
    C14 C13 H13B . . 109.5 ?
    C13 C14 H14A . . 109.8 ?
    C13 C14 H14B . . 109.8 ?
    C13 C14 C15 . . 109.4(3) ?
    H14A C14 H14B . . 108.2 ?
    C15 C14 H14A . . 109.8 ?
    C15 C14 H14B . . 109.8 ?
    C14 C15 H15A . . 109.1 ?
    C14 C15 H15B . . 109.1 ?
    H15A C15 H15B . . 107.8 ?
    C16 C15 C14 . . 112.5(2) ?
    C16 C15 H15A . . 109.1 ?
    C16 C15 H15B . . 109.1 ?
    N4 C16 C15 . . 111.7(3) ?
    N4 C16 H16A . . 109.3 ?
    N4 C16 H16B . . 109.3 ?
    C15 C16 H16A . . 109.3 ?
    C15 C16 H16B . . 109.3 ?
    H16A C16 H16B . . 107.9 ?
    N3 C17 H17A . . 108.6 ?
    N3 C17 H17B . . 108.6 ?
    N3 C17 C18 . . 114.6(2) ?
    H17A C17 H17B . . 107.6 ?
    C18 C17 H17A . . 108.6 ?
    C18 C17 H17B . . 108.6 ?
    C19 C18 C17 . . 119.8(3) ?
    C19 C18 C23 . . 117.8(3) ?
    C23 C18 C17 . . 122.4(3) ?
    C18 C19 H19 . . 119.2 ?
    C18 C19 C20 . . 121.6(4) ?
    C20 C19 H19 . . 119.2 ?
    C19 C20 H20 . . 119.9 ?
    C21 C20 C19 . . 120.1(4) ?
    C21 C20 H20 . . 119.9 ?
    C20 C21 H21 . . 120.1 ?
    C20 C21 C22 . . 119.9(5) ?
    C22 C21 H21 . . 120.1 ?
    C21 C22 H22 . . 119.9 ?
    C21 C22 C23 . . 120.2(4) ?
    C23 C22 H22 . . 119.9 ?
    C18 C23 C22 . . 120.4(4) ?
    C18 C23 H23 . . 119.8 ?
    C22 C23 H23 . . 119.8 ?
    C1 C24 H24 . . 106.9 ?
    C25 C24 C1 . . 110.4(3) ?
    C25 C24 H24 . . 106.9 ?
    C29 C24 C1 . . 113.8(3) ?
    C29 C24 H24 . . 106.9 ?
    C29 C24 C25 . . 111.5(3) ?
    C24 C25 H25A . . 109.0 ?
    C24 C25 H25B . . 109.0 ?
    C24 C25 C26 . . 113.1(3) ?
    H25A C25 H25B . . 107.8 ?
    C26 C25 H25A . . 109.0 ?
    C26 C25 H25B . . 109.0 ?
    C25 C26 H26A . . 109.0 ?
    C25 C26 H26B . . 109.0 ?
    H26A C26 H26B . . 107.8 ?
    C27 C26 C25 . . 112.9(3) ?
    C27 C26 H26A . . 109.0 ?
    C27 C26 H26B . . 109.0 ?
    C26 C27 H27 . . 106.9 ?
    C26 C27 C28 . . 110.4(3) ?
    C26 C27 C30 . . 112.9(4) ?
    C28 C27 H27 . . 106.9 ?
    C28 C27 C30 . . 112.4(3) ?
    C30 C27 H27 . . 106.9 ?
    C27 C28 H28A . . 108.8 ?
    C27 C28 H28B . . 108.8 ?
    C27 C28 C29 . . 113.7(3) ?
    H28A C28 H28B . . 107.7 ?
    C29 C28 H28A . . 108.8 ?
    C29 C28 H28B . . 108.8 ?
    C24 C29 C28 . . 112.5(3) ?
    C24 C29 H29A . . 109.1 ?
    C24 C29 H29B . . 109.1 ?
    C28 C29 H29A . . 109.1 ?
    C28 C29 H29B . . 109.1 ?
    H29A C29 H29B . . 107.8 ?
    C27 C30 H30A . . 109.5 ?
    C27 C30 H30B . . 109.5 ?
    C27 C30 H30C . . 109.5 ?
    H30A C30 H30B . . 109.5 ?
    H30A C30 H30C . . 109.5 ?
    H30B C30 H30C . . 109.5 ?
    C1A O1A H1A . . 111.0 ?
    O1A C1A H1AA . . 112.1 ?
    O1A C1A C2A . . 102.5(8) ?
    O1A C1A C3A . . 109.0(8) ?
    C2A C1A H1AA . . 112.1 ?
    C3A C1A H1AA . . 112.1 ?
    C3A C1A C2A . . 108.4(9) ?
    C1A C2A H2AA . . 109.5 ?
    C1A C2A H2AB . . 109.5 ?
    C1A C2A H2AC . . 109.5 ?
    H2AA C2A H2AB . . 109.5 ?
    H2AA C2A H2AC . . 109.5 ?
    H2AB C2A H2AC . . 109.5 ?
    C1A C3A H3AA . . 109.5 ?
    C1A C3A H3AB . . 109.5 ?
    C1A C3A H3AC . . 109.5 ?
    H3AA C3A H3AB . . 109.5 ?
    H3AA C3A H3AC . . 109.5 ?
    H3AB C3A H3AC . . 109.5 ?
    C1B O1B H1B . . 141.8 ?
    O1B C1B H1BA . . 103.5 ?
    O1B C1B C2B . . 105.0(17) ?
    O1B C1B C3B . . 118.6(16) ?
    C2B C1B H1BA . . 103.5 ?
    C2B C1B C3B . . 120.3(15) ?
    C3B C1B H1BA . . 103.5 ?
    C1B C2B H2BA . . 109.5 ?
    C1B C2B H2BB . . 109.5 ?
    C1B C2B H2BC . . 109.5 ?
    H2BA C2B H2BB . . 109.5 ?
    H2BA C2B H2BC . . 109.5 ?
    H2BB C2B H2BC . . 109.5 ?
    C1B C3B H3BA . . 109.5 ?
    C1B C3B H3BB . . 109.5 ?
    C1B C3B H3BC . . 109.5 ?
    H3BA C3B H3BB . . 109.5 ?
    H3BA C3B H3BC . . 109.5 ?
    H3BB C3B H3BC . . 109.5 ?
loop_
    _geom_torsion_atom_site_label_1
    _geom_torsion_atom_site_label_2
    _geom_torsion_atom_site_label_3
    _geom_torsion_atom_site_label_4
    _geom_torsion_site_symmetry_1
    _geom_torsion_site_symmetry_2
    _geom_torsion_site_symmetry_3
    _geom_torsion_site_symmetry_4
    _geom_torsion
    _geom_torsion_publ_flag
    F1 C7 C8 N4 . . . . -3.4(4) ?
    F1 C7 C8 C9 . . . . 173.7(2) ?
    O1 N1 C2 N2 . . . . -0.7(3) ?
    O1 N1 C2 C4 . . . . 178.5(2) ?
    O1 C1 C24 C25 . . . . 110.5(4) ?
    O1 C1 C24 C29 . . . . -15.7(5) ?
    O2 C5 C11 C6 . . . . -2.0(4) ?
    O2 C5 C11 C10 . . . . 177.2(2) ?
    N1 O1 C1 N2 . . . . -0.3(4) ?
    N1 O1 C1 C24 . . . . -178.4(3) ?
    N1 C2 C4 C3 . . . . 178.0(3) ?
    N1 C2 C4 C5 . . . . -1.8(4) ?
    N2 C1 C24 C25 . . . . -67.3(5) ?
    N2 C1 C24 C29 . . . . 166.5(3) ?
    N2 C2 C4 C3 . . . . -2.8(4) ?
    N2 C2 C4 C5 . . . . 177.4(2) ?
    N3 C3 C4 C2 . . . . 178.2(2) ?
    N3 C3 C4 C5 . . . . -2.0(4) ?
    N3 C10 C11 C5 . . . . -1.9(4) ?
    N3 C10 C11 C6 . . . . 177.3(2) ?
    N3 C17 C18 C19 . . . . 146.5(3) ?
    N3 C17 C18 C23 . . . . -35.2(4) ?
    N4 C8 C9 C10 . . . . 178.8(2) ?
    N4 C12 C13 C14 . . . . 57.9(3) ?
    C1 O1 N1 C2 . . . . 0.6(3) ?
    C1 N2 C2 N1 . . . . 0.6(4) ?
    C1 N2 C2 C4 . . . . -178.7(3) ?
    C1 C24 C25 C26 . . . . -178.1(4) ?
    C1 C24 C29 C28 . . . . 174.5(4) ?
    C2 N2 C1 O1 . . . . -0.1(3) ?
    C2 N2 C1 C24 . . . . 177.7(3) ?
    C2 C4 C5 O2 . . . . 4.5(4) ?
    C2 C4 C5 C11 . . . . -175.9(2) ?
    C3 N3 C10 C9 . . . . -174.9(2) ?
    C3 N3 C10 C11 . . . . 4.4(4) ?
    C3 N3 C17 C18 . . . . 103.8(3) ?
    C3 C4 C5 O2 . . . . -175.3(2) ?
    C3 C4 C5 C11 . . . . 4.3(4) ?
    C4 C5 C11 C6 . . . . 178.3(2) ?
    C4 C5 C11 C10 . . . . -2.4(3) ?
    C6 C7 C8 N4 . . . . 179.0(2) ?
    C6 C7 C8 C9 . . . . -3.9(4) ?
    C7 C6 C11 C5 . . . . -179.3(2) ?
    C7 C6 C11 C10 . . . . 1.4(4) ?
    C7 C8 C9 C10 . . . . 1.8(4) ?
    C8 N4 C12 C13 . . . . 164.6(3) ?
    C8 N4 C16 C15 . . . . -166.8(2) ?
    C8 C9 C10 N3 . . . . -179.0(2) ?
    C8 C9 C10 C11 . . . . 1.7(4) ?
    C9 C10 C11 C5 . . . . 177.4(2) ?
    C9 C10 C11 C6 . . . . -3.3(4) ?
    C10 N3 C3 C4 . . . . -2.6(4) ?
    C10 N3 C17 C18 . . . . -76.8(3) ?
    C11 C6 C7 F1 . . . . -175.2(2) ?
    C11 C6 C7 C8 . . . . 2.4(4) ?
    C12 N4 C8 C7 . . . . -53.5(3) ?
    C12 N4 C8 C9 . . . . 129.7(3) ?
    C12 N4 C16 C15 . . . . 55.4(3) ?
    C12 C13 C14 C15 . . . . -55.0(4) ?
    C13 C14 C15 C16 . . . . 53.5(4) ?
    C14 C15 C16 N4 . . . . -54.0(4) ?
    C16 N4 C8 C7 . . . . 171.0(2) ?
    C16 N4 C8 C9 . . . . -5.8(4) ?
    C16 N4 C12 C13 . . . . -57.6(3) ?
    C17 N3 C3 C4 . . . . 176.8(2) ?
    C17 N3 C10 C9 . . . . 5.8(4) ?
    C17 N3 C10 C11 . . . . -174.9(2) ?
    C17 C18 C19 C20 . . . . 177.4(3) ?
    C17 C18 C23 C22 . . . . -178.3(4) ?
    C18 C19 C20 C21 . . . . 1.3(6) ?
    C19 C18 C23 C22 . . . . 0.1(6) ?
    C19 C20 C21 C22 . . . . -0.5(7) ?
    C20 C21 C22 C23 . . . . -0.5(8) ?
    C21 C22 C23 C18 . . . . 0.7(8) ?
    C23 C18 C19 C20 . . . . -1.0(5) ?
    C24 C25 C26 C27 . . . . 54.2(5) ?
    C25 C24 C29 C28 . . . . 48.9(5) ?
    C25 C26 C27 C28 . . . . -54.2(5) ?
    C25 C26 C27 C30 . . . . 179.0(4) ?
    C26 C27 C28 C29 . . . . 53.2(5) ?
    C27 C28 C29 C24 . . . . -51.5(6) ?
    C29 C24 C25 C26 . . . . -50.6(5) ?
    C30 C27 C28 C29 . . . . -179.7(4) ?
loop_
    _geom_hbond_atom_site_label_D
    _geom_hbond_atom_site_label_H
    _geom_hbond_atom_site_label_A
    _geom_hbond_site_symmetry_A
    _geom_hbond_distance_DH
    _geom_hbond_distance_HA
    _geom_hbond_distance_DA
    _geom_hbond_angle_DHA
    C12 H12A F1 . 0.97 2.19 2.873(4) 126
    C16 H16B O1A 2_657 0.97 2.53 3.441(9) 155
    C17 H17B O1A 2_657 0.97 2.59 3.504(9) 157
    C17 H17B O1B 2_657 0.97 2.55 3.491(17) 162
    O1A H1A O2 1_645 0.82 2.09 2.906(9) 180
    O1B H1B O2 1_645 0.82 1.84 2.662(19) 180
_shelx_space_group_comment
;
The symmetry employed for this shelxl refinement is uniquely defined
by the following loop, which should always be used as a source of
symmetry information in preference to the above space-group names.
They are only intended as comments.
;
_shelx_estimated_absorpt_T_min     0.985
_shelx_estimated_absorpt_T_max     0.992
_shelx_hkl_file
;
   0   0   3 1188.99   15.29
   0   0   3 1115.58   14.32
   0   0  -3 1160.45   14.42
   0   0   4   92.90    5.06
   0   0  -4  103.71    5.03
   0   0  -5    3.72    1.14
   0   0   5   -1.34    2.18
   0   0  -6    4.42    1.47
   0   0   6    9.16    2.72
   0   0  -7   18.61    2.86
   0   0   7   18.35    2.84
   0   0   7   21.82    3.42
   0   0  -8   45.87    4.75
   0   0   8   48.11    5.26
   0   0   8   48.20    4.60
   0   0   9   10.59    2.89
   0   0   9   13.99    2.90
   0   0  -9   10.28    2.31
   0   0  10   20.47    4.49
   0   0  10   15.93    2.99
   0   0 -10   16.42    3.39
   0   0  11   11.14    3.32
   0   0  11    7.65    2.66
   0   0 -11    7.49    2.43
   0   0  12    1.06    1.50
   0   0  12   -0.01    1.57
   0   0  13   -1.83    1.36
   0   0  13    8.80    3.34
   0   0  14    2.06    2.21
   0   0  14   -0.75    1.83
   0   0  15   18.83    5.67
   0   0  15   18.62    4.26
   0   0  16    5.82    3.53
   0   0  16    3.55    2.65
   0   0  17    0.22    1.97
   0   0  17   -0.70    1.28
   0   0  18   -2.38    2.95
   0   0  18   -0.15    1.50
   0   0  19    2.47    1.89
   0  -1  19   -0.55    2.22
   0  -1  18   -2.28    2.52
   0  -1  17   -9.77    4.85
   0  -1  17    1.24    1.28
   0  -1  16    1.19    3.37
   0  -1  16    0.81    1.77
   0  -1  15    2.49    1.96
   0  -1  15   -1.86    2.35
   0  -1  14   10.60    4.06
   0  -1  14    3.46    2.35
   0  -1  13   -0.60    2.81
   0  -1  13    1.80    1.58
   0  -1  12    1.51    1.96
   0  -1  12    1.32    1.53
   0  -1  11   48.72    6.31
   0  -1  11   52.48    6.27
   0   1 -10    9.08    2.51
   0  -1  10    7.01    2.90
   0  -1  10    7.75    2.58
   0   1  -9   27.12    4.17
   0  -1   9   31.68    4.56
   0  -1   9   27.67    4.06
   0   1  -8    2.32    1.24
   0  -1   8    5.65    2.01
   0  -1   8    4.93    2.40
   0   1  -7  151.87    8.54
   0  -1   7  150.89    8.36
   0  -1   7  148.06    8.70
   0   1  -6   39.27    4.13
   0  -1   6   36.62    3.95
   0   1  -6   37.48    4.04
   0  -1   6   40.37    4.31
   0   1  -5   -0.25    0.92
   0  -1   5    2.01    1.15
   0   1  -5   -0.54    0.91
   0  -1   4   65.14    4.48
   0  -1   4   73.82    4.83
   0   1  -4   72.41    4.79
   0  -1   3  114.23    5.20
   0   1  -3  113.36    5.20
   0  -1   3  111.43    5.24
   0  -1   2    6.70    1.42
   0   1  -2    3.73    0.94
   0  -1   2    6.02    1.55
   0  -1  -3 2052.27   18.62
   0   1   3 2060.11   18.65
   0  -1  -4  164.99    6.11
   0   1   4  180.64    6.28
   0   1   5   97.22    5.16
   0  -1  -5   94.30    5.20
   0  -1  -6  231.36    8.89
   0   1   6  222.76    8.63
   0  -1  -7  114.82    6.94
   0   1   7  123.11    6.96
   0   1   8   -0.46    1.28
   0  -1  -8    0.72    1.08
   0   1   8    0.72    1.08
   0   1   9   49.14    5.39
   0  -1  -9   38.68    4.51
   0   1   9   47.82    5.71
   0   1   9   40.25    4.19
   0   1  10    9.68    2.94
   0   1  10    7.24    1.95
   0  -1 -10    9.44    2.40
   0   1  11   14.36    3.93
   0   1  11   12.56    2.88
   0  -1 -11   12.30    3.01
   0   1  12   17.89    3.89
   0   1  12   15.72    4.49
   0   1  13    2.08    1.42
   0   1  13    2.66    2.41
   0   1  14    6.40    2.37
   0   1  14    7.64    3.30
   0   1  15   18.91    4.07
   0   1  15   18.30    5.01
   0   1  16    6.09    2.36
   0   1  16   13.87    4.85
   0   1  17   -0.59    1.89
   0   1  17    2.66    1.74
   0   1  18    3.17    3.02
   0   1  18   -1.10    1.14
   0  -2  18   -3.94    2.74
   0  -2  17   12.42    4.34
   0  -2  17    0.87    1.36
   0  -2  16    5.60    4.46
   0  -2  16    1.18    1.53
   0  -2  15    6.66    3.52
   0  -2  15    1.03    1.30
   0  -2  14   -5.46    3.17
   0  -2  14    4.78    2.56
   0  -2  13    0.88    2.32
   0  -2  13    2.09    1.58
   0  -2  12   18.29    5.00
   0  -2  12   12.99    3.35
   0  -2  11   13.62    4.12
   0  -2  11   11.22    2.97
   0  -2  10    2.31    2.06
   0  -2  10    1.87    1.81
   0   2  -9   29.44    4.45
   0  -2   9   30.43    4.52
   0  -2   9   28.87    4.48
   0   2  -8   58.46    2.40
   0  -2   8   55.57    5.95
   0   2  -8   60.11    6.18
   0  -2   8   63.20    2.22
   0  -2   8   58.65    6.59
   0   2  -8   61.32    6.48
   0   2  -8   60.11    2.46
   0  -2   7   -2.08    1.25
   0   2  -7    1.19    1.19
   0  -2   7    1.20    1.47
   0   2  -7   -0.32    1.32
   0  -2   6    4.92    1.76
   0   2  -6    4.14    1.43
   0  -2   5   98.92    6.57
   0  -2   5   93.92    6.50
   0   2  -5  100.32    6.67
   0  -2   4    3.10    1.45
   0   2  -4    3.15    1.29
   0  -2   3  147.62    6.93
   0  -2   3  157.14    7.06
   0   2  -3  145.09    6.83
   0  -2   2    2.68    1.30
   0   2  -2    3.89    1.15
   0  -2   2    3.00    1.09
   0  -2   1    0.60    0.92
   0   2  -1    3.91    1.36
   0  -2   1    2.68    1.22
   0  -2   0  708.45   10.46
   0   2   0  704.04   10.45
   0  -2   0  706.69   11.17
   0   2   0  698.35   11.11
   0  -2  -1  119.67    3.59
   0   2   1  125.53    3.66
   0   2   2  718.82   11.31
   0  -2  -2  692.61   11.34
   0   2   2  711.09    6.92
   0  -2  -3  687.65   11.86
   0   2   3  687.95   11.90
   0  -2  -4  119.87    5.46
   0   2   4  124.75    5.59
   0  -2  -5  394.20   10.69
   0   2   5  391.77   10.80
   0  -2  -6  115.76    6.34
   0   2   6  110.79    6.08
   0   2   7   60.35    4.84
   0  -2  -7   51.41    4.64
   0   2   8   55.43    5.17
   0  -2  -8   45.70    4.54
   0  -2  -9  344.85   13.51
   0   2   9  309.30   12.70
   0   2  10   52.48    4.52
   0  -2 -10   49.19    5.45
   0   2  10   53.43    5.72
   0   2  10   53.00    2.07
   0  -2 -10   49.53    2.18
   0   2  10   49.28    1.99
   0   2  11   10.94    3.28
   0   2  11   11.98    2.58
   0   2  11    8.88    2.68
   0  -2 -11   13.59    3.15
   0   2  12    3.75    2.29
   0   2  12    4.70    1.77
   0   2  12    5.48    2.41
   0   2  13   -0.42    1.31
   0   2  13   -3.38    2.44
   0   2  14    4.66    2.14
   0   2  14    0.17    2.49
   0   2  15    0.78    1.00
   0   2  15    2.65    2.42
   0   2  16   14.68    3.64
   0   2  16   13.23    4.53
   0   2  17    0.20    1.37
   0   2  17   -3.68    2.62
   0   2  18   -0.90    1.89
   0   2  18   -0.06    2.60
   0   2  19    4.93    4.07
   0  -3  17    4.20    3.32
   0  -3  16   -3.30    3.54
   0  -3  16    0.77    1.91
   0  -3  15   -3.04    2.93
   0  -3  15   -0.35    1.68
   0  -3  14    3.58    2.77
   0  -3  14   -2.91    2.41
   0  -3  13    2.00    2.22
   0  -3  13    0.88    2.01
   0  -3  12    4.68    3.06
   0  -3  12    5.91    2.86
   0  -3  11   -1.70    2.40
   0  -3  11    0.98    1.38
   0   3 -10   41.41    1.92
   0   3 -10   43.20    1.96
   0  -3  10   41.58    5.99
   0  -3  10   49.49    7.15
   0   3  -9  111.74    4.43
   0   3  -9  115.24    4.55
   0  -3   9  119.18    9.97
   0  -3   9  110.36    4.10
   0  -3   9  111.85    9.47
   0  -3   8   27.47    4.58
   0  -3   8   27.80    4.70
   0  -3   7   29.55    4.47
   0  -3   7   40.24    5.63
   0   3  -7   30.85    4.55
   0  -3   6    7.33    2.04
   0  -3   6   11.96    3.39
   0   3  -6    9.20    2.39
   0  -3   5  112.10    7.66
   0   3  -5  113.64    7.69
   0  -3   5  126.78    8.23
   0  -3   4  140.85    8.04
   0  -3   4  141.77    8.03
   0   3  -4  134.96    7.81
   0  -3   3   32.34    3.66
   0  -3   3   32.27    3.80
   0   3  -3   38.89    4.22
   0  -3   2  448.98   12.49
   0   3  -2  475.06   12.80
   0  -3   2  480.88   12.95
   0  -3   1  187.99    7.45
   0   3  -1  185.41    7.52
   0  -3   1  193.09    7.71
   0  -3   0   15.95    2.16
   0   3   0   11.32    1.85
   0  -3   0   14.02    1.93
   0   3   0   12.14    1.79
   0  -3  -1   27.38    2.38
   0   3   1   25.68    2.33
   0   3   1   22.63    2.42
   0   3   2  133.19    5.99
   0  -3  -2  124.89    4.19
   0   3   2  126.71    4.20
   0   3   3    8.54    1.00
   0   3   3    8.93    1.61
   0  -3  -3    8.42    1.66
   0  -3  -4   76.41    4.77
   0   3   4   81.18    5.08
   0   3   5   12.06    2.63
   0  -3  -5    8.58    1.84
   0   3   6    3.03    1.55
   0  -3  -6    1.55    1.11
   0   3   7   26.30    3.41
   0  -3  -7   29.22    3.69
   0   3   8   99.76    6.97
   0  -3  -8   93.38    6.72
   0   3   9  186.24    9.87
   0  -3  -9  191.75   10.03
   0   3  10   33.92    4.69
   0  -3 -10   33.53    4.44
   0   3  11   -0.45    1.22
   0  -3 -11    1.43    1.67
   0   3  12   15.94    1.58
   0   3  12   16.82    3.64
   0  -3 -12   19.69    3.92
   0   3  12   17.24    2.70
   0  -3 -12   14.28    1.62
   0   3  12   16.07    1.63
   0   3  13    1.69    2.17
   0   3  13    0.89    0.75
   0   3  13    1.22    1.93
   0   3  14   -2.01    2.92
   0   3  14    2.65    1.44
   0   3  14    3.54    2.44
   0   3  15    2.77    2.90
   0   3  15    2.79    1.21
   0   3  16    0.02    2.71
   0   3  16    0.05    1.09
   0   3  17   -0.75    2.09
   0   3  17   -0.59    1.67
   0   3  18    3.35    3.37
   0   3  19   -6.03    3.06
   0  -4  16    5.42    3.70
   0  -4  15   -0.05    2.61
   0  -4  15    0.01    1.43
   0  -4  14    5.81    2.88
   0  -4  14    6.68    3.54
   0  -4  13    3.86    2.90
   0  -4  13   -3.11    1.99
   0  -4  12    4.99    3.12
   0  -4  12   -2.51    1.46
   0  -4  11    3.53    2.19
   0  -4  11    8.16    3.25
   0   4 -11    6.75    0.93
   0  -4  10   15.45    3.90
   0  -4  10   14.68    1.64
   0   4 -10   17.26    2.06
   0  -4  10   19.15    4.76
   0   4 -10   19.17    2.12
   0  -4   9    3.59    2.75
   0  -4   9    0.04    1.69
   0  -4   8  142.50   10.69
   0  -4   8  149.28   11.25
   0  -4   7   77.17    7.67
   0  -4   7   77.90    7.59
   0  -4   6    1.63    1.71
   0  -4   6   -0.48    1.54
   0   4  -6    0.90    1.40
   0  -4   5   74.53    6.74
   0  -4   5   96.42    7.82
   0   4  -5   80.36    6.94
   0  -4   4   57.45    5.67
   0  -4   4   50.90    5.37
   0   4  -4   52.06    5.31
   0  -4   3  208.67   10.09
   0   4  -3  208.62    9.94
   0  -4   3  206.91   10.02
   0  -4   2    0.08    1.33
   0   4  -2   -0.08    0.95
   0  -4   2    2.00    1.43
   0  -4   1   41.19    4.29
   0   4  -1   38.13    3.78
   0  -4   1   37.67    3.89
   0   4   0  123.63    6.68
   0  -4   0  128.94    6.98
   0  -4   0  123.88    6.29
   0  -4   0  125.98    4.12
   0   4   1  290.79    9.89
   0  -4  -1  270.38    8.62
   0   4   1  288.17    8.69
   0   4   2   49.10    4.20
   0   4   2   46.93    1.72
   0  -4  -2   45.96    3.26
   0   4   2   44.69    3.19
   0   4   2   40.99    3.87
   0   4   3   12.11    2.28
   0  -4  -3   10.93    1.42
   0   4   3   11.95    1.54
   0  -4  -4    1.71    0.92
   0   4   4    2.25    2.14
   0   4   4    0.32    0.36
   0   4   5   75.50    5.67
   0  -4  -5   66.28    5.17
   0   4   5   80.30    2.83
   0  -4  -6   11.64    2.33
   0   4   6   13.44    2.28
   0  -4  -7   14.67    2.55
   0   4   7   14.68    2.74
   0  -4  -8  168.14    9.44
   0   4   8  158.98    8.99
   0  -4  -9    1.40    0.76
   0   4   9    2.33    1.88
   0  -4 -10    4.77    1.83
   0   4  10    3.01    1.73
   0   4  11   12.57    2.71
   0  -4 -11   17.86    3.45
   0   4  11   17.49    2.42
   0   4  12    6.38    1.46
   0   4  12    7.07    2.62
   0   4  13    0.79    0.90
   0   4  13    3.10    1.81
   0   4  14    1.21    1.40
   0  -4 -14   -0.01    0.45
   0   4  14    0.10    0.56
   0   4  14    1.86    0.69
   0   4  15    1.27    1.92
   0   4  15    5.73    1.29
   0   4  15    8.56    3.72
   0  -4 -15    7.07    0.89
   0   4  16    4.87    3.43
   0   4  16   -1.01    2.39
   0   4  16    0.42    1.12
   0   4  17    2.99    3.31
   0   4  17    0.11    1.17
   0   4  18    0.11    2.32
   0   4  19    1.71    2.77
   0  -5  15    5.59    3.41
   0  -5  14    8.42    4.79
   0  -5  14   -2.09    3.15
   0  -5  13   -1.97    3.22
   0  -5  13    2.13    2.67
   0  -5  12    3.21    2.61
   0  -5  12    0.91    2.17
   0  -5  11    4.94    2.69
   0  -5  11    1.14    2.27
   0   5 -10    0.03    0.89
   0  -5  10    0.87    1.97
   0  -5  10   -1.18    1.85
   0  -5   9    1.97    2.61
   0  -5   9   -0.86    1.29
   0  -5   8   20.20    4.58
   0  -5   8   22.73    4.56
   0  -5   7   53.88    7.02
   0  -5   7   43.83    6.14
   0  -5   6   32.07    5.14
   0  -5   6   26.77    4.63
   0   5  -5    3.53    1.94
   0  -5   5   -0.02    1.99
   0  -5   5    4.73    2.12
   0   5  -4   11.08    2.53
   0  -5   4    8.08    2.34
   0  -5   4   12.05    3.00
   0   5  -3   10.11    2.42
   0  -5   3   12.57    3.06
   0  -5   3   11.89    2.63
   0  -5   2   59.55    5.80
   0   5  -2   56.18    5.41
   0  -5   2   52.87    5.14
   0  -5   1   57.16    5.45
   0   5  -1   61.00    5.54
   0  -5   1   55.87    5.04
   0   5   0  629.75   17.01
   0  -5   0  635.39   17.14
   0  -5   0  647.22   16.23
   0  -5   0  629.47   10.37
   0   5   1  251.29   10.46
   0  -5  -1  251.73    9.41
   0   5   2    3.64    1.70
   0  -5  -2    3.37    1.11
   0   5   2    3.31    1.23
   0   5   3   11.44    2.15
   0   5   3   16.07    2.11
   0  -5  -3   15.14    2.09
   0   5   4    0.31    1.03
   0   5   4    1.28    0.73
   0   5   5  140.34    8.10
   0   5   5  137.36    4.72
   0  -5  -5  144.91    8.33
   0  -5  -6   83.04    6.52
   0   5   6   76.81    6.22
   0   5   6   75.45    3.07
   0  -5  -7   36.55    4.52
   0   5   7   32.79    4.09
   0   5   7   34.58    1.87
   0   5   8  107.52    7.73
   0  -5  -8   98.36    7.48
   0   5   9   76.24    6.74
   0  -5  -9   76.38    6.78
   0  -5 -10    3.59    1.77
   0   5  10    3.56    1.37
   0  -5 -11   -0.17    0.92
   0   5  11    0.21    0.65
   0   5  12    1.08    1.68
   0   5  12    1.21    0.65
   0   5  13    1.08    2.32
   0   5  13    0.63    0.93
   0   5  14   -1.96    2.12
   0   5  14    0.31    0.60
   0   5  15    0.14    2.04
   0   5  15    1.50    0.84
   0   5  15    1.22    0.70
   0   5  16    1.88    1.35
   0   5  16   -1.90    1.80
   0   5  17   -1.12    3.38
   0   5  17   -0.61    2.19
   0   5  18    2.78    3.42
   0   5  18    0.95    2.04
   0   5  19   -1.11    2.39
   0  -6  13    9.81    4.78
   0  -6  13    2.10    1.64
   0  -6  12   -3.81    3.86
   0  -6  12   -4.82    3.87
   0  -6  11   -2.52    3.00
   0  -6  11   -3.85    2.88
   0  -6  10   -1.82    2.43
   0  -6  10   -3.88    2.77
   0  -6   9    5.54    3.14
   0  -6   9    9.93    3.92
   0  -6   8    3.31    2.36
   0  -6   8    2.82    1.16
   0  -6   7    1.39    1.86
   0  -6   7   -1.87    2.56
   0  -6   6    0.92    1.84
   0  -6   6    2.87    2.06
   0  -6   5   -1.52    2.80
   0  -6   5    0.82    1.70
   0  -6   4   -2.23    2.19
   0  -6   4   -0.50    1.69
   0   6  -3    4.90    2.12
   0  -6   3    2.22    2.02
   0  -6   3    2.59    1.81
   0   6  -2   25.16    3.97
   0  -6   2   21.19    4.02
   0  -6   2   26.35    4.01
   0  -6   1    1.47    1.02
   0  -6   1    0.81    1.10
   0  -6   1    2.64    2.16
   0   6  -1    0.74    1.38
   0  -6   0    3.56    1.44
   0  -6   0    4.19    0.93
   0   6   0    4.01    2.01
   0  -6   0    2.50    1.28
   0   6   1  353.52   13.69
   0  -6  -1  341.18   12.25
   0   6   2   87.48    6.81
   0  -6  -2   84.36    5.70
   0   6   3    9.59    2.55
   0   6   3    8.32    2.16
   0  -6  -3    6.56    1.48
   0   6   3   12.78    2.14
   0   6   4   25.23    3.97
   0   6   4   26.37    2.81
   0  -6  -4   28.17    2.82
   0   6   5   76.71    6.55
   0   6   5   74.19    4.22
   0   6   6   34.79    4.57
   0   6   6   29.93    2.41
   0  -6  -6   39.71    4.87
   0  -6  -7   -1.31    1.46
   0   6   7    1.22    0.54
   0  -6  -8   90.03    7.49
   0   6   8   94.69    7.69
   0   6   8   89.83    3.02
   0   6   9  149.69    9.91
   0  -6  -9  170.52   10.75
   0   6   9  156.21    3.46
   0   6  10   -0.85    2.27
   0  -6 -10    0.94    1.40
   0   6  10    0.88    0.33
   0   6  11   49.68    6.23
   0   6  11   53.74    2.35
   0   6  12    3.29    0.73
   0   6  12    3.40    2.56
   0   6  13    1.60    0.73
   0   6  13    1.68    2.31
   0   6  14   10.40    1.61
   0   6  14    7.94    2.65
   0   6  15   -0.19    0.75
   0   6  15   -0.06    1.87
   0   6  16    7.85    3.35
   0   6  17    4.52    2.36
   0   6  18    1.00    1.95
   0   6  18    0.71    2.29
   0   6  19    4.15    3.60
   0   6  19    1.86    2.79
   0   6  20   -1.73    1.97
   0  -7  12   -3.04    2.72
   0  -7  12   -3.79    3.55
   0  -7  11    2.16    1.69
   0  -7  11    1.34    2.68
   0  -7  10    4.73    3.18
   0  -7  10   -6.68    3.49
   0  -7   9    2.63    2.35
   0  -7   9    5.76    3.43
   0  -7   8    0.54    1.59
   0  -7   8    1.35    2.28
   0  -7   7    2.19    1.76
   0  -7   7    3.01    2.49
   0  -7   6   33.04    5.72
   0  -7   6   37.06    6.31
   0  -7   5   -3.16    2.39
   0  -7   5    1.45    1.87
   0  -7   4    0.43    1.39
   0  -7   4   -2.29    1.86
   0  -7   3   22.62    4.34
   0  -7   3   23.35    4.21
   0  -7   2    1.42    1.54
   0  -7   2   -1.41    1.99
   0  -7   2    1.07    1.00
   0  -7   1    3.21    1.74
   0  -7   1    4.23    1.25
   0  -7   1    3.26    1.96
   0   7  -1    4.81    1.99
   0  -7   0    7.71    2.25
   0  -7   0   11.98    1.63
   0   7   0   11.41    2.83
   0  -7   0    7.34    2.30
   0   7   1    9.41    2.46
   0  -7  -1    5.95    1.84
   0   7   2   40.10    5.02
   0  -7  -2   37.26    4.27
   0   7   3    3.80    2.27
   0   7   3    7.29    2.25
   0  -7  -3    6.46    1.73
   0   7   4    7.62    2.38
   0   7   4    9.03    2.60
   0  -7  -4    6.14    1.62
   0   7   5    3.74    1.34
   0   7   5    0.12    1.72
   0   7   6    8.51    1.54
   0   7   6   13.45    3.48
   0   7   7   21.48    2.13
   0   7   7   22.67    4.17
   0   7   8    5.24    0.95
   0  -7  -8    5.62    2.28
   0   7   8    4.81    1.68
   0   7   9    4.89    1.67
   0  -7  -9   14.10    3.45
   0   7  10   -1.63    1.32
   0   7  11   41.82    5.93
   0   7  12    3.06    2.32
   0   7  13   10.71    3.53
   0   7  14    5.08    3.25
   0   7  15    6.88    3.11
   0   7  16   11.19    3.84
   0   7  17   29.29    6.06
   0   7  18    6.18    3.04
   0   7  19   -0.25    2.14
   0   7  20    2.44    3.48
   0  -8  11   -0.54    3.16
   0  -8  11   -4.90    3.91
   0  -8  10   -2.59    2.83
   0  -8  10   12.65    6.54
   0  -8   9   -1.90    2.91
   0  -8   9    3.61    3.39
   0  -8   8   -0.93    2.19
   0  -8   8    0.84    2.28
   0  -8   7   13.06    4.33
   0  -8   7    4.49    3.69
   0  -8   6    2.01    1.98
   0  -8   6    3.21    2.54
   0  -8   5    0.70    1.34
   0  -8   5    3.18    2.64
   0  -8   4    5.73    2.81
   0  -8   4    5.80    2.20
   0  -8   3    8.77    2.94
   0  -8   3   13.30    3.81
   0  -8   3    7.54    1.91
   0  -8   2    4.41    2.37
   0  -8   2    4.36    1.53
   0  -8   2    3.88    2.27
   0  -8   1    0.26    0.59
   0  -8   1   -0.12    1.15
   0  -8   1   -2.51    2.19
   0  -8   0    3.31    1.18
   0  -8  -1    9.36    2.87
   0   8   2   11.24    3.31
   0  -8  -2   11.62    2.81
   0   8   3    0.36    0.83
   0  -8  -3    0.94    1.28
   0  -8  -4   20.83    3.09
   0   8   4   16.39    3.32
   0   8   5   30.20    4.73
   0   8   5   32.89    5.30
   0   8   6    5.48    2.04
   0   8   7    1.24    1.45
   0   8   8   14.36    3.38
   0   8   9    1.47    2.09
   0   8  10    5.58    2.86
   0   8  11   18.20    4.31
   0   8  12    1.31    1.88
   0   8  13   -0.26    2.03
   0   8  14   10.40    3.72
   0   8  15    1.83    2.90
   0   8  16    1.45    2.55
   0   8  17    6.38    3.12
   0   8  18   -1.37    3.17
   0   8  19    3.28    2.83
   0   8  20   -2.32    2.66
   0  -9   9    3.21    2.73
   0  -9   9   -2.75    3.07
   0  -9   8    3.09    2.73
   0  -9   8    2.16    2.95
   0  -9   7    2.87    2.25
   0  -9   7    2.41    3.01
   0  -9   6    1.59    2.42
   0  -9   6    1.01    2.51
   0  -9   5    3.35    2.48
   0  -9   5    3.13    2.62
   0  -9   5    3.69    1.89
   0  -9   4    1.10    2.63
   0  -9   4    2.25    2.67
   0  -9   4    1.98    1.07
   0  -9   3    4.89    2.15
   0  -9   3    7.70    3.46
   0  -9   3    7.37    1.89
   0  -9   2    1.12    2.07
   0  -9   2   -0.76    0.95
   0  -9   2    3.10    2.22
   0  -9   1    1.81    0.93
   0  -9   1    0.33    2.07
   0  -9   1    0.43    1.52
   0  -9   0   56.39    6.81
   0  -9  -1   24.42    4.24
   0  -9  -2    2.88    1.43
   0  -9  -3   17.74    3.33
   0   9   3   20.51    4.52
   0  -9  -4   -0.15    1.02
   0   9   4   -0.72    2.09
   0   9   5   49.42    6.97
   0   9   6    1.91    2.38
   0   9   7    5.09    2.25
   0   9   8    1.15    1.38
   0   9   9   10.38    3.68
   0   9  10    1.49    1.77
   0   9  11    6.11    3.26
   0   9  12   -2.38    3.30
   0   9  13   -1.59    1.77
   0   9  14    1.84    2.44
   0   9  15    0.62    2.27
   0   9  16    1.94    2.23
   0   9  17    1.31    2.59
   0   9  18   -0.21    2.80
   0   9  19    6.55    3.52
   0   9  20   -2.80    2.62
   0 -10   8   -0.49    2.57
   0 -10   8   -0.63    2.40
   0 -10   7    2.11    2.83
   0 -10   7    0.23    1.55
   0 -10   6   13.43    4.51
   0 -10   6   11.27    4.28
   0 -10   6   15.81    5.77
   0 -10   5   -1.79    2.62
   0 -10   5   -1.63    3.03
   0 -10   5   -0.94    1.91
   0 -10   4    9.17    3.95
   0 -10   4    7.24    2.31
   0 -10   4    5.52    3.39
   0 -10   3    1.02    0.82
   0 -10   3    3.92    2.57
   0 -10   2    6.85    1.66
   0 -10   2    5.09    3.18
   0 -10   2    5.20    2.06
   0 -10   1    2.65    2.32
   0 -10   0   13.75    3.67
   0 -10  -1    0.30    1.15
   0 -10  -2   -0.62    1.20
   0  10   2    3.14    2.88
   0 -10  -3    3.21    1.67
   0  10   3    3.52    2.80
   0 -10  -4    1.07    0.85
   0  10   4   -1.31    1.67
   0  10   5    5.13    2.07
   0  10   6   78.93    8.92
   0  10   7   -0.18    2.27
   0  10   8   16.92    4.59
   0  10   8   20.31    1.51
   0  10   9   69.14    9.24
   0  10  10    3.82    2.58
   0  10  11   -2.49    2.38
   0  10  12   -2.62    1.64
   0  10  13    7.52    3.38
   0  10  14    0.76    2.78
   0  10  15    1.39    1.90
   0  10  16   -2.72    2.83
   0  10  17    3.29    2.89
   0  10  18    1.85    2.91
   0  10  19   -1.65    2.38
   0 -11   6    1.10    2.36
   0 -11   6   -2.13    2.62
   0 -11   5   10.38    3.72
   0 -11   5   11.00    4.66
   0 -11   4    1.14    2.20
   0 -11   4    3.03    2.38
   0 -11   3   -4.85    3.28
   0 -11   3   -4.46    2.56
   0 -11   2    0.71    1.71
   0 -11   1    1.36    1.84
   0 -11   0    2.03    2.15
   0 -11  -1    1.07    1.24
   0  11   2    9.56    3.56
   0 -11  -2   12.05    3.60
   0  11   3    5.31    2.86
   0 -11  -3    1.27    1.29
   0  11   4   -4.50    3.26
   0 -11  -4   -0.71    1.04
   0  11   5    3.16    2.87
   0  11   6   -3.90    2.69
   0  11   7   -1.43    3.04
   0  11   8    4.93    2.77
   0  11   9  143.53   12.85
   0  11  10   47.29    8.02
   0  11  11   30.87    6.61
   0  11  12    4.32    2.84
   0  11  13    2.44    2.38
   0  11  14    0.95    2.66
   0  11  15   -4.34    2.75
   0  11  16    2.96    3.35
   0  11  17    2.46    2.73
   0  11  18    8.04    4.28
   0 -12   4   -1.56    1.56
   0 -12   3   -4.35    2.72
   0 -12   2    1.58    1.71
   0 -12   1    1.01    1.65
   0 -12   0   -2.22    2.15
   0  12   1    2.95    3.07
   0 -12  -1    3.05    2.18
   0  12   2    3.32    2.35
   0 -12  -2    3.43    1.75
   0  12   3   -0.15    2.27
   0 -12  -3    1.83    1.46
   0  12   4   -3.00    2.27
   0 -12  -4   -0.83    1.36
   0  12   5   -2.28    3.19
   0  12   6   -0.01    1.88
   0  12   7    5.65    3.52
   0  12   8    4.17    2.93
   0  12   9   24.52    5.50
   0  12  10   21.33    5.50
   0  12  11   15.70    4.68
   0  12  12    2.21    2.19
   0  12  13   -0.36    2.42
   0  12  14    3.03    3.28
   0  12  15    0.00    2.26
   0  12  16    0.00    2.74
   0  12  17    2.20    2.82
   0 -13   3    3.50    3.36
   0 -13   2    0.83    1.98
   0 -13   1   -1.79    1.96
   0  13   0   -0.72    2.25
   0 -13   0   -1.58    1.76
   0  13   1    1.84    1.87
   0 -13  -1   -1.61    2.38
   0  13   2    2.57    3.54
   0 -13  -2    1.08    1.50
   0  13   3    1.88    1.98
   0 -13  -3    1.65    1.43
   0  13   4    1.58    2.77
   0  13   5    3.72    3.10
   0  13   6    1.66    2.87
   0  13   7    6.79    3.65
   0  13   8   -1.52    1.70
   0  13   9    0.29    2.67
   0  13  10    1.20    1.77
   0  13  11    1.46    2.18
   0  13  12    3.70    4.13
   0  13  13   -0.59    1.87
   0  13  14    9.63    4.42
   0  13  15   -3.83    3.09
   0 -14   1    3.67    3.18
   0 -14   0    0.57    1.48
   0 -14  -1   -3.67    2.87
   0 -14  -2   -0.70    1.60
   0  14   3   -2.37    3.76
   0 -14  -3   -1.38    2.17
   0  14   4   -0.18    2.21
   0  14   5   -2.11    2.57
   0  14   6    2.80    2.94
   0  14   7   -2.74    2.83
   0  14   8   -5.16    3.82
   0  14   9    3.28    3.01
   0  14  10    7.88    4.82
   0  14  11    2.97    3.03
   0  14  12    3.75    2.57
  -1  14  12    2.94    2.73
  -1  14  11   -5.16    3.96
  -1  14  10    4.22    3.28
  -1  14   9    1.39    3.03
  -1  14   8    2.64    3.48
  -1  14   7   -1.83    2.98
  -1  14   6   -1.01    2.91
  -1  14   5    3.63    2.95
  -1  14   4    4.86    3.22
   1 -14  -3   -0.50    1.73
   1 -14  -2   -0.88    1.57
   1 -14  -1   -0.53    1.55
   1 -14   0   -0.95    1.33
  -1  13  15   -4.57    3.21
  -1  13  14   -3.67    3.12
  -1  13  13    4.69    2.96
  -1  13  12    2.25    3.18
  -1  13  11    7.94    3.76
  -1  13  10    2.34    2.30
  -1  13   9    1.78    2.64
  -1  13   8    2.07    2.57
  -1  13   7    1.13    2.76
  -1  13   6    3.22    2.97
  -1  13   5    2.41    2.76
   1 -13  -5    4.65    2.42
  -1  13   4    5.30    3.00
   1 -13  -4    1.51    1.02
  -1  13   3    3.26    3.24
   1 -13  -3    1.10    1.07
  -1  13   2    0.12    2.61
   1 -13  -2    0.81    1.53
  -1  13   1    2.45    2.40
   1 -13  -1    0.16    1.18
   1 -13   0   -0.07    1.38
   1 -13   1    6.42    3.20
   1 -13   2   -3.21    1.99
  -1  12  17   42.13    8.58
  -1  12  16    0.51    1.77
  -1  12  15   -0.92    1.84
  -1  12  14    1.43    2.43
  -1  12  13    3.27    2.87
  -1  12  12   -0.50    1.97
  -1  12  11   -2.64    3.11
  -1  12  10   -1.31    2.43
  -1  12   9    4.76    2.79
  -1  12   8    3.50    2.87
  -1  12   7    8.95    3.68
  -1  12   6   -1.45    2.82
  -1  12   5    9.53    4.12
   1 -12  -5    4.28    2.10
  -1  12   4   12.03    4.58
   1 -12  -4    6.15    2.39
  -1  12   3   21.88    5.64
   1 -12  -3   17.80    3.91
  -1  12   2    1.56    2.35
   1 -12  -2   -1.28    2.04
   1 -12  -1   -0.23    1.37
   1 -12   0    2.18    2.28
   1 -12   1   -1.20    1.83
   1 -12   2   -2.89    3.18
   1 -12   3    4.92    3.00
   1 -12   4    4.23    3.33
  -1  11  18    0.42    2.52
  -1  11  17    0.09    2.47
  -1  11  16    1.17    2.27
  -1  11  15    1.94    2.57
  -1  11  14   -0.83    2.35
  -1  11  13    5.80    3.14
  -1  11  12    4.95    2.69
  -1  11  11    1.73    2.33
  -1  11  10   10.88    4.48
  -1  11   9    1.94    2.70
  -1  11   8    7.36    3.56
  -1  11   7   -0.01    2.29
  -1  11   6    4.23    2.88
   1 -11  -5    1.14    1.11
  -1  11   5   -0.72    1.50
   1 -11  -4    1.69    1.65
  -1  11   4   -1.51    2.45
   1 -11  -3    7.71    3.05
  -1  11   3    8.79    3.20
   1 -11  -2   15.03    3.81
   1 -11  -1    3.21    1.73
   1 -11   0    5.82    2.61
   1 -11   1   -0.50    1.46
   1 -11   2   -2.83    2.68
   1 -11   3    3.21    2.49
   1 -11   3    2.25    1.47
   1 -11   4   -1.71    3.51
   1 -11   4   -1.62    2.87
   1 -11   5    2.21    1.96
   1 -11   5   -1.50    2.65
   1 -11   6    2.47    1.86
   1 -11   6    5.24    3.40
  -1  10  19    2.73    2.37
  -1  10  18   -5.79    3.96
  -1  10  17    1.93    2.17
  -1  10  16    5.91    2.69
  -1  10  15    0.93    2.11
  -1  10  14   -1.82    2.49
  -1  10  13    0.84    2.42
  -1  10  12    9.73    3.18
  -1  10  11    3.38    2.65
  -1  10  10    3.68    2.04
  -1  10   9    8.16    3.80
  -1  10   8    7.65    3.25
  -1  10   7   14.05    3.90
  -1  10   6    2.55    2.16
   1 -10  -6    1.53    0.88
  -1  10   5    5.32    2.96
   1 -10  -5    0.69    0.74
  -1  10   4    6.36    3.64
   1 -10  -4   -0.84    1.25
  -1  10   3   22.75    5.26
   1 -10  -3   19.49    3.92
   1 -10  -2   32.41    4.97
   1 -10  -1    9.64    2.98
   1 -10   0   -1.87    1.32
   1 -10   1    1.55    1.32
   1 -10   2    0.17    0.73
   1 -10   2    0.46    1.17
   1 -10   2    2.56    2.30
   1 -10   3    5.31    2.60
   1 -10   3   10.35    4.00
   1 -10   3    7.09    1.90
   1 -10   4    4.12    2.86
   1 -10   4    3.56    3.48
   1 -10   5    5.56    3.74
   1 -10   5    1.32    2.88
   1 -10   6    2.67    3.00
   1 -10   6    0.25    2.29
   1 -10   7   -2.22    2.61
   1 -10   7    0.05    2.39
  -1   9  20    7.06    3.65
  -1   9  19    3.41    3.22
  -1   9  18   -1.07    1.93
  -1   9  17    6.74    2.96
  -1   9  16   -0.82    2.42
  -1   9  15    1.71    2.13
  -1   9  14    1.29    2.08
  -1   9  13    0.49    2.24
  -1   9  12    5.47    2.56
  -1   9  11    7.87    3.05
  -1   9  10    4.53    4.00
  -1   9   9   11.18    3.29
  -1   9   8    4.08    2.79
  -1   9   7    6.14    2.31
  -1   9   6   -0.82    2.30
   1  -9  -6    0.41    0.85
  -1   9   5   -0.04    1.95
   1  -9  -5    4.75    1.71
  -1   9   4    3.25    2.43
   1  -9  -4    1.75    1.56
  -1   9   3   30.70    5.46
   1  -9  -3   29.35    4.23
   1  -9  -2   25.26    4.36
   1  -9  -1    1.61    1.97
   1  -9   0   56.04    6.66
   1  -9   1   10.61    1.77
   1  -9   1    9.61    2.98
   1  -9   1   12.66    3.45
   1  -9   2   19.64    4.48
   1  -9   2   21.54    4.86
   1  -9   2   14.67    2.31
   1  -9   3    2.56    2.09
   1  -9   3    0.50    2.20
   1  -9   3    2.73    1.58
   1  -9   4   11.81    4.15
   1  -9   4    6.97    2.83
   1  -9   5   -0.02    1.50
   1  -9   5   -1.12    2.63
   1  -9   6    2.53    1.79
   1  -9   6    3.13    2.86
   1  -9   7    2.79    2.84
   1  -9   7   -5.76    3.82
   1  -9   8    0.94    2.18
   1  -9   8    5.72    4.47
   1  -9   9    3.16    2.58
   1  -9   9    2.71    3.59
  -1   8  20    3.33    2.55
  -1   8  19    2.87    3.40
  -1   8  18   -0.05    2.05
  -1   8  17    1.98    1.88
  -1   8  16    2.76    2.87
  -1   8  15   11.72    4.25
  -1   8  14    3.45    2.53
  -1   8  13   11.37    4.06
  -1   8  12    2.36    2.25
  -1   8  11    0.33    1.63
  -1   8  10    6.95    2.84
  -1   8   9    7.11    2.82
  -1   8   8   -1.03    2.29
  -1   8   7    4.09    2.41
  -1   8   6    0.75    1.11
  -1   8   6    5.31    2.40
   1  -8  -5    1.47    0.91
  -1   8   5   -0.53    1.09
  -1   8   5    1.75    1.68
   1  -8  -4   55.38    4.90
  -1   8   4   58.79    6.79
  -1   8   4   58.23    6.32
  -1   8   3   23.92    4.23
   1  -8  -3   22.65    3.45
  -1   8   2   21.04    3.89
   1  -8  -2   19.74    3.35
   1  -8  -1   98.82    8.06
   1  -8   0   11.05    1.41
   1  -8   0    7.90    2.55
   1  -8   1   75.14    7.84
   1  -8   1   69.58    7.36
   1  -8   1   71.04    4.35
   1  -8   2    7.07    2.83
   1  -8   2    1.03    1.81
   1  -8   3    4.24    2.26
   1  -8   3    2.04    2.00
   1  -8   4    1.17    1.12
   1  -8   4    0.43    2.12
   1  -8   5    3.00    1.72
   1  -8   5   -1.74    2.86
   1  -8   6    0.94    1.86
   1  -8   6   -2.65    3.11
   1  -8   7   -0.65    2.42
   1  -8   7    2.02    2.77
   1  -8   8    5.22    2.14
   1  -8   8    3.34    2.91
   1  -8   9   -2.14    2.40
   1  -8   9    4.00    3.90
   1  -8  10    0.02    2.01
   1  -8  10    3.04    2.63
  -1   7  20    3.21    2.89
  -1   7  19    9.20    4.06
  -1   7  18   11.36    3.57
  -1   7  17    7.84    2.92
  -1   7  16    0.63    2.27
  -1   7  15    4.30    2.72
  -1   7  14    0.19    2.12
  -1   7  13    3.05    2.26
  -1   7  12   19.73    4.12
  -1   7  11   70.05    7.62
  -1   7  10   54.34    6.27
   1  -7  -9   14.50    3.29
  -1   7   9   26.14    4.62
  -1   7   8    2.45    2.24
  -1   7   7   -1.96    1.70
  -1   7   6   43.21    5.48
   1  -7  -5   12.99    2.03
  -1   7   5   13.75    2.79
  -1   7   5   18.36    3.76
   1  -7  -4    1.37    0.93
  -1   7   4   -0.04    0.86
  -1   7   3   55.56    5.78
   1  -7  -3   54.37    4.86
  -1   7   2   68.27    6.45
   1  -7  -2   74.36    5.99
  -1   7   1   48.28    5.51
   1  -7  -1   52.30    5.21
   1  -7   0   30.71    2.28
  -1   7   0   29.79    4.54
   1  -7   0   29.46    4.37
   1  -7   0   26.79    4.60
  -1   7  -1    1.99    1.35
   1  -7   1   -0.48    1.73
   1  -7   1   -0.03    1.26
   1  -7   2    8.49    2.78
   1  -7   2    4.16    1.95
   1  -7   3    4.51    2.37
   1  -7   3    5.45    2.38
   1  -7   4  112.24    9.88
   1  -7   4  110.82    9.74
   1  -7   5   70.70    8.25
   1  -7   5   66.36    7.94
   1  -7   6    1.81    1.97
   1  -7   6    2.67    2.72
   1  -7   7    3.37    2.64
   1  -7   7    3.61    2.24
   1  -7   8   -0.03    2.82
   1  -7   8    2.35    2.24
   1  -7   9   -0.75    2.06
   1  -7   9   -4.17    3.15
  -1   7  -9    0.22    1.26
   1  -7  10   -4.43    2.96
   1  -7  10   -3.67    3.57
   1  -7  11    0.20    1.46
   1  -7  11    3.43    2.97
   1  -7  12    1.21    2.73
   1  -7  12    3.59    2.67
  -1   6  20    2.32    2.37
  -1   6  19    4.49    3.12
  -1   6  19    6.40    4.00
  -1   6  18   20.17    5.05
  -1   6  18   18.32    5.78
  -1   6  17   36.46    6.38
  -1   6  16    1.18    0.78
  -1   6  16   -0.81    1.96
  -1   6  15    6.15    1.85
  -1   6  15    9.24    3.32
  -1   6  14    3.38    2.57
  -1   6  13    2.20    1.51
  -1   6  12   -2.41    1.98
  -1   6  11   -1.23    1.73
   1  -6 -11   -0.76    1.49
  -1   6  10   16.75    3.32
   1  -6 -10   17.69    3.55
  -1   6   9    3.49    1.84
   1  -6  -9    3.33    1.62
   1  -6  -8   -0.77    1.15
  -1   6   8    6.05    2.52
  -1   6   7   -1.20    1.40
  -1   6   6   41.42    4.98
   1  -6  -5    4.90    1.13
  -1   6   5    4.70    1.61
  -1   6   4  196.36    9.96
   1  -6  -4  189.27    7.22
  -1   6   4  191.97   10.28
  -1   6   3  154.84    8.87
   1  -6  -3  156.03    7.21
  -1   6   2   37.25    4.38
   1  -6  -2   38.26    3.78
  -1   6   1  127.79    8.27
   1  -6  -1  124.31    7.50
  -1   6   0   32.89    4.19
   1  -6   0   32.94    4.45
   1  -6   0   24.20    3.53
   1  -6   1    7.01    1.61
  -1   6  -1    9.75    2.46
   1  -6   1   10.20    2.52
  -1   6  -2    7.27    2.21
   1  -6   2    4.00    2.09
   1  -6   2    8.40    2.51
   1  -6   3    7.07    2.53
  -1   6  -3    8.08    2.78
   1  -6   3    3.94    1.41
   1  -6   4    3.28    2.12
   1  -6   4    2.58    2.17
   1  -6   5  359.80   17.35
   1  -6   5  376.64   17.62
   1  -6   6  280.04   15.84
   1  -6   6  244.06   14.84
   1  -6   7    1.89    2.19
   1  -6   7    1.35    2.26
   1  -6   8    4.41    2.92
   1  -6   8   -0.34    2.01
  -1   6  -9    8.53    2.47
   1  -6   9    2.16    2.70
   1  -6   9   10.84    3.44
  -1   6 -10   -0.41    1.12
   1  -6  10    5.68    3.79
   1  -6  10    2.88    2.20
   1  -6  11    1.11    2.11
   1  -6  11    0.59    2.06
   1  -6  12    0.18    2.19
   1  -6  12   -3.50    3.30
   1  -6  13   -0.38    2.69
   1  -6  13   -0.41    1.86
  -1   5  19   -0.11    2.56
  -1   5  18    4.36    3.09
  -1   5  18    2.43    2.56
  -1   5  17    5.12    2.88
  -1   5  17   12.14    3.52
  -1   5  16    8.97    3.40
  -1   5  15    4.21    1.25
  -1   5  15    4.74    1.44
  -1   5  14   39.76    4.34
  -1   5  14   32.11    2.78
  -1   5  14   34.00    3.90
  -1   5  14   33.37    5.35
  -1   5  13   -0.07    0.54
  -1   5  13    1.11    1.90
  -1   5  12   22.98    1.63
   1  -5 -12   16.10    3.66
  -1   5  11   42.16    5.42
   1  -5 -11   40.20    5.24
  -1   5  10   33.45    4.75
   1  -5 -10   28.53    4.27
  -1   5   9    7.61    2.57
   1  -5  -9    1.52    1.21
   1  -5  -8    3.98    1.60
  -1   5   8    9.01    2.47
   1  -5  -7   17.67    3.03
  -1   5   7   21.86    3.33
  -1   5   6   88.88    6.60
   1  -5  -6   79.60    6.31
  -1   5   5   58.27    5.38
  -1   5   4  130.41    7.85
   1  -5  -4  120.67    4.77
  -1   5   3   22.02    3.00
  -1   5   3   23.09    3.41
   1  -5  -3   23.71    2.48
   1  -5  -2   40.05    3.51
  -1   5   2   41.30    4.08
   1  -5  -1  158.23    7.52
  -1   5   1  150.60    8.00
  -1   5   0    1.16    0.96
   1  -5   0    2.73    1.64
   1  -5   0    3.34    1.19
   1  -5   1   22.66    3.53
  -1   5  -1   20.99    3.33
   1  -5   1   19.59    3.02
   1  -5   2   42.38    4.73
   1  -5   2   42.23    4.92
  -1   5  -2   50.05    5.11
   1  -5   3   31.36    4.33
   1  -5   3   30.80    4.26
  -1   5  -3   30.46    4.51
  -1   5  -4   22.67    3.72
   1  -5   4   30.33    4.38
   1  -5   4   27.35    4.44
  -1   5  -5    3.76    1.38
   1  -5   5    7.03    3.07
   1  -5   5   -1.09    1.64
   1  -5   6  286.24   14.99
   1  -5   6  275.66   14.84
   1  -5   7   92.09    9.09
   1  -5   7   95.45    9.07
   1  -5   8   57.98    7.30
   1  -5   8   58.97    7.80
   1  -5   9   -1.28    1.24
  -1   5  -9   -0.17    1.07
   1  -5   9    2.16    2.17
  -1   5  -9   -0.31    1.16
  -1   5 -10    5.66    1.70
   1  -5  10    3.46    2.00
   1  -5  10    5.38    3.36
   1  -5  11   -0.95    2.83
   1  -5  11    7.71    3.60
   1  -5  12    7.21    3.72
   1  -5  12    6.20    3.08
   1  -5  13    2.62    2.52
   1  -5  13    1.25    2.87
   1  -5  14    5.82    4.34
   1  -5  14    3.14    1.77
  -1   4  19    2.85    3.01
  -1   4  18    3.99    2.59
  -1   4  17    8.42    3.85
  -1   4  16    5.74    2.75
  -1   4  16    5.81    3.31
  -1   4  16    5.54    1.77
  -1   4  15    2.94    2.51
  -1   4  15    5.31    1.78
  -1   4  15    6.54    2.89
  -1   4  15    5.23    0.96
  -1   4  14   -0.04    0.83
  -1   4  14    0.39    0.47
  -1   4  14    0.06    0.55
  -1   4  14   -1.02    1.58
  -1   4  13   14.80    2.24
  -1   4  13   11.30    3.09
  -1   4  13   15.12    2.28
  -1   4  13   14.20    2.21
  -1   4  12   26.62    4.27
  -1   4  12   27.31    3.22
   1  -4 -12   31.35    4.66
  -1   4  12   29.76    2.96
  -1   4  11   -1.20    1.23
   1  -4 -11    1.72    1.40
  -1   4  11    0.48    0.70
  -1   4  10   16.04    2.95
   1  -4 -10   16.88    3.22
  -1   4  10   18.98    1.69
  -1   4   9   -0.87    1.84
   1  -4  -9    0.29    0.69
  -1   4   9    0.25    0.30
  -1   4   8    5.91    1.38
   1  -4  -8    7.66    1.92
  -1   4   7    1.94    1.26
   1  -4  -7    1.38    0.97
  -1   4   6   51.52    4.70
   1  -4  -6   42.50    4.27
   1  -4  -5   19.41    2.81
  -1   4   5   18.45    2.81
  -1   4   4  187.40    8.40
   1  -4  -4  202.07    4.61
  -1   4   3  229.81    9.03
   1  -4  -3  250.76    6.44
   1  -4  -2  351.89    8.85
  -1   4   2  351.67   10.66
   1  -4  -1   33.50    3.10
  -1   4   1   32.10    3.37
   1  -4   0  128.97    6.54
  -1   4   0  130.56    6.86
   1  -4   0  133.07    7.02
   1  -4   1   18.44    2.65
  -1   4  -1   21.43    2.86
   1  -4   1   20.85    2.83
   1  -4   2   35.27    4.04
   1  -4   2   32.84    3.85
  -1   4  -2   36.43    4.03
   1  -4   3   52.02    5.08
   1  -4   3   47.80    4.98
  -1   4  -3   54.09    5.18
   1  -4   4   47.31    5.44
   1  -4   4   36.36    4.43
  -1   4  -4   35.92    4.36
   1  -4   5   31.52    4.63
   1  -4   5   26.12    3.95
  -1   4  -5   31.28    4.49
   1  -4   6   -0.31    1.46
   1  -4   6   -1.93    2.08
  -1   4  -6   -1.48    1.49
   1  -4   7   38.85    5.60
   1  -4   7   27.20    4.51
   1  -4   8    6.81    2.59
  -1   4  -8    8.79    1.96
   1  -4   8   11.29    3.62
  -1   4  -8    9.85    2.10
   1  -4   9    2.87    2.17
  -1   4  -9    4.45    1.66
   1  -4   9    3.81    2.83
  -1   4  -9    3.84    1.24
   1  -4  10    9.88    3.68
  -1   4 -10    6.84    1.46
  -1   4 -10    6.79    1.55
   1  -4  10    7.49    2.72
  -1   4 -11    1.91    0.71
   1  -4  11   -0.63    2.07
   1  -4  11   -0.04    1.67
   1  -4  12   -5.90    4.19
   1  -4  12   -4.02    2.67
   1  -4  13   -1.33    2.44
   1  -4  13    2.01    1.66
   1  -4  14   -0.95    3.33
   1  -4  14    2.88    2.22
   1  -4  15    8.86    4.74
   1  -4  15   11.38    4.39
  -1   3  19    3.92    3.95
  -1   3  18    7.87    3.70
  -1   3  17    0.21    1.13
  -1   3  17   -3.55    3.47
  -1   3  16    2.70    1.60
  -1   3  16   -0.29    2.34
  -1   3  15    3.13    1.56
  -1   3  15    7.60    3.47
  -1   3  14    5.53    2.31
  -1   3  14    6.51    1.60
  -1   3  13   -0.36    1.03
  -1   3  13    0.06    0.32
  -1   3  13   -0.66    1.60
  -1   3  13   -2.51    1.83
  -1   3  13    0.14    0.39
   1  -3 -12    4.06    1.86
  -1   3  12    3.49    0.98
  -1   3  12    1.63    1.73
  -1   3  12    1.66    0.89
  -1   3  12    3.28    0.91
   1  -3 -11    2.33    1.07
  -1   3  11    0.34    0.48
  -1   3  11    1.18    0.97
  -1   3  11    2.05    0.98
  -1   3  10   13.16    2.87
  -1   3  10    9.64    1.56
   1  -3 -10   12.83    2.66
  -1   3  10   11.08    1.82
  -1   3   9    3.22    1.45
   1  -3  -9    4.24    1.78
  -1   3   9    3.99    0.92
  -1   3   8    7.70    2.10
   1  -3  -8    5.39    1.66
  -1   3   8    5.21    0.92
  -1   3   7   16.31    2.56
   1  -3  -7   16.27    2.61
  -1   3   7   16.58    1.26
  -1   3   6    9.86    2.32
   1  -3  -6    9.72    1.98
   1  -3  -5  271.49    9.18
  -1   3   5  270.20    9.20
  -1   3   4   -0.83    1.53
   1  -3  -4    2.59    0.95
  -1   3   3 1250.47   18.36
   1  -3  -3 1255.86   10.57
   1  -3  -2  977.99   11.82
  -1   3   1   60.03    3.75
  -1   3   0   45.17    3.53
   1  -3   0   44.63    3.55
   1  -3   1  180.34    7.47
  -1   3  -1  199.10    7.78
   1  -3   2   30.93    3.19
  -1   3  -2   31.38    3.35
   1  -3   3  215.31    9.30
  -1   3  -3  204.74    8.96
   1  -3   4   82.77    6.27
  -1   3  -4   97.28    6.77
   1  -3   5    0.71    1.37
  -1   3  -5    0.70    1.12
   1  -3   6   11.06    2.55
  -1   3  -6   14.09    2.93
   1  -3   6   10.74    2.60
  -1   3  -7   18.72    2.38
  -1   3  -7   18.33    2.53
   1  -3   7   21.08    3.99
  -1   3  -7   18.26    3.70
   1  -3   7   21.73    4.00
   1  -3   8    1.17    2.06
  -1   3  -8    1.32    0.71
   1  -3   8    4.14    2.46
  -1   3  -8    0.98    0.68
   1  -3   9    1.22    1.61
  -1   3  -9    1.86    0.81
  -1   3  -9    1.64    0.82
   1  -3   9    1.45    1.79
   1  -3  10    1.18    1.69
  -1   3 -10    1.79    0.56
  -1   3 -10    2.76    0.76
   1  -3  10    2.70    2.96
   1  -3  11    0.70    1.81
   1  -3  11    4.79    2.87
   1  -3  12    5.86    2.64
   1  -3  12    8.10    3.11
   1  -3  13    3.70    2.99
   1  -3  13    4.66    2.06
   1  -3  14    0.70    2.79
   1  -3  14    3.22    2.09
   1  -3  15    2.60    2.96
   1  -3  15    1.16    2.44
   1  -3  16    2.58    2.95
   1  -3  16    1.12    2.53
   1  -3  17   -3.23    2.82
  -1   2  19   -0.24    4.18
  -1   2  18   -1.13    1.87
  -1   2  18   -1.23    2.58
  -1   2  17   -0.26    1.21
  -1   2  17   -2.63    2.59
  -1   2  16    2.32    1.67
  -1   2  16    4.65    2.63
  -1   2  15    0.61    0.98
  -1   2  15    2.40    2.79
  -1   2  14   19.61    3.48
  -1   2  14   12.87    4.00
  -1   2  13   -0.35    1.11
  -1   2  13    1.03    2.43
   1  -2 -12   -0.55    1.24
  -1   2  12    2.45    1.89
  -1   2  12    2.23    2.17
  -1   2  12   -0.29    0.69
  -1   2  11    0.62    0.76
  -1   2  11    1.54    0.42
  -1   2  11   -0.91    1.74
  -1   2  11   -0.35    1.63
  -1   2  11    1.63    0.45
  -1   2  10   45.81    4.03
   1  -2 -10   49.11    5.22
  -1   2  10   50.21    5.20
  -1   2  10   46.43    2.70
  -1   2  10   44.79    5.56
  -1   2  10   47.45    2.75
  -1   2   9    1.06    0.52
  -1   2   9    1.79    0.95
  -1   2   9    1.57    0.63
   1  -2  -9    0.15    1.00
  -1   2   9    3.44    1.92
  -1   2   8    2.59    0.84
   1  -2  -8    0.95    0.65
  -1   2   8    2.09    1.08
  -1   2   8    3.44    1.05
  -1   2   8    2.28    0.90
  -1   2   7   37.00    3.68
   1  -2  -7   36.59    3.61
  -1   2   7   37.40    2.75
  -1   2   6   22.27    2.71
   1  -2  -6   17.29    2.23
  -1   2   6   20.04    1.71
  -1   2   5   90.72    4.81
   1  -2  -5  107.00    5.29
  -1   2   5   90.96    2.73
   1  -2  -4  456.95    9.94
  -1   2   4  506.38   10.34
  -1   2   3  940.11   13.29
   1  -2  -3  905.75   13.27
  -1   2   2 3521.22   25.19
  -1   2   1 1034.56   12.57
   1  -2   0  220.05    6.24
  -1   2   0  208.33    6.03
   1  -2   1  700.99   12.33
  -1   2  -1  695.38   12.25
   1  -2   2    1.60    0.89
  -1   2  -2    0.45    1.10
   1  -2   3   38.34    3.90
  -1   2  -3   36.09    3.39
  -1   2  -4  205.89    8.97
   1  -2   4  235.61    9.64
   1  -2   5  194.54    9.40
  -1   2  -5  188.58    9.38
  -1   2  -6   66.72    3.85
  -1   2  -6   76.59    6.35
   1  -2   6   70.36    6.18
  -1   2  -6   66.22    3.89
   1  -2   7   -2.44    1.94
  -1   2  -7    0.10    0.43
  -1   2  -7    2.29    1.75
  -1   2  -7   -1.24    1.47
  -1   2  -7    0.83    0.72
  -1   2  -8    0.46    0.37
   1  -2   8    0.56    1.45
  -1   2  -8    2.05    1.09
  -1   2  -8    1.12    0.53
   1  -2   8   -1.43    2.43
   1  -2   9    2.14    1.68
  -1   2  -9    1.46    0.50
   1  -2   9    1.45    1.44
  -1   2  -9    2.07    0.51
   1  -2  10   22.33    4.54
   1  -2  10   26.85    4.77
   1  -2  11    1.71    2.29
   1  -2  11    4.13    2.03
   1  -2  12    0.97    2.42
   1  -2  12    3.10    1.27
   1  -2  13   -0.94    2.18
   1  -2  13    2.43    2.43
   1  -2  14    0.68    2.76
   1  -2  14    0.13    1.70
   1  -2  15    3.60    3.04
   1  -2  15    2.89    2.94
   1  -2  16    8.09    4.43
   1  -2  16   -1.80    2.19
   1  -2  17   -1.27    1.58
   1  -2  18    4.31    3.19
  -1   1  18    4.49    3.01
  -1   1  18   -1.38    1.95
  -1   1  17   -1.44    2.44
  -1   1  17    0.23    1.75
  -1   1  16    6.59    3.13
  -1   1  16    6.74    2.67
  -1   1  15    9.95    3.64
  -1   1  15   14.42    3.55
  -1   1  14    1.53    2.62
  -1   1  14    1.70    1.29
  -1   1  13    2.35    2.09
  -1   1  13    8.31    2.46
  -1   1  12   19.36    4.14
  -1   1  12   18.43    3.41
   1  -1 -12   22.07    4.07
  -1   1  11    1.98    2.23
  -1   1  11    1.32    1.06
   1  -1 -11   -1.15    0.99
   1  -1 -10   48.49    5.21
  -1   1  10   52.54    4.90
  -1   1  10   54.60    5.94
   1  -1  -9  235.78   10.81
  -1   1   9  239.36   10.88
  -1   1   9  220.17   11.23
  -1   1   9  222.19    9.36
  -1   1   8   62.21    4.54
  -1   1   8   68.89    5.37
   1  -1  -8   71.57    5.54
  -1   1   8   66.39    2.50
  -1   1   8   69.63    5.89
  -1   1   8   65.59    2.53
  -1   1   7   18.00    2.27
   1  -1  -7   14.23    2.21
  -1   1   7   16.15    2.41
  -1   1   7   18.18    1.52
  -1   1   7   16.41    2.78
  -1   1   7   16.68    1.41
  -1   1   6   15.64    1.49
  -1   1   6   13.99    1.82
   1  -1  -6   17.52    2.31
  -1   1   6   17.11    1.95
  -1   1   6   15.09    1.43
   1  -1  -5   27.59    2.56
  -1   1   5   29.04    2.01
  -1   1   5   25.69    2.36
  -1   1   5   28.74    2.28
  -1   1   5   26.94    2.01
  -1   1   4   30.60    2.38
   1  -1  -4   25.58    2.18
  -1   1   4   26.65    1.99
   1  -1  -4   29.05    1.83
  -1   1   4   27.35    1.82
  -1   1   4   28.52    2.06
  -1   1   3   16.29    1.56
   1  -1  -3   12.37    1.43
  -1   1   3   14.79    1.12
   1  -1  -3   14.04    1.08
   1  -1  -2   90.79    3.01
  -1   1   2   91.73    3.02
  -1   1  -1  288.21    6.24
   1  -1   1  283.30    6.27
  -1   1  -2   29.67    2.56
   1  -1   2   23.43    2.36
   1  -1   3  149.82    6.36
  -1   1  -3  141.65    6.13
  -1   1  -3  145.44    4.57
  -1   1  -3  142.90    4.53
   1  -1   4   51.09    4.16
  -1   1  -4   56.68    4.35
  -1   1  -4   50.45    2.67
  -1   1  -4   52.59    2.73
  -1   1  -5  117.84    7.09
   1  -1   5  117.10    7.02
  -1   1  -5  132.18    7.18
  -1   1  -5  117.75    4.14
  -1   1  -5  113.86    4.00
  -1   1  -6  827.14   19.82
  -1   1  -6  848.09   10.42
   1  -1   6  812.26   19.58
  -1   1  -6  872.85   10.38
  -1   1  -7    8.00    0.92
  -1   1  -7    7.70    2.29
  -1   1  -7    7.25    0.91
   1  -1   7    9.57    2.58
  -1   1  -8   42.95    5.12
   1  -1   8   43.42    5.11
   1  -1   9    5.62    2.34
  -1   1  -9    5.80    1.97
   1  -1  10    7.76    2.83
   1  -1  10    3.55    1.80
   1  -1  11   -1.10    1.81
   1  -1  11    4.40    2.42
   1  -1  12    5.00    3.44
   1  -1  12    4.20    2.67
   1  -1  13   19.23    4.77
   1  -1  13   18.44    4.28
   1  -1  14    4.32    3.04
   1  -1  14    4.35    2.60
   1  -1  15    5.07    3.37
   1  -1  15    2.53    2.30
   1  -1  16   -1.30    3.25
   1  -1  16    2.36    2.18
   1  -1  17    2.20    3.40
   1  -1  17   -2.64    2.90
   1  -1  18   -0.33    1.36
   1  -1  19   -5.35    2.83
  -1   0  18    1.62    2.44
  -1   0  18    0.32    1.71
  -1   0  17    1.12    2.97
  -1   0  17    1.59    1.62
  -1   0  16    1.77    2.82
  -1   0  16    6.66    2.61
  -1   0  15    7.96    3.29
  -1   0  15    5.48    2.67
  -1   0  14    6.26    3.94
  -1   0  14    6.13    3.11
  -1   0  13   -1.34    1.65
  -1   0  13   -4.07    3.05
  -1   0  12   14.53    2.90
  -1   0  12   13.61    4.07
   1   0 -11    0.40    0.86
  -1   0  11    0.30    1.13
  -1   0  11    1.39    2.43
   1   0 -10    1.89    1.31
  -1   0  10    1.55    1.11
   1   0  -9   91.38    6.79
  -1   0   9   91.52    6.63
  -1   0   9   88.88    7.40
   1   0  -8   45.92    4.51
  -1   0   8   32.92    4.28
  -1   0   8   45.71    4.31
  -1   0   7   -0.75    1.49
  -1   0   7   -0.98    0.99
   1   0  -7   -0.31    0.68
  -1   0   6    3.64    1.13
   1   0  -6    1.93    0.97
   1   0  -6    3.38    0.53
  -1   0   5   17.59    2.07
   1   0  -5   19.60    1.32
  -1   0   5   22.79    1.35
   1   0  -5   18.88    2.18
  -1   0   5   15.60    2.38
   1   0  -5   19.89    1.32
   1   0  -4   97.53    4.49
  -1   0   4   99.65    4.52
  -1   0   4  105.98    3.15
   1   0  -4   94.71    2.99
   1   0  -4  101.78    4.38
  -1   0   4  106.29    5.19
   1   0  -4   99.99    3.07
  -1   0   3  292.05    6.67
   1   0  -3  288.26    6.55
   1   0  -3  288.33    6.10
  -1   0   3  289.05    6.12
  -1   0   3  284.54    7.26
  -1   0   3  297.53    5.31
   1   0  -3  290.99    5.31
   1   0  -3  288.18    5.31
  -1   0   3  277.49    5.26
  -1   0   2  150.51    3.79
   1   0  -2  147.70    3.81
  -1   0   2  145.86    3.79
   1   0  -2  149.63    3.80
   1   0  -2  158.41    3.20
  -1   0   2  155.44    3.22
  -1   0  -2    6.45    1.12
   1   0   2    9.09    1.50
  -1   0  -2    8.16    0.94
   1   0   2    6.42    0.88
   1   0   2    8.89    1.06
  -1   0  -2    7.63    0.90
   1   0   3    6.39    0.97
  -1   0  -3    9.10    1.92
  -1   0  -3    5.68    0.87
   1   0   3    8.67    1.92
  -1   0  -3    6.34    0.90
   1   0   3    6.90    0.96
   1   0   4    3.60    0.78
   1   0   4    3.50    0.71
  -1   0  -4    2.99    1.23
  -1   0  -4    3.46    0.67
   1   0   4    1.78    1.11
   1   0   4    3.29    0.74
  -1   0  -5    5.51    0.72
  -1   0  -5    3.95    1.18
   1   0   5    6.79    0.78
   1   0   5    9.11    2.56
   1   0   6  467.69   14.23
  -1   0  -6  452.85   13.90
   1   0   7 1082.66   23.24
  -1   0  -7 1120.64   23.30
   1   0   8    1.78    1.26
  -1   0  -8    2.32    1.12
   1   0   9    6.60    2.50
  -1   0  -9    4.85    1.90
   1   0  10    1.68    1.54
  -1   0 -10    2.89    1.52
   1   0  11   20.24    4.04
   1   0  11   18.70    4.11
   1   0  12   34.24    5.09
   1   0  12   37.53    6.02
   1   0  13    2.56    1.77
   1   0  13    5.23    3.02
   1   0  14    6.56    2.98
   1   0  14    7.10    3.12
   1   0  15   -0.68    2.22
   1   0  15    4.02    2.33
   1   0  16    0.08    2.31
   1   0  16    0.89    1.28
   1   0  17   -4.82    4.08
   1   0  17   -2.92    2.30
   1   0  18    3.25    3.33
   1   0  18    2.82    2.10
   1   0  19    1.16    1.82
  -1  -1  19    1.11    2.05
  -1  -1  18    0.40    2.33
  -1  -1  17    4.37    3.37
  -1  -1  17   -0.51    1.60
  -1  -1  16    1.17    2.82
  -1  -1  16    2.04    2.37
  -1  -1  15    6.47    3.54
  -1  -1  15    2.00    1.40
  -1  -1  14    2.45    2.73
  -1  -1  14    1.86    1.47
  -1  -1  13   24.43    5.07
  -1  -1  13   17.00    3.85
  -1  -1  12    8.48    2.87
  -1  -1  12   10.38    2.90
   1   1 -11   22.14    3.75
  -1  -1  11   30.45    5.50
  -1  -1  11   19.57    3.66
   1   1 -10    5.37    1.77
  -1  -1  10    1.58    1.13
  -1  -1  10    3.59    2.31
  -1  -1   9   46.18    5.15
  -1  -1   9   43.39    5.31
   1   1  -9   48.55    5.17
   1   1  -8   55.70    5.28
  -1  -1   8   70.89    6.44
  -1  -1   8   58.16    5.39
   1   1  -7    1.42    1.07
  -1  -1   7    1.31    0.95
  -1  -1   7    3.59    2.06
  -1  -1   6    5.47    1.64
   1   1  -6    7.69    0.85
   1   1  -6    7.80    0.89
   1   1  -6    8.39    2.05
   1   1  -6    7.83    2.24
  -1  -1   6    8.02    2.14
   1   1  -5    0.33    0.42
  -1  -1   5   -2.06    1.12
   1   1  -5   -0.65    0.62
   1   1  -5   -1.28    1.23
  -1  -1   5   -1.61    1.95
  -1  -1   4   28.20    1.82
  -1  -1   4   28.12    2.93
   1   1  -4   28.07    2.87
   1   1  -4   28.47    2.89
  -1  -1   4   25.28    2.85
   1   1  -4   27.31    1.73
  -1  -1   3   53.95    3.59
   1   1  -3   59.39    3.70
  -1  -1   3   58.72    3.68
   1   1  -3   59.99    3.67
  -1  -1   3   63.46    2.65
   1   1  -3   57.92    2.61
  -1  -1   2  421.83    8.88
   1   1  -2  422.84    8.81
  -1  -1   2  414.96    8.61
   1   1  -2  437.18    8.58
  -1  -1   2  432.45    7.02
   1   1   2    8.00    1.25
  -1  -1  -2    5.90    0.88
   1   1   3   17.94    2.19
  -1  -1  -3   19.35    2.18
   1   1   3   14.67    1.40
  -1  -1  -3   18.51    1.57
   1   1   4   53.76    2.45
  -1  -1  -4   54.44    2.47
  -1  -1  -4   54.27    3.81
   1   1   4   53.83    3.82
   1   1   5   31.92    3.06
   1   1   5   36.97    2.01
  -1  -1  -5   37.49    2.00
  -1  -1  -5   37.74    3.58
   1   1   6   32.30    3.67
   1   1   6   35.06    1.89
  -1  -1  -6   35.31    3.81
   1   1   6   27.60    1.69
   1   1   7    4.11    1.28
  -1  -1  -7    5.52    1.95
   1   1   7    4.24    0.64
   1   1   7    5.21    0.72
   1   1   8  134.62    8.50
   1   1   8  131.86    8.31
  -1  -1  -8  124.61    8.14
   1   1   9    2.36    1.23
  -1  -1  -9    3.57    1.39
   1   1   9    2.60    1.42
   1   1  10    2.99    1.83
  -1  -1 -10    3.95    1.90
   1   1  11   38.54    5.90
   1   1  12    0.10    1.16
   1   1  12   -0.74    2.93
   1   1  13   34.33    5.30
   1   1  13   46.20    6.90
   1   1  14    2.05    1.33
   1   1  14    2.17    2.08
   1   1  15    2.02    1.24
   1   1  15    0.64    2.16
   1   1  16   -0.20    1.28
   1   1  16   -1.63    2.63
   1   1  17    1.21    1.75
   1   1  17   -0.90    2.47
   1   1  18    3.89    3.47
   1   1  18   -1.36    2.47
   1   1  19    0.76    1.55
  -1  -2  18    3.37    2.61
  -1  -2  17    7.34    4.97
  -1  -2  17    0.18    1.66
  -1  -2  16   -0.62    1.92
  -1  -2  16    0.54    1.70
  -1  -2  15   -3.17    3.18
  -1  -2  15    1.02    1.58
  -1  -2  14    1.66    2.59
  -1  -2  14    4.76    2.18
  -1  -2  13   -1.56    1.76
  -1  -2  13   -1.04    1.15
  -1  -2  12    9.19    3.21
  -1  -2  12    8.50    2.77
  -1  -2  11    0.66    2.10
  -1  -2  11    0.68    1.43
   1   2 -10    8.94    2.67
  -1  -2  10   10.43    2.99
  -1  -2  10    6.36    2.24
   1   2  -9    3.58    2.04
  -1  -2   9    0.70    1.33
  -1  -2   9    0.71    1.92
  -1  -2   8   16.31    3.27
   1   2  -8   20.12    1.51
   1   2  -8   18.99    1.49
   1   2  -8   18.90    3.30
   1   2  -8   20.47    3.49
  -1  -2   8   20.77    3.96
  -1  -2   7   -0.09    0.39
   1   2  -7    0.55    0.43
   1   2  -7   -0.58    1.08
   1   2  -7    0.77    1.07
  -1  -2   7   -0.89    1.54
  -1  -2   7   -0.68    1.50
   1   2  -6   66.77    5.88
  -1  -2   6   66.94    5.91
  -1  -2   6   68.51    3.24
  -1  -2   6   58.77    5.31
  -1  -2   5   18.23    1.83
  -1  -2   5   16.56    2.86
  -1  -2   5   15.50    2.77
   1   2  -5   17.89    2.82
  -1  -2   4   11.24    2.14
   1   2  -4   16.34    2.88
   1   2  -4   12.14    2.14
  -1  -2   3    9.48    2.06
   1   2  -3    7.93    1.84
   1   2  -3    8.06    1.72
  -1  -2   3    9.53    2.02
  -1  -2   2  153.52    6.43
   1   2  -2  151.40    6.29
   1   2  -2  152.30    6.15
  -1  -2   2  146.93    6.14
  -1  -2   1 1945.77   18.14
   1   2  -1 1975.65   20.75
  -1  -2   1 1968.42   20.60
  -1  -2   1 1978.99   20.48
   1   2  -1 1954.76   20.22
  -1  -2   0 1766.28   15.42
   1   2   0 1780.11   15.36
  -1  -2   0 1793.68   17.74
   1   2   0 1772.79   17.74
  -1  -2   0 1779.83   17.91
   1   2   0 1757.17   17.84
   1   2   1    1.82    0.59
  -1  -2  -1    3.87    0.90
  -1  -2  -2 1387.01   16.25
   1   2   2 1291.61   15.96
   1   2   3  130.88    5.50
  -1  -2  -3  121.79    5.35
   1   2   4   14.00    2.05
  -1  -2  -4   16.55    2.14
  -1  -2  -5  119.68    6.31
   1   2   5  119.76    6.27
  -1  -2  -6  118.89    6.77
   1   2   6  114.25    6.49
  -1  -2  -7  361.74    7.96
  -1  -2  -7  363.16   12.79
   1   2   7  324.16   11.99
  -1  -2  -8    1.90    1.32
   1   2   8   -0.63    1.25
  -1  -2  -8    0.80    0.51
   1   2   8    0.24    0.42
   1   2   9    4.83    2.18
  -1  -2  -9    2.82    1.74
  -1  -2 -10    1.66    1.25
   1   2  10    0.86    0.41
   1   2  10    0.58    0.46
   1   2  11   24.54    4.65
  -1  -2 -11   23.47    3.93
   1   2  11   23.90    4.39
   1   2  12   13.57    3.62
   1   2  12   10.89    3.28
   1   2  13   15.95    3.34
   1   2  13   14.28    3.93
   1   2  14   10.62    3.06
   1   2  14    4.02    1.84
   1   2  15    8.61    2.85
   1   2  15    6.48    3.67
   1   2  16    1.73    1.59
   1   2  16    1.20    2.91
   1   2  17    0.70    1.43
   1   2  17   -6.53    3.65
   1   2  18   -0.50    1.84
   1   2  18    5.80    3.93
  -1  -3  17   -1.33    2.05
  -1  -3  16   -4.25    2.73
  -1  -3  16   -2.49    3.41
  -1  -3  15    1.29    2.74
  -1  -3  15    3.51    4.11
  -1  -3  14   -1.86    2.29
  -1  -3  14    5.85    2.84
  -1  -3  13    5.44    2.91
  -1  -3  13   13.05    5.01
  -1  -3  12    3.44    1.99
  -1  -3  12   -0.10    2.03
  -1  -3  11   -1.31    1.37
  -1  -3  11    1.78    2.16
  -1  -3  10    6.18    2.52
   1   3 -10    8.52    0.88
   1   3 -10    8.78    0.88
   1   3 -10    8.11    0.90
  -1  -3  10    7.18    2.84
   1   3  -9    0.78    0.45
  -1  -3   9    1.58    1.73
   1   3  -9    0.88    1.40
  -1  -3   9    1.06    0.60
  -1  -3   9    0.91    1.67
  -1  -3   8   11.65    2.93
  -1  -3   8   15.23    4.14
  -1  -3   8   12.19    1.63
   1   3  -8   11.71    1.58
  -1  -3   7    1.65    0.67
  -1  -3   7    1.75    1.40
  -1  -3   7    4.99    2.13
   1   3  -7    4.31    2.10
  -1  -3   6   37.51    4.57
  -1  -3   6   38.97    4.86
   1   3  -6   39.62    4.88
  -1  -3   5   68.62    5.95
  -1  -3   5   64.12    5.77
   1   3  -5   64.73    5.78
   1   3  -4  263.89   10.73
  -1  -3   4  241.92   10.48
  -1  -3   4  252.52   10.71
   1   3  -4  239.52   10.18
  -1  -3   3  207.30    9.10
   1   3  -3  211.50    9.11
  -1  -3   3  226.41    9.44
   1   3  -3  214.53    9.06
   1   3  -2  417.40   11.95
  -1  -3   2  427.95   12.24
   1   3  -2  435.72   12.07
  -1  -3   2  430.06   12.18
  -1  -3   1   83.64    4.22
  -1  -3   1   83.70    5.04
   1   3  -1   87.03    5.17
   1   3  -1   83.62    4.97
  -1  -3   1   89.99    5.29
  -1  -3   0   66.76    3.37
  -1  -3   0   63.17    4.09
   1   3   0   62.58    4.02
  -1  -3   0   62.17    4.33
   1   3   0   63.58    4.22
   1   3   1   86.72    3.51
  -1  -3  -1   83.02    4.20
   1   3   1   78.98    4.61
   1   3   1   83.64    4.29
   1   3   1   78.07    4.43
   1   3   2   14.45    1.73
  -1  -3  -2   16.30    2.19
   1   3   2   17.73    2.37
   1   3   3  273.44    9.03
  -1  -3  -3  262.82    8.62
  -1  -3  -4  164.65    7.40
   1   3   4  166.32    7.19
  -1  -3  -5  116.14    6.53
   1   3   5  109.08    6.55
  -1  -3  -6   67.87    5.27
   1   3   6   75.53    5.64
   1   3   7  157.22    8.52
  -1  -3  -7  159.88    8.49
  -1  -3  -8   15.22    2.84
   1   3   8   15.03    2.90
  -1  -3  -9   19.24    3.47
   1   3   9   20.20    3.58
   1   3  10   30.55    4.63
  -1  -3 -10   36.00    4.95
  -1  -3 -10   36.22    2.90
   1   3  11   34.41    4.96
   1   3  11   35.41    2.60
  -1  -3 -11   39.75    5.34
  -1  -3 -11   39.13    2.85
   1   3  12    9.32    3.20
  -1  -3 -12   12.51    1.42
   1   3  12   11.67    1.33
   1   3  13    8.44    3.56
   1   3  13    9.63    3.35
   1   3  14   13.02    4.02
   1   3  14   14.34    2.98
   1   3  14   17.06    4.23
   1   3  15   -0.58    1.39
   1   3  15   -0.64    2.35
   1   3  16   11.89    3.27
   1   3  16    6.01    3.84
   1   3  17    3.16    1.81
   1   3  17    4.22    3.81
   1   3  18   -0.22    1.25
   1   3  18    0.95    2.23
   1   3  19   -6.72    4.94
  -1  -4  16   -0.22    1.65
  -1  -4  15   -4.06    2.65
  -1  -4  15   -4.57    3.56
  -1  -4  14    2.56    1.61
  -1  -4  14    4.76    2.45
  -1  -4  13    2.05    1.87
  -1  -4  13    3.52    2.59
  -1  -4  12   -1.78    2.86
  -1  -4  12   -0.87    2.12
  -1  -4  11    2.44    1.91
   1   4 -11    0.69    0.39
  -1  -4  11    3.15    2.41
  -1  -4  10   18.21    4.21
  -1  -4  10   17.05    4.19
  -1  -4  10   21.14    2.11
   1   4 -10   23.12    2.27
  -1  -4   9  183.97   12.92
  -1  -4   9  198.43    7.23
  -1  -4   9  188.60   12.84
  -1  -4   8   46.34    3.81
  -1  -4   8   43.83    6.08
  -1  -4   8   48.24    6.30
  -1  -4   7   17.02    4.10
  -1  -4   7   13.10    3.29
  -1  -4   6    3.90    1.54
  -1  -4   6    9.26    2.82
   1   4  -6    4.18    1.81
  -1  -4   5   12.29    3.11
   1   4  -5    7.97    2.14
  -1  -4   5    6.84    2.15
  -1  -4   4    7.77    2.25
   1   4  -4    4.96    1.99
  -1  -4   4    4.54    1.56
  -1  -4   3   27.55    3.78
   1   4  -3   33.89    4.23
  -1  -4   3   34.81    4.24
   1   4  -3   35.46    4.17
  -1  -4   2  145.26    7.96
   1   4  -2  144.01    7.86
   1   4  -2  142.94    7.84
  -1  -4   2  147.91    8.10
  -1  -4   1  434.48   10.25
   1   4  -1  414.67   12.46
  -1  -4   1  401.48   12.32
  -1  -4   1  403.62   12.64
   1   4  -1  402.75   12.64
  -1  -4   0  226.36    6.74
   1   4   0  232.41    8.79
  -1  -4   0  227.80    8.71
   1   4   0  233.54    9.19
  -1  -4   0  231.15    9.35
   1   4   1  134.99    4.70
  -1  -4  -1  133.29    6.14
   1   4   1  132.01    6.13
   1   4   1  126.18    6.67
   1   4   2   79.16    4.38
   1   4   2   80.43    5.31
   1   4   3  134.58    5.49
  -1  -4  -3  136.24    7.07
   1   4   3  135.73    7.13
  -1  -4  -4    8.23    1.89
   1   4   4   10.78    2.42
  -1  -4  -5   34.61    3.84
   1   4   5   28.84    3.46
   1   4   6   43.26    4.45
  -1  -4  -6   44.64    4.52
   1   4   7   75.46    6.11
  -1  -4  -7   69.41    6.01
   1   4   8   14.81    2.83
  -1  -4  -8   14.71    2.84
   1   4   9    6.54    2.46
  -1  -4  -9    2.15    1.28
   1   4  10   39.31    5.24
  -1  -4 -10   41.81    5.18
   1   4  11   86.98    7.64
  -1  -4 -11   78.81    7.49
   1   4  12   42.10    5.79
  -1  -4 -12   33.99    3.33
   1   4  13   38.89    5.92
  -1  -4 -13   39.96    3.35
   1   4  13   38.26    3.10
   1   4  14   53.59    7.23
  -1  -4 -14   52.28    3.30
   1   4  14   56.16    3.18
   1   4  15   16.48    4.78
   1   4  15   16.31    3.05
   1   4  16    5.06    2.75
   1   4  16    4.06    3.48
   1   4  16    1.65    1.36
   1   4  17    1.55    2.73
   1   4  17    0.19    1.07
   1   4  18    0.23    3.35
   1   4  19    0.95    2.08
  -1  -5  15    0.03    2.05
  -1  -5  14    5.71    2.68
  -1  -5  14    0.28    1.92
  -1  -5  13    3.22    2.86
  -1  -5  13    1.37    2.07
  -1  -5  12    1.80    3.41
  -1  -5  12    2.99    1.89
  -1  -5  11    5.72    3.01
  -1  -5  11    2.77    1.81
  -1  -5  10    4.94    1.40
  -1  -5  10    5.42    2.99
  -1  -5  10    6.55    3.36
  -1  -5   9  110.85   10.62
  -1  -5   9   98.05    6.10
  -1  -5   9   87.70    9.35
  -1  -5   8  299.98   16.32
  -1  -5   8  336.15   17.55
  -1  -5   7   12.97    3.37
  -1  -5   7   11.87    3.32
  -1  -5   6    4.18    2.09
  -1  -5   6    4.86    2.31
  -1  -5   5   17.45    3.52
   1   5  -5   19.00    3.74
  -1  -5   5   16.95    3.58
  -1  -5   4   81.00    7.14
   1   5  -4   86.79    7.40
  -1  -5   4   83.91    7.34
   1   5  -3    1.53    1.29
  -1  -5   3    3.73    1.87
  -1  -5   3    1.80    1.27
   1   5  -3    4.17    1.79
   1   5  -2   46.02    4.91
  -1  -5   2   45.64    4.99
  -1  -5   2   45.32    5.10
   1   5  -2   46.09    4.96
  -1  -5   1   35.42    3.24
   1   5  -1   36.75    4.27
  -1  -5   1   39.04    4.35
  -1  -5   1   34.31    4.26
   1   5  -1   39.37    4.50
  -1  -5   0   41.70    3.10
  -1  -5   0   35.23    4.12
   1   5   0   40.06    4.32
   1   5   0   38.38    4.05
  -1  -5   0   37.88    3.93
   1   5   1   57.74    5.04
  -1  -5  -1   55.24    4.50
   1   5   1   55.48    4.53
   1   5   2   -1.74    1.68
   1   5   2   -0.51    0.68
   1   5   2    0.27    1.21
   1   5   2   -0.63    0.85
  -1  -5  -2   -0.48    0.81
   1   5   3   16.65    3.02
   1   5   3   20.09    2.50
   1   5   4    0.13    1.16
  -1  -5  -4    3.06    1.12
   1   5   4    3.91    1.21
   1   5   5   19.04    3.40
  -1  -5  -5   18.35    2.96
   1   5   5   20.35    2.18
   1   5   6   24.53    3.71
  -1  -5  -6   26.17    3.62
   1   5   7   59.05    5.85
  -1  -5  -7   54.67    5.47
  -1  -5  -8   93.49    7.44
   1   5   8   97.19    7.68
  -1  -5  -9    6.21    2.30
   1   5   9    9.46    3.09
  -1  -5 -10   38.02    5.24
   1   5  10   31.15    4.75
   1   5  11    2.45    2.43
   1   5  12   55.73    6.67
   1   5  13    2.66    2.88
   1   5  14   83.80    8.97
  -1  -5 -14  100.76    6.21
   1   5  15   57.98    7.55
   1   5  15   51.89    5.31
  -1  -5 -15   61.82    4.52
   1   5  16   15.38    4.53
   1   5  16   10.47    2.58
   1   5  17   -0.54    2.48
   1   5  17    1.84    1.68
   1   5  18    1.48    2.66
   1   5  18    4.35    2.56
   1   5  19    1.49    3.54
  -1  -6  14    0.32    2.06
  -1  -6  13   -2.69    3.56
  -1  -6  13   -0.48    1.67
  -1  -6  12    1.27    2.35
  -1  -6  12    0.48    1.68
  -1  -6  11   -0.95    2.52
  -1  -6  11    0.80    1.73
  -1  -6  10    0.59    0.92
  -1  -6  10   -0.77    2.24
  -1  -6  10    3.05    2.28
  -1  -6   9    1.16    1.99
  -1  -6   9   -0.95    1.57
  -1  -6   8   71.85    8.49
  -1  -6   8   83.34    9.39
  -1  -6   7  106.94   10.05
  -1  -6   7  135.94   11.41
  -1  -6   6   -2.26    1.87
  -1  -6   6    0.83    1.83
  -1  -6   5   14.88    3.56
  -1  -6   5   14.84    3.81
  -1  -6   4   29.36    5.10
  -1  -6   4   21.61    4.05
   1   6  -3    4.20    1.91
  -1  -6   3    1.89    1.63
  -1  -6   3    4.90    1.79
   1   6  -2    2.36    1.43
  -1  -6   2    1.92    1.54
  -1  -6   2    2.18    1.03
  -1  -6   2   -1.56    2.08
   1   6  -2    1.40    1.00
  -1  -6   1   62.65    6.36
   1   6  -1   68.13    6.42
  -1  -6   1   63.03    5.98
   1   6  -1   64.41    6.02
  -1  -6   1   69.81    4.62
  -1  -6   0   67.51    6.27
   1   6   0   54.51    5.59
   1   6   0   62.69    5.67
  -1  -6   0   55.09    5.27
  -1  -6   0   64.92    4.15
   1   6   1    9.19    2.35
   1   6   1    9.69    2.27
  -1  -6  -1    7.57    1.84
   1   6   2   32.94    4.20
   1   6   2   36.41    4.60
  -1  -6  -2   33.36    3.68
   1   6   2   34.02    3.65
   1   6   3  261.62    7.15
   1   6   3  261.56    9.69
   1   6   3  261.35   11.93
   1   6   3  267.06   11.75
   1   6   4   47.90    5.30
   1   6   4   44.26    3.79
   1   6   5   72.46    6.30
  -1  -6  -5   69.08    6.30
   1   6   5   77.20    4.70
  -1  -6  -6    1.09    0.97
   1   6   6    1.85    1.94
   1   6   6    1.37    0.58
  -1  -6  -7  164.12   10.22
   1   6   7  133.84    9.07
   1   6   7  138.58    5.80
   1   6   8  191.73   11.09
  -1  -6  -8  188.83   11.05
  -1  -6  -9   28.75    4.57
   1   6   9   22.59    4.00
  -1  -6 -10   10.11    2.80
   1   6  10    8.66    2.70
   1   6  11    8.71    2.74
   1   6  12    5.94    2.58
   1   6  13    8.27    2.95
   1   6  14    4.89    2.48
   1   6  15   54.47    7.48
   1   6  15   48.45    4.54
   1   6  16   26.19    5.46
   1   6  16   21.54    3.28
  -1  -6 -16   21.23    3.03
   1   6  17    8.57    3.32
   1   6  18    7.29    3.97
   1   6  19    2.82    3.48
   1   6  19   -0.85    2.11
   1   6  20    4.32    3.28
  -1  -7  12   21.55    6.14
  -1  -7  12   -0.24    2.37
  -1  -7  11    0.23    1.81
  -1  -7  11    3.76    1.70
  -1  -7  10    1.71    2.20
  -1  -7  10   -1.30    2.57
  -1  -7   9   -2.18    2.48
  -1  -7   9    4.92    3.09
  -1  -7   8   -3.35    3.08
  -1  -7   8    3.75    2.27
  -1  -7   7    6.47    3.79
  -1  -7   7    3.91    2.67
  -1  -7   6    7.35    2.99
  -1  -7   6    5.25    2.27
  -1  -7   5    2.08    1.97
  -1  -7   5    1.12    1.75
  -1  -7   4   45.44    6.06
  -1  -7   4   49.60    6.59
  -1  -7   3    1.29    1.38
  -1  -7   3   -0.63    1.68
  -1  -7   2    2.21    1.41
  -1  -7   2    2.72    1.63
  -1  -7   2   -0.29    0.84
  -1  -7   1   19.49    3.68
   1   7  -1   21.42    3.99
   1   7  -1   22.42    3.99
  -1  -7   1   16.83    2.97
  -1  -7   1   20.15    2.74
   1   7   0   16.58    3.45
   1   7   0   13.92    2.91
  -1  -7   0   16.20    3.20
   1   7   1  156.78   10.03
   1   7   1  164.06    9.40
  -1  -7  -1  164.54    9.41
   1   7   2   -2.88    2.26
  -1  -7  -2   -0.61    1.35
   1   7   2   -1.22    1.15
   1   7   2   -0.17    0.99
   1   7   3    0.81    0.51
   1   7   3    0.84    1.70
   1   7   3    1.81    1.35
  -1  -7  -3    0.82    0.83
   1   7   3    1.88    1.08
   1   7   4   76.78    3.98
   1   7   4   82.24    7.47
   1   7   4   74.79    5.38
   1   7   4   82.51    7.18
   1   7   5    1.33    0.94
   1   7   5   -0.99    1.77
   1   7   6    1.93    1.06
   1   7   6   -3.11    1.77
   1   7   7    7.52    1.57
  -1  -7  -7    8.03    2.31
   1   7   7   11.01    3.16
   1   7   8    7.43    1.37
   1   7   8    5.17    1.70
  -1  -7  -8    7.04    2.55
   1   7   9   12.32    1.80
   1   7   9   11.53    3.20
   1   7  10   -0.02    0.54
   1   7  10    1.05    1.82
   1   7  11    9.17    3.26
   1   7  12    7.23    3.13
   1   7  13    7.53    2.82
   1   7  14    3.04    2.93
   1   7  15    1.94    1.03
   1   7  15    3.93    2.72
   1   7  16    0.70    2.00
   1   7  17    3.51    3.08
   1   7  18   -0.05    2.65
   1   7  19   -0.41    2.25
   1   7  20    1.32    3.40
  -1  -8  11   -0.21    1.54
  -1  -8  11    2.34    2.70
  -1  -8  10    4.91    3.39
  -1  -8  10   -0.84    2.76
  -1  -8   9    5.38    3.51
  -1  -8   9    1.19    2.60
  -1  -8   8    1.14    2.05
  -1  -8   8   -0.55    2.33
  -1  -8   7    4.73    3.04
  -1  -8   7    0.11    2.37
  -1  -8   6    1.23    2.38
  -1  -8   6    2.55    2.03
  -1  -8   5    9.87    3.69
  -1  -8   5    4.17    2.57
  -1  -8   5    8.95    2.99
  -1  -8   4   15.53    3.87
  -1  -8   4   20.36    4.51
  -1  -8   4   17.28    3.28
  -1  -8   3    1.41    1.89
  -1  -8   3   -1.27    1.82
  -1  -8   3   -0.08    1.10
  -1  -8   2   -0.27    1.52
  -1  -8   2   -1.09    1.15
  -1  -8   2   -0.39    1.91
  -1  -8   1   12.00    3.31
  -1  -8   1   13.01    2.31
  -1  -8   1    9.80    2.64
  -1  -8   0   64.87    6.74
   1   8   1    0.23    1.16
  -1  -8  -1    0.84    1.00
   1   8   2   48.18    5.21
   1   8   2   57.51    7.16
  -1  -8  -2   41.69    4.80
   1   8   3    5.42    2.59
  -1  -8  -3    3.37    1.42
   1   8   3    4.12    1.71
   1   8   3    6.05    2.56
   1   8   4   41.13    5.83
   1   8   4   38.76    2.75
   1   8   4   47.79    5.79
   1   8   4   40.78    4.45
   1   8   5   18.04    2.02
   1   8   5   14.60    3.47
   1   8   5   15.40    2.62
   1   8   5   20.76    4.49
   1   8   6   -0.25    0.91
   1   8   6    7.37    3.42
   1   8   7   10.04    1.94
   1   8   7    5.80    2.31
   1   8   8   27.97    2.94
   1   8   8   31.08    5.31
   1   8   9    4.62    1.28
   1   8   9    6.43    2.23
   1   8  10   17.03    2.00
   1   8  10   18.99    4.07
   1   8  11    1.23    0.59
   1   8  11    0.60    1.72
   1   8  12    0.52    0.51
   1   8  12    0.02    1.88
   1   8  13    1.48    0.53
   1   8  13    4.06    2.74
   1   8  14    0.49    2.35
   1   8  15    4.05    2.73
   1   8  16    3.04    2.51
   1   8  17   -1.60    2.14
   1   8  18    1.14    2.30
   1   8  19   -0.13    2.36
   1   8  20    7.26    4.24
  -1  -9  11   -0.25    1.92
  -1  -9  10   -2.66    2.72
  -1  -9   9    2.31    1.84
  -1  -9   9    6.86    3.79
  -1  -9   9    5.55    3.05
  -1  -9   8   -1.81    2.29
  -1  -9   8    1.10    2.69
  -1  -9   8    2.37    2.59
  -1  -9   7   -0.86    2.93
  -1  -9   7    4.47    2.56
  -1  -9   7    1.29    1.37
  -1  -9   6    6.22    3.36
  -1  -9   6    6.57    3.72
  -1  -9   6    1.03    1.69
  -1  -9   5   -1.96    2.09
  -1  -9   5   -1.48    2.47
  -1  -9   5   -0.30    1.59
  -1  -9   4   -1.96    1.05
  -1  -9   4   -1.32    2.30
  -1  -9   4   -1.22    1.22
  -1  -9   3    1.43    1.30
  -1  -9   3    3.35    1.37
  -1  -9   3    5.09    2.20
  -1  -9   2   12.01    2.37
  -1  -9   2   17.32    4.23
  -1  -9   2   15.78    4.47
  -1  -9   1   18.84    4.27
  -1  -9   0    2.08    1.86
  -1  -9  -1   18.41    3.67
  -1  -9  -2    8.96    2.76
   1   9   2    6.24    2.46
  -1  -9  -3    0.37    0.83
   1   9   3   -0.19    1.46
   1   9   3    2.52    1.43
   1   9   4    5.86    2.06
   1   9   4    2.41    2.07
   1   9   5    8.51    2.14
   1   9   5   10.20    3.09
   1   9   6    5.35    2.77
   1   9   6    5.31    1.56
   1   9   6    4.73    1.04
   1   9   7   45.77    6.43
   1   9   7   51.11    4.68
   1   9   8    3.65    2.62
   1   9   8   -0.16    0.72
   1   9   9   10.68    3.23
   1   9   9    8.46    1.78
   1   9  10   12.73    4.11
   1   9  10   12.50    1.85
   1   9  11    0.57    0.50
   1   9  11    0.88    1.60
   1   9  12    1.60    0.49
   1   9  12    1.97    2.45
   1   9  13    7.26    3.06
   1   9  14    8.23    2.93
   1   9  15    3.42    2.80
   1   9  16    0.07    2.33
   1   9  17    1.05    2.10
   1   9  18   -2.82    2.31
   1   9  19   -3.33    3.45
  -1 -10   8    7.56    3.73
  -1 -10   8   -0.62    2.61
  -1 -10   8    6.50    3.11
  -1 -10   7    0.33    2.76
  -1 -10   7   -0.64    1.74
  -1 -10   7    2.40    2.09
  -1 -10   6    4.41    2.97
  -1 -10   6   -1.14    3.07
  -1 -10   6    5.42    2.70
  -1 -10   5    2.44    2.34
  -1 -10   5   -2.71    2.25
  -1 -10   5    1.40    1.98
  -1 -10   4   -0.31    1.29
  -1 -10   4    2.85    1.73
  -1 -10   3   -1.31    1.27
  -1 -10   3   -1.70    1.65
  -1 -10   3   -1.48    2.52
  -1 -10   2    0.07    0.91
  -1 -10   2   -3.56    2.32
  -1 -10   2    0.72    2.10
  -1 -10   1    7.93    2.75
  -1 -10   0   49.72    6.69
  -1 -10  -1   47.77    6.30
   1  10   1   54.19    7.35
  -1 -10  -2   28.08    4.84
   1  10   2   32.65    6.08
  -1 -10  -3   16.57    3.55
   1  10   3   12.34    3.50
   1  10   4    9.69    3.15
   1  10   5    6.44    2.41
   1  10   5    6.85    2.82
   1  10   6    3.23    1.55
   1  10   6    5.86    3.17
   1  10   7    7.84    3.73
   1  10   7    8.48    2.12
   1  10   7   10.37    1.56
   1  10   8    1.40    1.03
   1  10   8    1.04    2.60
   1  10   9    9.80    1.98
   1  10   9   13.30    4.60
   1  10  10   16.31    2.43
   1  10  10   20.31    4.87
   1  10  11    3.11    2.47
   1  10  12    6.00    3.06
   1  10  13   17.20    4.80
   1  10  14   -0.76    1.95
   1  10  15   -8.24    4.36
   1  10  16   -1.33    2.82
   1  10  17    1.94    2.97
   1  10  18    4.09    2.79
   1  10  19   -4.44    3.44
  -1 -11   6    4.51    2.81
  -1 -11   6    2.88    2.14
  -1 -11   5   -0.57    2.21
  -1 -11   5   -0.34    3.70
  -1 -11   4   -2.49    2.79
  -1 -11   4    0.20    1.66
  -1 -11   3    1.64    2.14
  -1 -11   2    6.24    3.08
  -1 -11   1    4.60    2.70
  -1 -11   0    7.58    2.63
   1  11   1   -2.00    2.24
  -1 -11  -1    1.14    1.87
   1  11   2    3.06    2.66
  -1 -11  -2    3.14    2.19
   1  11   3   -0.21    1.89
  -1 -11  -3   -0.72    1.51
   1  11   4   24.64    5.83
   1  11   5   30.63    6.16
   1  11   6   -1.09    2.19
   1  11   7    3.96    2.82
   1  11   8    8.62    4.01
   1  11   9   13.60    4.33
   1  11  10   -2.09    2.86
   1  11  11   -6.36    3.76
   1  11  12    2.39    2.74
   1  11  13    3.22    2.75
   1  11  14    5.78    3.61
   1  11  15    4.12    2.56
   1  11  16    9.44    3.68
   1  11  17    3.18    2.06
   1  11  18   -3.83    2.89
  -1 -12   5   -0.88    2.55
  -1 -12   4    1.06    1.84
  -1 -12   3    1.27    2.58
  -1 -12   2    2.53    2.56
  -1 -12   1   -0.51    1.36
   1  12   0   -0.37    1.97
  -1 -12   0    0.15    1.34
   1  12   1    9.61    4.07
  -1 -12  -1   13.50    3.94
   1  12   2    4.31    1.87
  -1 -12  -2    4.66    2.21
   1  12   3    6.55    3.38
   1  12   4   10.52    4.37
   1  12   5    3.23    3.01
   1  12   6   11.49    4.37
   1  12   7   -3.12    2.79
   1  12   8   -2.08    2.92
   1  12   9   19.05    5.08
   1  12  10    5.36    2.96
   1  12  11    2.25    3.03
   1  12  12   -1.27    2.59
   1  12  13   -0.66    2.25
   1  12  14   -3.61    2.70
   1  12  15   -5.20    4.09
   1  12  16   -1.97    2.76
   1  12  17   -1.79    2.22
  -1 -13   3    0.08    2.26
  -1 -13   2    0.09    1.83
   1  13  -1   -2.33    2.08
  -1 -13   1    0.49    1.43
   1  13   0    2.45    2.67
  -1 -13   0   -0.28    1.73
   1  13   1    3.45    3.12
  -1 -13  -1   -0.97    1.60
   1  13   2   -1.45    2.61
  -1 -13  -2    2.12    2.17
   1  13   3   -0.59    2.46
   1  13   4    7.44    4.08
   1  13   5    3.08    3.49
   1  13   6   -2.96    3.46
   1  13   7    2.71    2.44
   1  13   8    2.86    1.78
   1  13   9   -3.40    3.42
   1  13  10   -1.74    1.75
   1  13  11    2.18    3.26
   1  13  12    0.84    1.75
   1  13  13    1.33    2.45
   1  13  14    3.49    3.13
   1  13  15    1.42    3.09
  -1 -14   1   -4.01    2.57
  -1 -14   0    3.20    2.58
  -1 -14  -1   -0.29    1.47
   1  14   2   -1.38    2.11
   1  14   3   -1.97    3.47
   1  14   4   -1.03    3.15
   1  14   5   -3.11    3.41
   1  14   6    0.37    2.78
   1  14   7    3.19    2.82
   1  14   8    5.41    3.71
   1  14   9   -5.13    4.01
   1  14  10   -2.86    2.83
   1  14  11   -3.04    3.19
   1  14  12   -0.33    2.76
  -2  14  10    3.61    2.63
  -2  14   9   -4.21    2.98
  -2  14   8    1.05    3.37
  -2  14   7    9.70    4.97
   2 -14  -2   -1.77    1.89
   2 -14  -1    0.24    1.55
   2 -14   0   -1.00    2.38
  -2  13  15    1.00    2.53
  -2  13  14   13.98    5.13
  -2  13  13   13.24    5.07
  -2  13  12   21.31    6.04
  -2  13  11    1.39    2.36
  -2  13  10    1.49    2.12
  -2  13   9   -1.56    3.20
  -2  13   8    1.17    2.46
  -2  13   7    3.27    3.02
  -2  13   6    0.41    2.35
  -2  13   5    0.19    2.60
  -2  13   4    3.60    3.43
   2 -13  -4    2.99    1.86
  -2  13   3    3.25    2.39
   2 -13  -3    2.46    2.56
  -2  13   2    0.65    2.56
   2 -13  -2   -0.24    1.97
  -2  13   1   -1.64    3.12
   2 -13  -1    0.43    1.80
   2 -13   0    2.90    2.44
   2 -13   1    4.89    2.81
   2 -13   2   -1.53    2.70
  -2  12  17    8.51    4.54
  -2  12  16   -3.08    3.31
  -2  12  15   -2.64    2.22
  -2  12  14    5.59    3.55
  -2  12  13    4.53    2.38
  -2  12  12   25.57    5.79
  -2  12  11   11.43    4.52
  -2  12  10   -2.43    2.04
  -2  12   9    2.58    2.29
  -2  12   8    0.65    1.84
  -2  12   7    1.04    1.66
  -2  12   6   -3.62    3.33
   2 -12  -6   -0.42    0.92
  -2  12   5   -1.38    2.01
   2 -12  -5   -1.14    1.45
  -2  12   4   -0.28    1.80
   2 -12  -4    1.73    1.63
  -2  12   3   -0.90    2.27
   2 -12  -3    6.28    2.81
  -2  12   2    1.36    2.37
   2 -12  -2    1.26    1.47
   2 -12  -1    2.12    1.95
   2 -12   0   -1.53    2.40
   2 -12   1    1.51    2.06
   2 -12   2   -4.46    2.94
   2 -12   3    1.90    2.05
   2 -12   4    5.52    3.66
  -2  11  18    5.12    3.58
  -2  11  17    2.76    2.73
  -2  11  16   -0.97    2.44
  -2  11  15   -3.44    2.31
  -2  11  14   -1.79    2.62
  -2  11  13   -1.71    1.75
  -2  11  12    7.56    3.92
  -2  11  11   19.69    5.13
  -2  11  10    0.82    2.01
  -2  11   9    1.45    2.37
  -2  11   8    4.97    2.55
  -2  11   7    2.03    2.26
   2 -11  -6    2.04    0.91
  -2  11   6    3.69    1.85
   2 -11  -5   -0.23    1.13
  -2  11   5    7.33    3.95
   2 -11  -4    3.22    1.90
  -2  11   4   -2.76    2.90
   2 -11  -3    3.80    1.17
  -2  11   3    4.34    3.58
   2 -11  -2    0.97    1.77
   2 -11  -1    1.31    1.17
   2 -11   0   -2.15    1.77
   2 -11   1    3.15    2.09
   2 -11   2   -0.03    1.20
   2 -11   3    7.00    3.36
   2 -11   3   10.74    3.99
   2 -11   4    2.44    1.81
   2 -11   4    4.27    3.19
   2 -11   5    3.73    3.09
   2 -11   5    4.91    3.48
  -2  10  19    1.17    3.01
  -2  10  18   -2.69    3.01
  -2  10  17    1.92    2.54
  -2  10  16    2.00    1.80
  -2  10  15    4.37    2.63
  -2  10  14   -0.11    1.99
  -2  10  13    2.59    2.66
  -2  10  12    1.84    2.33
  -2  10  11    5.38    2.59
  -2  10  10    2.55    2.22
  -2  10   9    4.72    2.87
  -2  10   8   14.99    3.93
  -2  10   7   -2.18    2.34
   2 -10  -6    5.02    1.50
  -2  10   6    6.93    3.37
   2 -10  -5   -1.14    1.35
  -2  10   5   -1.11    1.83
   2 -10  -4    0.17    0.97
  -2  10   4    1.45    2.51
   2 -10  -3    0.11    1.08
   2 -10  -2    7.79    2.38
   2 -10  -1    7.39    3.04
   2 -10   0    4.52    2.45
   2 -10   1    2.19    1.78
   2 -10   2   10.61    3.43
   2 -10   2    9.55    3.44
   2 -10   3   -0.71    1.88
   2 -10   3   -0.62    3.02
   2 -10   4   -0.93    2.78
   2 -10   4    0.73    1.73
   2 -10   5   -1.14    2.06
   2 -10   5   -3.17    2.82
   2 -10   6   -0.49    2.55
   2 -10   6    0.22    2.70
   2 -10   7   -1.76    3.32
  -2  10  -7    4.13    2.63
   2 -10   7    0.65    2.77
  -2   9  19   -0.98    2.22
  -2   9  18    1.32    1.99
  -2   9  17    1.46    1.94
  -2   9  17   -1.08    1.65
  -2   9  16    1.80    1.92
  -2   9  15   -4.19    2.74
  -2   9  14    0.64    1.78
  -2   9  13   -0.10    1.58
  -2   9  12   -3.02    1.58
  -2   9  11    6.80    2.76
  -2   9  10   -1.57    1.91
  -2   9  10   -0.46    0.87
  -2   9   9    1.70    1.59
  -2   9   9    3.25    0.72
  -2   9   8   -0.15    2.19
  -2   9   7    6.47    2.86
  -2   9   6    1.66    1.96
   2  -9  -6   -0.88    0.91
  -2   9   5   10.19    3.78
   2  -9  -5    8.52    2.11
  -2   9   4    2.63    2.10
   2  -9  -4    5.74    2.09
   2  -9  -3   16.00    3.53
   2  -9  -2    6.59    2.48
   2  -9  -1   11.77    3.09
   2  -9   0   -0.22    1.80
   2  -9   1    0.97    1.73
   2  -9   1   -0.26    0.63
   2  -9   1   -0.54    1.63
   2  -9   2    3.68    1.95
   2  -9   2    4.11    2.05
   2  -9   2    4.42    0.97
   2  -9   3    1.02    1.57
   2  -9   3    1.58    3.04
   2  -9   4    2.82    1.95
   2  -9   4    9.58    3.25
   2  -9   5   -1.83    2.60
   2  -9   5    2.51    2.55
   2  -9   6   -0.09    1.32
   2  -9   6   -1.23    1.92
   2  -9   7    1.75    2.66
   2  -9   7    3.29    3.52
   2  -9   8    1.07    1.83
   2  -9   8    1.59    2.12
   2  -9   9    3.42    3.07
  -2   8  20   10.68    4.27
  -2   8  19    7.78    3.90
  -2   8  18   -0.72    2.70
  -2   8  17   -0.25    1.66
  -2   8  16    4.31    3.04
  -2   8  16    2.61    2.07
  -2   8  15   -6.24    3.04
  -2   8  14    2.33    1.76
  -2   8  13    1.61    1.53
  -2   8  12    1.20    1.67
  -2   8  11    2.05    2.10
  -2   8  10    1.68    1.84
  -2   8   9    3.98    2.48
  -2   8   8    1.96    0.68
  -2   8   8   -0.89    1.64
  -2   8   7    3.85    2.35
   2  -8  -6    9.89    1.86
  -2   8   6   13.23    3.19
  -2   8   6    8.42    2.96
   2  -8  -5   20.73    2.90
  -2   8   5   20.93    3.93
  -2   8   5   19.44    4.09
   2  -8  -4   14.22    2.71
  -2   8   4   12.79    3.01
  -2   8   4   13.04    2.95
   2  -8  -3    0.49    0.94
  -2   8   3    0.76    1.37
   2  -8  -2    0.74    0.91
  -2   8   2    0.17    0.92
   2  -8  -1    3.33    1.64
   2  -8   0   48.09    2.39
   2  -8   0   47.56    5.91
   2  -8   1    2.80    2.16
   2  -8   1    3.44    1.63
   2  -8   2    0.76    2.15
   2  -8   2    1.24    1.79
   2  -8   3   27.77    5.37
   2  -8   3   24.35    4.59
   2  -8   4    0.30    1.48
   2  -8   4    0.59    1.80
   2  -8   5   17.72    4.51
   2  -8   5   17.24    4.65
   2  -8   6   13.03    4.24
   2  -8   6    8.15    3.49
   2  -8   7    8.48    3.99
   2  -8   7    1.11    1.44
   2  -8   8    0.69    1.94
   2  -8   8   -1.81    2.01
  -2   8  -8    2.74    2.56
   2  -8   9    0.39    2.53
   2  -8   9   -1.43    2.74
   2  -8  10    2.98    1.46
   2  -8  10    6.18    4.36
  -2   7  20   -4.51    2.93
  -2   7  19    0.82    1.99
  -2   7  19    2.58    2.89
  -2   7  18    0.58    2.36
  -2   7  17   -0.71    1.84
  -2   7  16   -0.72    1.78
  -2   7  16   -0.74    1.66
  -2   7  15    2.88    1.73
  -2   7  15    4.10    2.06
  -2   7  14    4.26    2.67
  -2   7  13   19.37    4.36
  -2   7  12    9.05    2.97
  -2   7  11   53.05    6.50
  -2   7  10    1.29    1.44
  -2   7   9    0.03    1.56
  -2   7   8   12.28    3.14
  -2   7   7    1.11    0.89
  -2   7   7   -2.12    2.50
  -2   7   6   21.16    4.04
   2  -7  -6   15.28    1.80
  -2   7   5    0.13    1.38
  -2   7   5    1.43    1.06
   2  -7  -5    0.09    0.54
  -2   7   4   74.42    7.06
   2  -7  -4   73.75    5.26
  -2   7   4   70.56    6.40
   2  -7  -3   82.50    6.00
  -2   7   3   72.14    6.50
   2  -7  -2   20.09    3.23
  -2   7   2   17.85    3.37
   2  -7  -1   -0.52    1.02
  -2   7   1    0.06    1.01
   2  -7   0    4.48    2.05
  -2   7   0    5.44    1.92
   2  -7   0    3.55    1.81
   2  -7   1    2.10    1.55
  -2   7  -1    3.52    1.90
   2  -7   1    3.04    1.97
   2  -7   2   -0.17    1.57
   2  -7   2    0.54    1.21
   2  -7   3   13.54    3.55
   2  -7   3   10.11    3.16
   2  -7   4    9.80    3.76
   2  -7   4    7.68    3.16
   2  -7   5    4.77    2.55
   2  -7   5    7.00    2.63
   2  -7   6    4.21    2.42
   2  -7   6    9.56    3.98
   2  -7   7   13.08    4.12
   2  -7   7   11.04    3.63
  -2   7  -8    3.34    1.70
   2  -7   8    1.26    1.71
   2  -7   8    0.21    2.36
  -2   7  -9    4.15    2.29
   2  -7   9   -0.95    2.05
   2  -7   9    1.16    1.58
   2  -7  10    7.46    4.49
   2  -7  10    1.86    1.89
   2  -7  11   11.20    4.40
   2  -7  11    9.98    3.83
  -2   6  20   -3.95    3.36
  -2   6  19    1.95    3.18
  -2   6  19   -0.33    2.08
  -2   6  18   -1.77    2.77
  -2   6  18   -0.89    2.37
  -2   6  17   -1.22    1.69
  -2   6  16    2.10    2.64
  -2   6  16    0.31    0.90
  -2   6  15   -0.98    2.15
  -2   6  15    1.44    1.10
  -2   6  14    4.56    2.49
  -2   6  14    2.77    1.68
  -2   6  14   -0.13    1.33
  -2   6  13    1.23    1.80
  -2   6  12   -0.62    1.82
   2  -6 -11   66.00    6.81
  -2   6  11   71.06    7.12
  -2   6  10   12.12    2.96
   2  -6 -10   10.93    2.66
   2  -6  -9   19.98    3.63
  -2   6   9   21.02    3.53
  -2   6   8   42.05    4.95
  -2   6   7   33.89    4.69
  -2   6   6    7.98    1.14
   2  -6  -6    8.31    1.10
  -2   6   6    4.89    1.63
   2  -6  -5    0.35    0.54
  -2   6   5   -1.63    1.69
   2  -6  -4    3.01    1.03
  -2   6   4    1.46    0.87
  -2   6   4    1.85    1.56
  -2   6   3   25.09    3.52
   2  -6  -3   26.19    3.10
  -2   6   2    0.30    0.80
   2  -6  -2    0.46    0.73
  -2   6   1    0.71    0.94
   2  -6  -1    1.65    1.18
  -2   6   0    1.99    1.26
   2  -6   0    1.14    1.78
   2  -6   0   -2.15    1.96
   2  -6   1    1.49    1.07
  -2   6  -1    4.49    1.43
   2  -6   1    3.95    1.91
  -2   6  -2    4.21    1.81
   2  -6   2   11.11    3.35
   2  -6   2    7.97    2.29
   2  -6   3   12.24    3.30
  -2   6  -3   14.35    3.41
   2  -6   3   13.35    3.08
   2  -6   4   73.16    7.69
   2  -6   4   69.25    7.58
   2  -6   5   98.19    9.16
   2  -6   5   97.82    9.21
   2  -6   6   26.66    5.11
   2  -6   6   21.79    4.37
   2  -6   7   -0.54    1.34
  -2   6  -7    3.14    2.07
   2  -6   7    3.28    1.72
   2  -6   8    3.97    2.90
  -2   6  -8    2.52    1.05
   2  -6   8    2.29    2.35
  -2   6  -8    1.10    1.20
  -2   6  -9    0.15    1.09
   2  -6   9    0.73    2.66
   2  -6   9   -0.29    2.05
   2  -6  10    5.93    3.92
   2  -6  10    2.18    1.80
   2  -6  11   10.01    4.52
   2  -6  11    9.54    4.03
   2  -6  12   12.75    4.90
   2  -6  12    6.32    3.66
   2  -6  13    5.68    3.72
  -2   5  20    2.47    3.12
  -2   5  19    4.18    3.44
  -2   5  18    4.31    3.44
  -2   5  18    0.50    1.70
  -2   5  17    3.47    2.92
  -2   5  17   -2.49    2.00
  -2   5  16   -1.42    2.29
  -2   5  16    2.99    2.44
  -2   5  15   -0.05    1.44
  -2   5  15    4.97    1.64
  -2   5  14    0.07    2.02
  -2   5  14   -0.41    0.90
  -2   5  14   -2.05    1.55
  -2   5  13    1.54    1.61
  -2   5  13   -0.77    0.90
  -2   5  13    0.93    1.22
  -2   5  12    8.91    2.68
  -2   5  12    6.21    1.89
   2  -5 -12    4.50    1.52
  -2   5  12    8.56    2.34
  -2   5  11   15.40    3.23
   2  -5 -11   20.00    3.60
  -2   5  10    3.15    1.23
   2  -5 -10    6.96    2.10
  -2   5   9    5.93    1.43
   2  -5  -9    7.24    2.08
  -2   5   8   24.46    3.59
   2  -5  -8   30.63    4.08
  -2   5   7  128.78    8.06
  -2   5   6   37.68    4.30
  -2   5   5   41.50    2.56
  -2   5   5   36.94    4.35
   2  -5  -5   38.56    2.35
   2  -5  -4   61.31    3.61
  -2   5   4   61.38    5.27
   2  -5  -3   46.91    3.67
  -2   5   3   42.94    4.20
  -2   5   2   53.02    4.67
  -2   5   1    3.24    1.37
   2  -5   0   34.51    4.02
  -2   5   0   31.17    3.77
  -2   5  -1    3.20    1.67
   2  -5   1    1.90    1.23
   2  -5   2   79.47    6.65
  -2   5  -2   86.69    6.85
  -2   5  -3    3.99    1.61
   2  -5   3    3.48    1.54
   2  -5   4   23.99    4.03
  -2   5  -4   22.66    3.96
   2  -5   4   25.71    4.31
   2  -5   5   82.52    7.88
   2  -5   5   82.93    8.06
   2  -5   6   67.17    7.44
   2  -5   6   51.02    6.86
   2  -5   7   14.34    3.95
  -2   5  -7   12.47    2.86
   2  -5   7   12.64    3.68
  -2   5  -7   12.74    2.88
   2  -5   8    5.10    2.10
  -2   5  -8    7.14    2.21
   2  -5   8    6.27    3.13
  -2   5  -8    2.58    1.09
   2  -5   9    0.49    1.92
  -2   5  -9   -1.85    1.40
   2  -5   9    0.79    1.55
  -2   5  -9   -0.80    1.35
  -2   5 -10   -0.74    1.06
   2  -5  10    1.94    2.54
   2  -5  10    1.84    1.82
   2  -5  11    3.56    3.56
   2  -5  11   -0.73    2.26
   2  -5  12    1.02    2.66
   2  -5  12   -1.40    2.56
   2  -5  13   15.71    5.51
   2  -5  13    9.84    4.32
   2  -5  14    2.05    2.97
   2  -5  14    4.57    2.77
  -2   4  19    7.65    3.86
  -2   4  18   -7.71    3.87
  -2   4  17    5.66    3.59
  -2   4  16   -1.54    2.76
  -2   4  16   -2.79    2.34
  -2   4  15    2.51    2.17
  -2   4  15    0.65    0.74
  -2   4  15    2.24    2.20
  -2   4  15    2.16    0.85
  -2   4  14   -0.08    0.61
  -2   4  14    0.17    0.58
  -2   4  14   -2.30    2.25
  -2   4  14   -1.87    2.78
  -2   4  14    0.91    0.97
  -2   4  13    0.24    1.25
  -2   4  13    1.48    1.12
  -2   4  13    1.67    1.16
   2  -4 -13    2.03    1.04
  -2   4  12    0.92    1.66
  -2   4  12    4.06    1.44
  -2   4  12    1.22    0.75
   2  -4 -12    4.72    1.97
  -2   4  11    1.62    1.62
  -2   4  11    1.03    0.80
   2  -4 -11   -0.30    1.03
  -2   4  11    0.46    1.06
   2  -4 -10   -0.59    0.91
  -2   4  10   -0.84    0.94
  -2   4  10    1.40    1.52
  -2   4   9    1.54    1.27
   2  -4  -9   -0.04    0.81
  -2   4   8   22.59    3.35
   2  -4  -8   16.34    2.81
  -2   4   7   11.30    2.23
   2  -4  -7   11.31    2.27
   2  -4  -6    8.62    1.85
  -2   4   6   11.13    2.34
  -2   4   5   53.59    4.49
   2  -4  -5   54.11    2.00
  -2   4   4  223.45    9.16
  -2   4   4  232.67    5.86
  -2   4   3  112.66    5.96
  -2   4   2   19.37    2.47
  -2   4   1   -1.26    0.95
  -2   4   0    3.71    1.46
   2  -4   0    3.60    1.29
  -2   4  -1    2.05    1.30
   2  -4   1    1.24    1.26
   2  -4   2    1.43    1.30
  -2   4  -2    0.30    0.80
  -2   4  -3   33.85    4.11
   2  -4   3   33.04    4.21
  -2   4  -4    2.23    1.37
   2  -4   4    1.71    1.23
  -2   4  -5   20.42    3.59
   2  -4   5   21.31    3.63
  -2   4  -6   19.24    3.11
   2  -4   6   15.75    3.24
  -2   4  -6   20.64    3.81
  -2   4  -6   21.21    3.27
   2  -4   7    4.90    2.12
  -2   4  -7    3.38    1.33
   2  -4   7    4.45    2.34
  -2   4  -7    2.54    1.16
   2  -4   8   16.65    3.97
  -2   4  -8   15.00    2.77
   2  -4   8   17.10    4.05
  -2   4  -8   16.63    2.81
   2  -4   9    4.06    2.30
  -2   4  -9    4.29    1.46
  -2   4  -9    4.06    1.29
   2  -4   9    5.16    2.47
   2  -4  10    0.54    1.73
  -2   4 -10    2.09    1.05
   2  -4  10    0.75    2.13
  -2   4 -10    2.37    0.98
   2  -4  11    2.99    2.23
   2  -4  11   -0.98    2.94
  -2   4 -11    0.33    0.68
   2  -4  12   -1.58    2.68
   2  -4  12    2.45    1.60
   2  -4  13   -4.24    3.13
   2  -4  13   -4.53    2.42
   2  -4  14    0.31    3.26
   2  -4  14    2.76    3.02
   2  -4  15   -2.70    3.27
  -2   3  19    3.61    2.79
  -2   3  18    1.25    2.45
  -2   3  17   -2.38    2.97
  -2   3  16    3.72    2.83
  -2   3  16    4.03    1.93
  -2   3  15    0.23    2.12
  -2   3  15    0.93    1.26
  -2   3  14    1.51    0.63
  -2   3  14    2.35    1.82
  -2   3  13   -0.93    1.27
   2  -3 -13   -0.12    1.00
  -2   3  13   -0.40    0.53
  -2   3  13    2.01    1.79
  -2   3  13   -1.48    1.74
  -2   3  13    0.75    0.69
  -2   3  12   21.63    2.81
   2  -3 -12   26.48    4.15
  -2   3  12   26.09    2.91
  -2   3  12   24.70    4.01
  -2   3  12   30.17    5.21
  -2   3  12   23.72    2.83
   2  -3 -11   10.19    2.51
  -2   3  11    8.60    1.91
  -2   3  11   10.29    2.74
  -2   3  11    7.03    1.68
  -2   3  11    8.37    1.59
   2  -3 -10   11.43    2.48
  -2   3  10    9.06    2.00
  -2   3  10   13.95    2.65
  -2   3  10   10.85    2.15
  -2   3  10    9.64    1.51
  -2   3   9    0.21    1.36
  -2   3   9   -0.02    0.64
  -2   3   9    1.30    0.99
   2  -3  -9    0.63    0.80
  -2   3   8    0.94    1.02
  -2   3   8    1.90    1.26
   2  -3  -8    2.54    1.10
  -2   3   8    1.63    0.97
  -2   3   7   34.73    3.44
   2  -3  -7   27.28    3.10
   2  -3  -6    2.76    0.99
  -2   3   6    1.15    1.05
   2  -3  -5  156.31    6.75
  -2   3   5  167.42    7.13
  -2   3   4    0.38    0.92
  -2   3   4    0.30    0.98
  -2   3   3  228.22    8.07
  -2   3   3  243.92    5.92
  -2   3   2    6.42    1.31
   2  -3  -2    6.42    0.82
  -2   3   1   49.72    3.52
  -2   3   0  135.13    5.98
   2  -3   0  142.25    6.24
  -2   3  -1   46.34    3.95
   2  -3   1   44.05    3.79
  -2   3  -2   28.10    3.22
   2  -3   2   32.33    3.41
   2  -3   3   31.43    3.86
  -2   3  -3   30.94    3.69
  -2   3  -4  162.37    8.82
   2  -3   4  164.28    8.88
   2  -3   5    9.25    2.61
  -2   3  -5    9.20    2.57
  -2   3  -5    7.07    1.64
  -2   3  -5    6.59    1.89
   2  -3   6   18.99    3.65
  -2   3  -6   19.46    3.57
  -2   3  -6   19.50    2.84
  -2   3  -6   14.92    2.38
  -2   3  -7    1.31    0.70
  -2   3  -7    0.88    0.84
  -2   3  -8   33.68    3.47
   2  -3   8   38.90    5.57
  -2   3  -8   35.82    3.60
  -2   3  -9    5.37    1.34
   2  -3   9    3.60    1.72
  -2   3  -9    6.11    1.56
   2  -3   9    3.66    1.85
  -2   3 -10    3.92    1.20
   2  -3  10    0.22    1.28
  -2   3 -10    4.24    0.99
   2  -3  11   -1.59    1.93
   2  -3  11   -0.64    0.51
  -2   3 -11    0.26    0.37
   2  -3  11   -1.89    3.41
   2  -3  12    3.16    3.20
   2  -3  12    1.83    1.84
   2  -3  13    0.57    2.12
   2  -3  13    2.66    2.22
   2  -3  14    8.69    3.44
   2  -3  14    4.86    3.00
   2  -3  15   -0.83    3.12
   2  -3  15    0.69    1.80
   2  -3  16    4.97    3.11
  -2   2  19    2.97    2.73
  -2   2  18    5.13    3.76
  -2   2  17    5.13    3.01
  -2   2  17    1.75    1.69
  -2   2  16    1.10    2.07
  -2   2  16    0.75    1.71
  -2   2  15    2.32    2.09
  -2   2  15    0.59    1.33
  -2   2  14    8.98    3.65
  -2   2  14   -0.18    1.23
  -2   2  13   -2.03    1.27
   2  -2 -13    1.13    0.87
  -2   2  13    0.40    1.71
   2  -2 -13    0.54    0.32
   2  -2 -12   12.99    3.06
  -2   2  12   11.91    2.93
  -2   2  12   11.51    1.43
  -2   2  12   13.62    3.88
  -2   2  12   11.91    2.34
  -2   2  11    0.65    0.86
  -2   2  11    0.88    0.58
   2  -2 -11   -0.80    0.82
  -2   2  11    4.48    2.29
  -2   2  11    4.41    2.50
  -2   2  11    0.55    0.68
  -2   2  10   25.88    2.88
   2  -2 -10   25.75    3.56
  -2   2  10   27.10    2.65
  -2   2  10   28.27    3.73
  -2   2  10   20.79    3.48
  -2   2  10   24.70    2.51
  -2   2   9    8.57    1.61
   2  -2  -9    7.10    1.90
  -2   2   9    8.17    2.00
  -2   2   9    7.77    1.67
  -2   2   9    7.79    1.57
  -2   2   8   44.22    4.04
   2  -2  -8   49.14    4.28
  -2   2   8   51.68    3.87
  -2   2   8   46.68    3.26
  -2   2   8   47.11    3.64
  -2   2   7  160.89    6.81
  -2   2   7  159.72    6.79
   2  -2  -7  158.40    7.17
  -2   2   7  166.94    7.14
   2  -2  -6   30.67    2.87
  -2   2   6   24.79    2.82
  -2   2   6   23.13    2.55
  -2   2   6   27.06    2.82
   2  -2  -6   29.47    2.00
   2  -2  -5  117.73    5.24
  -2   2   5  111.07    4.90
  -2   2   5  119.24    6.00
   2  -2  -5  124.93    3.71
  -2   2   5  122.26    5.96
  -2   2   4  259.67    7.16
  -2   2   4  239.58    8.39
  -2   2   4  235.12    8.45
   2  -2  -4  253.47    7.12
  -2   2   3 2523.22   21.75
  -2   2   3 2457.79   20.97
   2  -2  -2  411.11    7.60
  -2   2   1   13.81    1.51
  -2   2   0    0.68    0.70
   2  -2   0    0.83    0.61
  -2   2  -1   78.82    4.24
   2  -2   1   81.15    4.32
  -2   2  -2   99.32    5.22
   2  -2   2  104.39    5.46
  -2   2  -2  103.18    5.54
  -2   2  -2  100.96    5.49
   2  -2   3  365.96   11.12
  -2   2  -3  415.41   11.96
  -2   2  -3  386.46   10.77
  -2   2  -3  379.87   10.74
  -2   2  -4   68.31    5.28
   2  -2   4   66.76    5.27
  -2   2  -4   60.46    4.24
  -2   2  -4   57.65    4.12
   2  -2   5   12.76    2.51
  -2   2  -5   13.31    2.65
  -2   2  -5   10.79    1.67
  -2   2  -5   15.89    2.33
   2  -2   6   -0.74    1.42
  -2   2  -6    0.49    0.56
  -2   2  -6    0.63    1.25
  -2   2  -6    1.83    1.03
  -2   2  -7   26.63    4.27
  -2   2  -7   18.86    2.35
   2  -2   7   23.63    4.22
  -2   2  -7   21.92    2.57
  -2   2  -8    3.59    0.97
  -2   2  -8    2.19    0.70
  -2   2  -9    8.94    1.47
   2  -2   9   10.81    3.39
  -2   2  -9   11.27    1.67
   2  -2  10   17.01    1.61
  -2   2 -10   18.02    1.82
   2  -2  10   15.59    3.96
   2  -2  11   41.06    6.26
   2  -2  11   34.59    5.75
   2  -2  12    9.43    3.42
   2  -2  12    8.97    3.13
   2  -2  13    1.62    2.83
   2  -2  13    2.21    2.63
   2  -2  14    2.81    2.98
   2  -2  14   -2.27    1.59
   2  -2  15   -7.16    4.50
   2  -2  15    4.32    2.85
   2  -2  16    7.83    4.21
   2  -2  16   -2.07    2.59
   2  -2  17    0.52    2.54
  -2   1  18    0.45    2.30
  -2   1  17   -0.02    2.29
  -2   1  17    2.11    1.90
  -2   1  16    8.97    3.57
  -2   1  16    3.97    2.21
  -2   1  15   -2.10    2.55
  -2   1  15    0.65    1.10
  -2   1  14   -0.24    1.98
  -2   1  14    3.00    1.91
  -2   1  13    1.81    1.86
  -2   1  13    4.26    1.73
   2  -1 -13    2.72    1.67
  -2   1  12    0.82    1.78
  -2   1  12    1.02    1.16
   2  -1 -12    2.22    1.00
  -2   1  11    0.76    1.16
   2  -1 -11   -1.56    1.27
  -2   1  11    0.86    1.76
   2  -1 -11   -0.11    0.36
  -2   1  10   48.41    4.58
   2  -1 -10   43.17    4.66
  -2   1  10   45.28    2.64
  -2   1  10   45.87    5.65
   2  -1 -10   52.51    2.97
  -2   1   9   82.44    5.56
   2  -1  -9   71.95    5.59
  -2   1   9   74.78    3.86
  -2   1   9   87.11    6.14
  -2   1   9   78.54    6.74
  -2   1   9   70.50    3.65
  -2   1   8   42.10    3.73
   2  -1  -8   40.83    3.83
  -2   1   8   42.37    3.97
  -2   1   8   43.57    2.99
  -2   1   8   44.82    4.69
  -2   1   8   38.92    2.98
  -2   1   7    0.23    0.54
  -2   1   7    1.65    1.17
   2  -1  -7    1.11    0.75
  -2   1   7    1.00    0.74
  -2   1   7   -0.39    1.25
  -2   1   7    1.76    0.66
  -2   1   6    1.15    0.88
   2  -1  -6    2.27    1.36
  -2   1   6    0.36    0.70
  -2   1   6    0.94    0.93
   2  -1  -6    1.54    0.85
  -2   1   6    0.65    1.37
  -2   1   6    0.29    0.65
  -2   1   5  131.47    4.87
   2  -1  -5  135.54    4.99
   2  -1  -5  128.84    4.90
  -2   1   5  132.37    5.54
  -2   1   5  123.73    5.36
  -2   1   4  314.58    6.65
   2  -1  -4  290.25    6.53
  -2   1   4  325.28    8.64
   2  -1  -4  321.12    7.03
  -2   1   4  317.58    8.58
  -2   1   3 6570.12   26.30
  -2   1   3 6808.06   37.68
  -2   1   3 6376.44   38.87
  -2   1   3 6494.16   38.89
   2  -1  -3 6636.69   26.44
   2  -1  -2 3357.13   23.96
  -2   1   2 3303.83   24.27
  -2   1   2 3340.59   27.89
   2  -1  -2 3363.69   28.20
   2  -1  -2 3341.28   27.86
  -2   1   2 3391.42   27.96
   2  -1  -1  282.60    6.60
  -2   1   1  277.39    8.16
   2  -1  -1  270.58    8.16
   2  -1  -1  268.60    8.10
  -2   1   1  279.49    8.18
  -2   1   0  368.83    5.81
   2  -1   0  366.22    5.81
  -2   1   0  361.76    9.33
   2  -1   0  385.34    9.68
  -2   1   0  379.63    9.55
   2  -1   0  399.11    9.74
  -2   1  -1  126.13    4.31
   2  -1   1  140.99    4.57
  -2   1  -1  129.95    5.55
  -2   1  -1  128.04    5.58
   2  -1   1  131.00    5.61
  -2   1  -2    4.70    1.16
   2  -1   2    6.67    1.36
  -2   1  -2    7.02    1.46
  -2   1  -2    3.55    1.09
  -2   1  -3   54.80    3.64
  -2   1  -3   54.83    3.89
   2  -1   3   52.43    3.88
  -2   1  -3   53.61    3.62
  -2   1  -4   93.74    4.65
  -2   1  -4   92.24    6.08
   2  -1   4   83.09    5.25
  -2   1  -4   89.57    5.54
  -2   1  -4   86.25    4.47
  -2   1  -5  138.53    8.09
   2  -1   5  127.61    7.36
  -2   1  -5  122.44    5.37
  -2   1  -5  127.12    5.49
  -2   1  -6   65.39    5.82
   2  -1   6   64.47    5.80
  -2   1  -6   59.95    3.75
  -2   1  -6   62.87    3.87
  -2   1  -7   52.96    5.71
  -2   1  -7   51.31    3.42
   2  -1   7   60.03    6.05
  -2   1  -7   59.39    3.59
  -2   1  -8    0.79    1.02
   2  -1   8    0.66    1.86
   2  -1   8    0.17    0.43
  -2   1  -8    0.54    0.42
   2  -1   9    4.20    2.11
   2  -1   9    7.88    1.11
  -2   1  -9    6.57    1.08
   2  -1  10   13.83    3.86
   2  -1  11   22.46    4.91
   2  -1  12    0.17    2.80
   2  -1  13   13.48    3.96
   2  -1  13   15.66    4.85
   2  -1  14    2.38    2.18
   2  -1  14    6.96    3.42
   2  -1  15    0.83    1.83
   2  -1  15   -0.02    3.40
   2  -1  16    2.18    2.46
   2  -1  16   -1.88    2.52
   2  -1  17   -2.60    1.87
   2  -1  17    6.59    3.24
   2  -1  18   -1.15    2.30
  -2   0  18   -2.07    2.28
  -2   0  18    3.81    3.22
  -2   0  17    0.03    1.42
  -2   0  17    1.13    2.51
  -2   0  16   -1.47    1.94
  -2   0  16   -0.55    2.31
  -2   0  15   -0.50    1.41
  -2   0  15    0.41    2.64
  -2   0  14    0.12    1.12
  -2   0  14    4.11    2.97
  -2   0  13    0.77    1.20
  -2   0  13    0.73    1.92
  -2   0  12   18.83    3.60
  -2   0  12   19.71    4.38
   2   0 -12   17.09    3.50
   2   0 -11    5.73    2.14
  -2   0  11    6.76    2.20
  -2   0  11    4.58    2.13
   2   0 -10   21.31    3.33
  -2   0  10   24.56    3.63
  -2   0  10   22.57    4.30
   2   0  -9   38.33    4.23
  -2   0   9   39.15    5.10
  -2   0   9   33.27    3.98
  -2   0   8    7.22    1.74
   2   0  -8    9.92    2.01
  -2   0   8    8.50    2.20
   2   0  -8    8.70    1.18
   2   0  -7    4.84    1.61
  -2   0   7    5.05    1.47
  -2   0   7    3.85    0.86
   2   0  -7    2.85    1.11
  -2   0   7    2.89    1.64
   2   0  -7    4.30    0.98
   2   0  -6  101.56    4.34
   2   0  -6   98.53    5.02
   2   0  -6  103.11    5.60
  -2   0   6   96.75    5.53
   2   0  -6  102.66    4.43
  -2   0   6  106.13    4.39
  -2   0   6  105.15    6.18
   2   0  -6  102.01    4.32
  -2   0   5   88.80    4.83
   2   0  -5   89.34    4.90
  -2   0   5   85.76    4.01
   2   0  -5   90.07    4.19
   2   0  -5   93.18    4.23
  -2   0   5   82.66    4.92
   2   0  -5   92.14    4.24
  -2   0   5   82.11    3.94
  -2   0   4  105.75    4.81
   2   0  -4  103.48    4.78
   2   0  -4  101.53    4.52
  -2   0   4  105.64    4.50
   2   0  -4  107.13    3.83
  -2   0   4  101.56    4.95
  -2   0   4  104.56    4.53
   2   0  -4   99.43    4.49
   2   0  -3   77.77    3.86
   2   0  -3   79.47    2.43
  -2   0   3   80.23    3.99
   2   0  -3   77.41    3.95
  -2   0   3   75.68    3.55
   2   0  -3   76.26    3.87
  -2   0   3   79.64    3.96
  -2   0   2 9999.00   45.30
   2   0  -2 9612.23   43.66
  -2   0   2 9722.10   43.88
   2   0  -2 9608.36   30.30
  -2   0   2 9852.05   30.23
   2   0  -2 9454.46   43.56
  -2   0   2 9759.02   44.02
  -2   0   1  154.00    5.52
   2   0  -1  156.77    5.52
   2   0  -1  152.97    5.46
  -2   0   1  162.55    5.76
   2   0  -1  154.20    5.28
  -2   0   0    0.81    0.78
  -2   0   0    0.53    0.54
   2   0   0    0.63    0.81
   2   0   0   -0.24    0.93
  -2   0   0    1.14    0.78
  -2   0  -1  526.26   10.31
   2   0   1  567.95   10.55
  -2   0  -1  527.69   10.34
   2   0   1  568.28   10.65
  -2   0  -1  546.84    9.41
  -2   0  -2   91.08    4.31
   2   0   2   90.29    4.28
  -2   0  -2   89.09    4.38
   2   0   2   92.29    4.31
  -2   0  -2   87.26    4.22
   2   0   3    5.29    1.20
  -2   0  -3    5.48    1.10
  -2   0  -3    5.84    1.44
   2   0   3    4.83    1.37
   2   0   3    4.81    1.05
  -2   0  -3    6.17    1.17
  -2   0  -4   81.06    3.99
   2   0   4   79.23    3.94
  -2   0  -4   82.96    5.31
   2   0   4   87.92    5.20
   2   0   4   86.60    4.18
  -2   0  -4   82.26    4.11
   2   0   5   56.60    3.24
   2   0   5   51.60    3.21
  -2   0  -5   51.67    3.22
  -2   0  -5   55.27    4.73
   2   0   5   54.80    4.65
   2   0   5   56.35    3.34
  -2   0  -5   51.72    3.19
   2   0   6   91.48    4.07
  -2   0  -6   94.09    6.58
   2   0   6   97.26    4.35
   2   0   6   97.91    6.80
   2   0   6   97.80    4.39
  -2   0  -6   98.68    4.35
  -2   0  -7    8.29    2.30
   2   0   7    8.79    1.25
   2   0   7    6.04    2.16
  -2   0  -7    7.98    1.25
   2   0   8   20.20    3.69
  -2   0  -8   17.91    3.37
   2   0   8   20.50    1.83
   2   0   9   25.01    4.28
  -2   0  -9   17.30    3.48
   2   0  10   19.75    4.14
   2   0  11   -0.83    2.41
   2   0  12    1.01    2.28
   2   0  13   80.60    9.38
   2   0  14   10.49    3.47
   2   0  14   11.39    3.90
   2   0  15    5.21    3.06
   2   0  15    6.20    2.88
   2   0  16    0.74    3.07
   2   0  16   -2.83    2.02
   2   0  17   -0.88    2.28
   2   0  17   -1.15    1.81
   2   0  18   -1.68    2.33
   2   0  19   -0.35    1.60
  -2  -1  18   -0.42    1.81
  -2  -1  17    2.95    2.59
  -2  -1  17    4.71    2.55
  -2  -1  16    0.35    2.33
  -2  -1  16   -0.95    1.64
  -2  -1  15   -0.62    2.12
  -2  -1  15    4.18    2.75
  -2  -1  14   -0.26    2.05
  -2  -1  14   -0.43    1.30
  -2  -1  13    6.81    3.42
  -2  -1  13    9.41    3.15
   2   1 -12   -1.63    1.28
  -2  -1  12    0.87    2.51
  -2  -1  12   -1.05    0.99
   2   1 -11    1.25    1.61
  -2  -1  11   -1.39    2.22
  -2  -1  11    1.10    1.35
   2   1 -10    7.43    1.99
  -2  -1  10   13.29    3.59
  -2  -1  10   11.20    2.57
   2   1  -9    5.23    1.53
  -2  -1   9    6.51    1.90
  -2  -1   9    4.68    1.32
  -2  -1   8    1.45    0.99
   2   1  -8    0.15    0.74
   2   1  -8    0.03    0.45
   2   1  -8    0.03    0.37
  -2  -1   8    0.76    1.46
  -2  -1   7    0.47    0.84
   2   1  -7    0.02    0.91
   2   1  -7   -0.53    0.60
   2   1  -7    0.24    0.74
  -2  -1   7   -1.04    1.56
   2   1  -7    0.86    0.62
  -2  -1   6   20.89    2.84
   2   1  -6   19.34    2.86
   2   1  -6   21.48    2.04
   2   1  -6   22.43    2.06
   2   1  -6   19.37    2.43
   2   1  -6   22.52    3.01
  -2  -1   6   22.93    3.06
   2   1  -5   10.46    1.50
  -2  -1   5    8.28    1.82
   2   1  -5    7.59    1.57
   2   1  -5    9.89    1.44
   2   1  -5   10.32    1.51
   2   1  -5    9.54    1.59
   2   1  -5   15.49    2.63
  -2  -1   5   13.61    2.33
   2   1  -4    0.96    0.61
   2   1  -4    0.80    0.67
   2   1  -4    0.00    1.01
  -2  -1   4    2.78    1.29
   2   1  -4    1.22    0.61
   2   1  -4    0.91    0.91
   2   1  -3    1.05    0.66
  -2  -1   3    2.34    0.81
   2   1  -3    3.68    1.40
  -2  -1   3    3.15    0.86
   2   1  -3    3.93    1.19
   2   1  -3    1.91    0.86
   2   1  -3    3.50    1.04
  -2  -1   3    3.50    1.11
   2   1  -2  583.59   10.68
   2   1  -2  583.96   11.45
  -2  -1   2  583.72   10.68
   2   1  -2  596.23   10.96
  -2  -1   2  580.65   11.94
   2   1  -2  573.39    9.72
  -2  -1   2  591.84    9.92
   2   1  -2  589.16   10.74
   2   1  -1  567.07    6.34
  -2  -1   1  558.61   10.43
   2   1  -1  576.89   10.84
   2   1  -1  559.62   10.79
  -2  -1   1  567.94   10.95
   2   1  -1  567.43    8.22
  -2  -1   1  574.41    8.30
  -2  -1   1  568.46   10.48
   2   1  -1  553.49   10.52
  -2  -1   0   42.79    2.97
   2   1   0   40.84    2.86
  -2  -1   0   41.08    2.08
   2   1   0   38.26    1.96
   2   1   0   39.67    2.95
  -2  -1   0   43.69    3.05
  -2  -1  -1 2402.25   21.48
   2   1   1 2365.25   21.68
  -2  -1  -1 2484.56   18.96
   2   1   1 2345.49   21.68
  -2  -1  -1 2388.97   21.51
   2   1   2 1223.44   15.61
   2   1   2 1189.47   15.27
  -2  -1  -2 1193.69   15.37
   2   1   2 1131.49   15.26
  -2  -1  -2 1202.17   15.32
   2   1   3  611.40   12.49
  -2  -1  -3  575.68   12.19
  -2  -1  -3  584.47   10.77
   2   1   3  604.16   11.00
   2   1   3  602.32   10.86
   2   1   3  629.93   11.06
   2   1   4   13.32    1.79
  -2  -1  -4   12.73    1.67
   2   1   4   10.46    2.16
  -2  -1  -4   16.10    2.27
   2   1   4   11.97    1.65
   2   1   4   12.95    1.81
  -2  -1  -5   46.84    4.18
   2   1   5   47.11    3.04
   2   1   5   49.68    3.15
   2   1   5   45.10    2.91
   2   1   5   39.33    3.71
  -2  -1  -6    0.63    0.93
   2   1   6   -1.15    1.67
   2   1   6    1.53    0.68
   2   1   6    1.03    0.66
   2   1   7  221.27   10.74
  -2  -1  -7  221.08   10.61
   2   1   7  234.82    6.60
   2   1   7  226.26    6.49
  -2  -1  -8  121.57    8.41
   2   1   8  144.36    9.17
   2   1   8  127.59    4.77
   2   1   8  125.42    8.43
   2   1   8  125.97    4.74
   2   1   9    3.71    0.78
  -2  -1  -9    3.96    1.56
   2   1   9    8.32    2.66
   2   1   9    5.65    0.91
   2   1  10   56.47    6.75
  -2  -1 -10   41.72    5.62
   2   1  11   29.78    5.35
   2   1  12   13.80    3.94
   2   1  13   13.54    4.03
   2   1  14    3.64    2.86
   2   1  15   -1.18    2.03
   2   1  15   -3.23    2.89
   2   1  16   -0.30    1.49
   2   1  16   -6.67    4.38
   2   1  17   -0.33    1.46
   2   1  17   -0.48    2.46
   2   1  18    0.54    1.84
   2   1  18   -3.90    4.48
   2   1  19    3.11    2.56
  -2  -2  18   -4.94    3.18
  -2  -2  17    0.08    1.63
  -2  -2  17    3.29    3.87
  -2  -2  16    2.90    2.60
  -2  -2  16    3.84    3.05
  -2  -2  15    1.38    1.49
  -2  -2  15   -0.63    2.72
  -2  -2  14    3.63    2.55
  -2  -2  14   -4.63    3.57
  -2  -2  13    8.02    2.88
  -2  -2  13    9.65    3.55
  -2  -2  12    5.86    2.54
  -2  -2  12    5.63    2.81
  -2  -2  11    5.64    2.50
  -2  -2  11    4.91    3.07
   2   2 -11    4.96    1.86
   2   2 -10   20.23    1.31
   2   2 -10   20.64    3.57
  -2  -2  10   19.27    3.72
  -2  -2  10   21.50    4.17
   2   2  -9    0.78    0.34
   2   2  -9    1.16    0.62
   2   2  -9    1.64    1.53
  -2  -2   9    0.45    1.20
  -2  -2   9   -2.18    2.10
  -2  -2   8    8.42    2.21
   2   2  -8   10.07    1.41
   2   2  -8   10.29    1.44
   2   2  -8   10.20    2.29
   2   2  -8   11.15    2.73
  -2  -2   8   10.83    3.33
  -2  -2   7    1.02    1.08
   2   2  -7    2.66    0.86
   2   2  -7    4.70    1.11
   2   2  -7    2.61    1.40
   2   2  -7    2.48    1.29
  -2  -2   6   26.56    2.41
   2   2  -6   25.08    3.57
  -2  -2   6   23.36    3.37
   2   2  -6   25.03    3.54
  -2  -2   6   26.00    3.60
   2   2  -6   23.53    2.33
  -2  -2   5   17.12    1.98
   2   2  -5   20.92    3.11
  -2  -2   5   15.88    2.68
   2   2  -5   17.24    2.79
  -2  -2   5   15.75    2.61
   2   2  -5   21.15    2.21
  -2  -2   4   33.08    3.58
   2   2  -4   33.87    3.60
  -2  -2   4   36.60    3.90
   2   2  -4   33.19    3.35
  -2  -2   4   33.64    2.91
   2   2  -4   33.48    2.76
   2   2  -3   16.07    2.08
  -2  -2   3   20.48    2.80
   2   2  -3   19.02    2.49
  -2  -2   3   18.08    2.69
  -2  -2   3   19.50    2.28
   2   2  -3   18.87    2.08
  -2  -2   2    0.69    0.77
   2   2  -2    0.40    0.60
  -2  -2   2    0.04    0.89
   2   2  -2    2.47    1.05
  -2  -2   2    1.68    1.56
   2   2  -2   -0.07    0.78
  -2  -2   2    1.98    1.23
   2   2  -1   37.80    3.21
   2   2  -1   42.10    3.21
  -2  -2   1   40.59    3.23
  -2  -2   1   39.62    2.97
   2   2  -1   40.26    2.98
  -2  -2   1   42.80    3.25
  -2  -2   0  540.13    9.42
   2   2   0  511.49    9.15
   2   2   0  537.50    9.96
   2   2   0  541.62   10.81
  -2  -2   0  541.86   11.36
   2   2   1 1044.48   13.99
  -2  -2  -1 1036.59   13.77
  -2  -2  -1 1017.47   15.61
   2   2   2 1092.22   15.60
  -2  -2  -2 1088.53   15.64
  -2  -2  -2 1131.42   16.30
   2   2   3  128.30    5.53
   2   2   3  141.04    6.18
  -2  -2  -3  143.42    6.16
  -2  -2  -3  128.12    5.59
   2   2   4  364.88    9.18
  -2  -2  -4  372.76   10.89
   2   2   4  388.27   11.12
  -2  -2  -4  359.79    9.21
   2   2   5  455.06   10.39
  -2  -2  -5  452.98   13.05
   2   2   5  468.46   13.19
  -2  -2  -5  410.54    9.88
   2   2   6  405.18    9.65
  -2  -2  -6  404.77   13.30
   2   2   6  409.78   13.34
  -2  -2  -6  407.82    9.83
   2   2   7  270.40    7.88
  -2  -2  -7  256.34    7.69
   2   2   7  265.04   11.49
  -2  -2  -7  258.28   11.46
  -2  -2  -8   -0.78    0.82
   2   2   8   -1.88    1.70
   2   2   8    0.28    0.58
   2   2   8    0.31    0.66
   2   2   9   50.56    5.47
   2   2   9   45.99    3.15
  -2  -2  -9   49.88    5.64
   2   2   9   50.36    3.23
   2   2  10   12.31    3.28
  -2  -2 -10   11.42    2.84
   2   2  10   11.71    1.52
   2   2  10   12.15    1.50
   2   2  11    0.75    1.75
   2   2  11    0.59    0.52
   2   2  11    0.86    0.46
   2   2  12    7.68    3.02
   2   2  12    6.21    2.63
   2   2  13    7.31    3.10
   2   2  14   12.41    4.29
   2   2  15   -1.31    2.58
   2   2  16   -1.10    1.23
   2   2  16    5.81    3.79
   2   2  17    2.17    1.98
   2   2  17    2.04    2.73
   2   2  18   -1.45    1.29
   2   2  18    6.63    3.50
   2   2  19    1.04    2.14
  -2  -3  17    4.52    2.79
  -2  -3  16    4.16    3.42
  -2  -3  16    1.29    2.33
  -2  -3  15    1.47    2.74
  -2  -3  15   -0.25    1.55
  -2  -3  14    2.58    3.01
  -2  -3  14    4.23    1.83
  -2  -3  13    0.24    2.23
  -2  -3  13   -2.34    2.02
  -2  -3  12   -2.45    2.68
  -2  -3  12    1.47    1.72
  -2  -3  11  103.14   10.13
  -2  -3  11  105.46    9.75
  -2  -3  10   77.68    8.03
   2   3 -10   73.26    7.23
   2   3 -10   74.76    3.63
  -2  -3  10   77.80    8.37
   2   3 -10   76.54    3.74
   2   3  -9   -0.13    0.55
   2   3  -9   -0.42    0.64
   2   3  -9   -0.81    0.96
  -2  -3   9   -0.54    1.05
  -2  -3   9   -0.76    2.04
  -2  -3   8   25.61    2.60
   2   3  -8   23.80    2.60
  -2  -3   8   27.23    4.42
   2   3  -8   31.58    4.77
  -2  -3   8   26.63    4.54
   2   3  -7  173.68    6.92
  -2  -3   7  159.52   10.10
  -2  -3   7  182.55   10.82
   2   3  -7  165.99   10.27
  -2  -3   7  160.35    6.73
  -2  -3   6    1.32    0.85
   2   3  -6    0.64    0.70
   2   3  -6    2.80    1.61
  -2  -3   6    3.46    2.35
  -2  -3   6    0.46    1.36
   2   3  -6    2.23    1.63
  -2  -3   5    3.03    0.90
   2   3  -5    1.80    0.94
  -2  -3   5    5.13    1.90
   2   3  -5    4.03    1.76
  -2  -3   5    3.23    1.85
  -2  -3   4   67.62    5.41
   2   3  -4   69.12    5.55
  -2  -3   4   67.36    4.50
  -2  -3   4   63.59    5.36
   2   3  -4   62.79    5.41
   2   3  -3  202.26    9.07
  -2  -3   3  192.55    8.93
   2   3  -3  210.77    8.92
  -2  -3   3  217.57    9.26
  -2  -3   2    7.56    1.79
   2   3  -2    9.76    1.91
  -2  -3   2   10.99    2.46
  -2  -3   2    8.61    2.15
  -2  -3   1   19.52    2.61
   2   3  -1   18.29    2.61
   2   3  -1   19.53    2.42
  -2  -3   1   14.13    2.05
  -2  -3   1   14.99    2.08
   2   3   0   21.73    2.30
   2   3   0   27.41    2.74
   2   3   0   26.09    2.91
   2   3   0   27.62    2.76
   2   3   1  734.07   13.69
  -2  -3  -1  730.32   13.64
  -2  -3  -2  109.50    5.53
   2   3   2  105.03    5.48
  -2  -3  -3  167.49    7.20
   2   3   3  174.73    7.37
   2   3   4  786.55   16.40
  -2  -3  -4  814.25   16.94
   2   3   5  205.44    8.93
  -2  -3  -5  227.76    9.34
  -2  -3  -6  118.48    6.02
   2   3   6  120.35    7.38
  -2  -3  -6  120.28    7.26
  -2  -3  -7   87.42    5.21
  -2  -3  -7   80.18    6.40
   2   3   7   87.19    6.59
  -2  -3  -8   13.38    2.75
   2   3   8   12.98    2.77
  -2  -3  -8   11.55    1.83
   2   3   8   11.97    1.94
   2   3   9   11.19    2.78
  -2  -3  -9   12.47    2.92
  -2  -3  -9   10.65    1.72
   2   3   9   11.27    1.92
   2   3  10   21.26    4.00
  -2  -3 -10   22.21    3.99
   2   3  10   20.30    2.33
  -2  -3 -10   17.84    2.29
   2   3  11    4.95    2.79
   2   3  11    5.41    1.23
   2   3  11    6.11    1.29
   2   3  12   -0.85    2.17
   2   3  12    0.28    0.45
   2   3  12    0.60    0.60
   2   3  13    9.41    3.19
   2   3  13   13.97    1.38
   2   3  13   10.41    3.26
   2   3  13   14.35    1.37
   2   3  14   -4.05    2.23
   2   3  14    0.62    2.16
   2   3  15    5.86    3.26
   2   3  16    5.73    2.73
   2   3  16    9.19    3.75
   2   3  17   -0.57    1.30
   2   3  17    6.23    3.67
   2   3  18   -0.93    1.75
   2   3  18    6.26    4.28
  -2  -4  16    0.63    1.71
  -2  -4  15    3.57    4.28
  -2  -4  15   -1.55    2.42
  -2  -4  14   -0.17    1.96
  -2  -4  14    0.34    1.60
  -2  -4  13    7.61    4.18
  -2  -4  13   -0.76    2.14
  -2  -4  12    2.50    3.18
  -2  -4  12    4.25    2.73
   2   4 -11    2.88    0.75
  -2  -4  11    6.36    2.78
   2   4 -10    5.34    1.38
  -2  -4  10    3.59    1.70
  -2  -4  10    7.49    3.05
   2   4 -10    5.01    1.32
  -2  -4   9    2.62    2.00
  -2  -4   9    1.07    0.84
  -2  -4   9   -0.39    1.86
   2   4  -9    0.66    0.68
  -2  -4   8   11.68    3.11
  -2  -4   8   13.13    2.13
  -2  -4   8   12.63    3.36
   2   4  -8   14.98    2.39
  -2  -4   7    2.55    1.30
  -2  -4   7   -3.02    2.70
  -2  -4   7   -0.54    1.86
  -2  -4   6    3.19    1.28
  -2  -4   6    1.11    1.05
   2   4  -6    2.92    1.83
  -2  -4   6    0.66    1.47
   2   4  -6   -0.28    1.72
   2   4  -5   15.48    3.17
  -2  -4   5   12.43    2.79
  -2  -4   5   17.42    3.47
   2   4  -5   12.45    2.63
   2   4  -4   10.96    2.72
  -2  -4   4    4.83    1.69
  -2  -4   4    6.72    2.08
   2   4  -4    7.69    2.19
  -2  -4   3  175.06    8.30
  -2  -4   3  175.63    9.39
   2   4  -3  173.11    9.28
   2   4  -3  169.31    9.01
  -2  -4   3  178.17    9.27
  -2  -4   2  322.18   10.66
   2   4  -2  305.85   11.75
  -2  -4   2  317.67   12.00
  -2  -4   2  327.25   11.91
   2   4  -2  328.69   11.83
  -2  -4   1  144.00    6.74
  -2  -4   1  150.60    7.93
   2   4  -1  134.48    7.34
  -2  -4   1  139.50    7.51
   2   4  -1  145.06    7.71
  -2  -4   0    3.13    1.41
   2   4   0    1.97    0.97
  -2  -4   0   -1.56    2.31
   2   4   0    4.11    1.20
   2   4   0    2.95    1.20
   2   4   1   92.44    4.92
   2   4   1   98.75    5.91
   2   4   1   94.83    5.72
   2   4   1   88.71    5.64
   2   4   2    4.50    1.64
  -2  -4  -2    0.12    1.08
   2   4   2    6.46    1.99
  -2  -4  -3  109.35    6.39
   2   4   3  109.17    6.52
   2   4   4  137.25    7.49
  -2  -4  -4  134.34    7.33
  -2  -4  -5   14.99    2.68
   2   4   5   14.50    2.81
   2   4   6  600.99   16.81
  -2  -4  -6  530.39   16.20
  -2  -4  -7    9.62    2.25
   2   4   7    8.14    2.58
  -2  -4  -8    7.20    2.18
   2   4   8    5.68    1.95
   2   4   9   66.62    6.58
  -2  -4  -9   69.34    6.58
  -2  -4  -9   73.58    5.33
   2   4  10   20.16    3.83
  -2  -4 -10   17.02    2.62
  -2  -4 -10   12.97    3.16
   2   4  11   16.35    3.97
  -2  -4 -11   14.38    2.29
   2   4  11   13.27    2.19
   2   4  12   -0.47    1.96
  -2  -4 -12   -0.16    0.65
   2   4  12   -0.73    0.86
   2   4  13    3.73    1.30
  -2  -4 -13    2.11    0.93
   2   4  14    5.26    2.73
   2   4  14    4.51    1.11
   2   4  14    5.85    1.17
   2   4  15    1.56    2.79
   2   4  15   -1.83    2.61
   2   4  16    1.02    2.12
   2   4  16    1.67    2.87
   2   4  17   -3.24    2.57
   2   4  17    0.60    1.10
   2   4  18    0.72    2.61
   2   4  18    4.41    2.18
   2   4  19    0.24    2.79
  -2  -5  15    2.89    3.01
  -2  -5  14    2.07    3.38
  -2  -5  14   -5.25    3.97
  -2  -5  13   -5.31    3.77
  -2  -5  13    3.42    2.38
  -2  -5  12    5.66    2.41
  -2  -5  12   13.06    4.22
  -2  -5  11    1.19    2.12
  -2  -5  11    8.58    3.85
  -2  -5  10    1.27    2.00
  -2  -5  10    2.10    1.11
  -2  -5  10   -0.30    2.12
  -2  -5   9    7.38    2.34
  -2  -5   9    8.65    1.95
  -2  -5   9    8.15    2.83
   2   5  -9    8.05    1.92
  -2  -5   8   -0.09    1.06
  -2  -5   8    3.05    2.70
  -2  -5   8   -0.08    1.69
  -2  -5   7   -0.76    0.88
  -2  -5   7   -0.77    1.62
  -2  -5   7   -0.43    1.42
  -2  -5   6    0.10    1.58
  -2  -5   6    2.54    1.84
  -2  -5   5   10.39    2.65
   2   5  -5   13.41    2.91
   2   5  -5   10.32    3.09
  -2  -5   5   12.81    3.13
   2   5  -4   21.32    3.60
  -2  -5   4   19.24    3.48
   2   5  -4   18.70    3.55
  -2  -5   4   16.92    3.39
   2   5  -3   11.19    2.85
  -2  -5   3    8.00    2.26
  -2  -5   3   10.22    2.40
   2   5  -3    7.73    2.37
  -2  -5   3    7.45    1.82
  -2  -5   2 1024.38   23.41
   2   5  -2  939.87   22.37
  -2  -5   2  945.52   22.67
   2   5  -2 1014.82   23.07
  -2  -5   2 1004.21   19.77
  -2  -5   1  580.28   17.01
   2   5  -1  600.10   17.23
  -2  -5   1  563.64   14.20
  -2  -5   1  588.41   16.86
   2   5  -1  605.16   17.08
   2   5   0   15.84    2.64
  -2  -5   0   14.87    2.62
   2   5   0   14.96    2.94
   2   5   1    1.29    0.80
   2   5   1    0.36    1.11
   2   5   1    0.38    0.66
   2   5   1    1.72    1.52
   2   5   2    5.32    1.61
   2   5   2    4.30    1.27
   2   5   2    3.82    1.59
   2   5   2    5.03    1.60
  -2  -5  -3   80.29    6.03
   2   5   3   71.53    4.99
   2   5   3   74.66    5.89
  -2  -5  -4    8.93    2.20
   2   5   4    8.00    2.21
  -2  -5  -5   48.22    4.92
   2   5   5   46.10    4.89
  -2  -5  -6  143.63    8.63
   2   5   6  153.76    9.05
   2   5   7   16.21    3.41
  -2  -5  -7   14.55    2.87
   2   5   8    8.90    2.55
  -2  -5  -8    8.21    2.15
   2   5   9   14.15    3.41
  -2  -5  -9   13.98    3.42
   2   5  10   34.17    5.47
  -2  -5 -10   32.17    4.91
   2   5  11   11.34    3.38
  -2  -5 -12   -0.62    1.08
   2   5  12    1.95    2.33
   2   5  13   21.01    4.31
  -2  -5 -13   24.07    3.24
   2   5  13   16.91    2.69
   2   5  14   64.91    4.89
  -2  -5 -14   64.70    5.07
   2   5  14   75.38    8.84
   2   5  15    5.20    3.18
  -2  -5 -15    7.20    1.52
   2   5  16    0.08    1.93
   2   5  17    2.04    2.13
   2   5  17   -1.10    2.12
   2   5  17    3.58    1.92
   2   5  18   -0.66    3.26
   2   5  18   -0.11    2.35
   2   5  19    3.65    3.75
  -2  -6  14    2.60    2.31
  -2  -6  13   -1.53    2.77
  -2  -6  13   -1.47    1.85
  -2  -6  12   -5.49    3.74
  -2  -6  12   -1.51    1.81
  -2  -6  11    3.40    2.94
  -2  -6  11    1.15    1.73
  -2  -6  10   -0.73    0.87
  -2  -6  10    2.49    2.92
  -2  -6  10    2.73    2.38
  -2  -6   9    0.34    0.96
  -2  -6   9    1.30    1.60
  -2  -6   9   -0.76    1.47
  -2  -6   8   16.50    3.00
  -2  -6   8   16.49    4.18
  -2  -6   8   17.11    4.34
  -2  -6   7   -0.51    1.80
  -2  -6   7    4.18    2.45
  -2  -6   6    0.79    1.71
  -2  -6   6    3.06    1.40
  -2  -6   5   -3.56    2.80
  -2  -6   5    0.55    1.58
  -2  -6   4    0.18    1.07
  -2  -6   4    3.87    2.95
  -2  -6   4    1.60    1.26
  -2  -6   3   17.76    3.56
   2   6  -3   14.89    3.16
  -2  -6   3   13.37    2.57
   2   6  -3   23.19    4.21
  -2  -6   3   17.34    3.62
   2   6  -2   52.10    5.78
  -2  -6   2   49.81    5.54
   2   6  -2   49.14    5.57
  -2  -6   2   41.69    5.19
  -2  -6   2   48.16    4.71
  -2  -6   1   27.49    3.94
   2   6  -1   28.17    4.07
   2   6  -1   25.38    3.95
  -2  -6   1   34.93    4.96
  -2  -6   1   29.34    3.57
   2   6   0    1.81    1.13
  -2  -6   0    1.30    1.01
   2   6   0    2.41    1.58
   2   6   1   93.93    7.11
   2   6   1   97.46    7.25
  -2  -6  -1   94.02    6.62
   2   6   1  100.43    6.98
   2   6   2  121.25    5.91
   2   6   2  126.53    7.50
   2   6   2  125.92    8.18
   2   6   2  123.31    8.12
   2   6   3   36.96    3.85
   2   6   3   40.86    4.83
   2   6   3   39.82    4.64
   2   6   4   83.64    6.87
  -2  -6  -4   93.00    7.11
   2   6   4   87.31    5.74
  -2  -6  -5   -0.36    1.35
   2   6   5    2.02    2.28
   2   6   5    0.17    0.71
  -2  -6  -6   37.91    4.79
   2   6   6   36.81    4.64
   2   6   7   22.73    4.07
  -2  -6  -7   20.24    3.67
   2   6   8   -0.81    1.48
  -2  -6  -8   -0.91    1.37
   2   6   9  116.24    9.04
  -2  -6  -9  112.77    8.95
   2   6  10   -2.43    1.95
   2   6  11    7.39    2.84
   2   6  12    6.15    2.66
   2   6  13    2.13    2.52
  -2  -6 -13   -1.08    1.08
   2   6  14   54.64    7.58
  -2  -6 -14   55.43    5.41
   2   6  15   12.96    3.94
  -2  -6 -15   16.47    2.84
   2   6  16    2.80    3.35
   2   6  17   -2.01    2.41
   2   6  18    2.68    2.47
   2   6  19    1.34    3.41
   2   6  19   -0.97    2.07
  -2  -7  12   -4.41    4.09
  -2  -7  12   -1.89    2.96
  -2  -7  11    4.91    2.99
  -2  -7  11    1.25    2.37
  -2  -7  10   -4.33    3.66
  -2  -7  10   -1.96    3.47
  -2  -7   9    1.32    1.23
  -2  -7   9   -2.72    3.69
  -2  -7   9   -0.14    1.53
  -2  -7   8   -0.63    2.00
  -2  -7   8    0.66    2.03
  -2  -7   8    0.95    1.14
  -2  -7   7   -0.09    1.64
  -2  -7   7    3.39    2.21
  -2  -7   6    1.61    1.32
  -2  -7   6    2.98    2.79
  -2  -7   6   -0.20    1.58
  -2  -7   5    4.99    2.25
  -2  -7   5    0.55    2.00
  -2  -7   5    2.64    1.25
  -2  -7   4   -0.24    1.18
  -2  -7   4    0.69    1.54
  -2  -7   4    3.98    2.17
  -2  -7   3    5.84    2.42
  -2  -7   3    5.91    2.40
  -2  -7   3    7.34    2.36
  -2  -7   2    0.94    1.44
  -2  -7   2    0.10    1.09
  -2  -7   2    3.70    2.45
  -2  -7   1   10.02    2.80
   2   7  -1    5.72    2.60
  -2  -7   1    3.85    1.26
   2   7  -1    6.57    2.37
  -2  -7   1    5.24    1.54
   2   7   0    1.27    1.22
  -2  -7   0    1.07    1.01
   2   7   0    0.37    1.43
  -2  -7  -1   19.41    3.48
   2   7   1   22.57    3.62
   2   7   1   19.23    3.59
   2   7   1   24.29    4.00
   2   7   2    8.61    1.58
   2   7   2    6.53    1.63
   2   7   2    7.09    2.25
   2   7   2    7.24    2.18
   2   7   3   18.53    3.48
   2   7   3   15.27    2.03
   2   7   3   17.28    3.25
   2   7   3   19.34    3.23
   2   7   4   15.68    2.71
   2   7   4   12.48    2.90
   2   7   5   10.94    2.18
   2   7   5    8.40    2.79
   2   7   6   11.39    2.13
  -2  -7  -6   13.26    3.08
   2   7   6   13.75    3.53
   2   7   7    5.54    1.56
  -2  -7  -7    8.39    2.97
   2   7   7    3.47    1.91
   2   7   8   -0.45    0.58
   2   7   8    2.46    2.37
  -2  -7  -8    1.04    1.08
   2   7   9   25.29    4.75
   2   7  10   44.87    6.26
   2   7  11   -0.18    1.80
   2   7  12    0.59    2.02
   2   7  13    0.25    1.88
   2   7  14    7.09    2.50
  -2  -7 -15    8.20    2.41
   2   7  15    8.18    3.21
  -2  -7 -16    0.88    0.87
   2   7  16   -2.42    2.27
   2   7  17    3.57    2.91
   2   7  18   -0.43    1.98
   2   7  19   -0.26    2.93
  -2  -8  12    0.27    1.79
  -2  -8  11    3.73    2.61
  -2  -8  11    1.84    2.07
  -2  -8  10    5.21    2.88
  -2  -8  10    1.71    1.72
  -2  -8  10    0.20    3.12
  -2  -8   9    1.05    1.69
  -2  -8   9   -0.59    3.33
  -2  -8   9    1.62    1.55
  -2  -8   8    1.73    1.53
  -2  -8   8    4.70    2.63
  -2  -8   8    5.49    3.96
  -2  -8   8   -0.08    2.18
  -2  -8   7    2.13    1.94
  -2  -8   7   10.25    4.65
  -2  -8   7    6.19    2.90
  -2  -8   6   -1.43    1.57
  -2  -8   6    1.38    2.48
  -2  -8   6    2.43    2.16
  -2  -8   5    4.96    2.10
  -2  -8   5    3.93    2.54
  -2  -8   5    6.92    2.49
  -2  -8   4    3.35    2.76
  -2  -8   4    0.86    2.42
  -2  -8   4    2.20    1.71
  -2  -8   3   17.69    4.17
  -2  -8   3   19.17    4.37
  -2  -8   3   16.80    3.24
  -2  -8   2    3.59    2.04
  -2  -8   2    4.23    1.66
  -2  -8   2    3.41    2.14
  -2  -8   1    8.13    2.65
  -2  -8   1    9.35    2.97
  -2  -8   0   -0.55    1.31
   2   8   0    1.48    1.90
   2   8   1    4.32    2.15
  -2  -8  -1    4.74    1.77
   2   8   1    9.41    2.99
   2   8   2   52.90    6.55
   2   8   2   52.74    5.56
   2   8   3   23.65    2.71
   2   8   3   33.61    5.35
   2   8   3   27.09    4.53
   2   8   3   24.35    3.68
   2   8   4    2.33    1.98
   2   8   4    0.69    0.81
   2   8   4    1.43    1.08
   2   8   4   -1.57    1.15
   2   8   5    6.14    2.85
   2   8   5    4.21    1.64
   2   8   6   54.91    6.71
   2   8   6   54.46    5.08
   2   8   7   -3.12    2.72
   2   8   7    1.71    1.10
   2   8   8    2.29    2.45
   2   8   8    0.43    0.86
   2   8   9   59.27    7.12
   2   8   9   67.43    4.98
   2   8  10   16.95    4.26
   2   8  10   19.32    2.74
   2   8  11    4.17    2.54
   2   8  12   -0.21    1.94
   2   8  13    7.77    3.49
   2   8  14   -2.14    2.08
   2   8  15    0.15    2.62
   2   8  16    4.15    2.93
  -2  -8 -16    0.71    1.02
   2   8  17    7.58    3.99
   2   8  18   -1.61    2.91
   2   8  19   -6.65    3.91
  -2  -9  11   -1.26    2.89
  -2  -9  10   -1.27    1.76
  -2  -9  10   -1.25    3.15
  -2  -9  10    4.58    3.36
  -2  -9   9    5.74    2.59
  -2  -9   9    8.28    4.18
  -2  -9   9    7.78    3.43
  -2  -9   8    8.91    4.07
  -2  -9   8    4.33    3.08
  -2  -9   8    6.01    3.55
  -2  -9   7    1.40    2.49
  -2  -9   7    6.38    3.46
  -2  -9   7    1.14    2.03
  -2  -9   6    4.75    2.71
  -2  -9   6    1.53    1.74
  -2  -9   6    1.96    1.52
  -2  -9   5    0.23    1.58
  -2  -9   5   -3.21    2.86
  -2  -9   5    2.69    2.19
  -2  -9   4   -0.80    2.25
  -2  -9   4    2.58    2.72
  -2  -9   4    0.28    1.21
  -2  -9   3    6.67    2.19
  -2  -9   3    1.74    2.02
  -2  -9   2   19.30    3.28
  -2  -9   2   23.95    4.81
  -2  -9   2   23.61    5.02
  -2  -9   1   39.12    5.88
  -2  -9   0    1.09    1.16
  -2  -9  -1    0.69    0.99
   2   9   1   -2.03    2.14
   2   9   2   -0.25    1.68
   2   9   2   -2.04    2.23
   2   9   3   43.54    5.39
   2   9   3   41.44    6.10
   2   9   4    9.39    3.30
   2   9   4   11.56    2.04
   2   9   4    8.80    2.36
   2   9   5   22.81    2.75
   2   9   5   25.66    5.05
   2   9   5   21.60    3.56
   2   9   6   88.04    8.89
   2   9   6   90.59    6.97
   2   9   7   61.84    7.62
   2   9   7   53.22    5.05
   2   9   8    0.95    2.05
   2   9   8    0.77    0.86
   2   9   9    9.26    3.20
   2   9   9    4.23    1.56
   2   9  10   11.89    2.30
   2   9  10    9.67    3.31
   2   9  11   -0.62    0.62
   2   9  11   -0.06    1.48
   2   9  12    7.91    1.92
   2   9  12   10.35    3.77
   2   9  13    4.18    2.98
   2   9  14    1.60    2.63
   2   9  15   -0.16    2.26
   2   9  16    4.90    3.39
   2   9  17   -0.28    3.21
   2   9  18    1.96    2.89
   2   9  19    1.80    3.49
  -2 -10   9    0.31    2.43
  -2 -10   8    8.46    4.10
  -2 -10   8    2.60    2.72
  -2 -10   8    1.43    1.89
  -2 -10   7   -1.04    1.93
  -2 -10   7   -3.39    1.86
  -2 -10   6   -0.20    1.24
  -2 -10   6    0.39    2.59
  -2 -10   6    0.04    1.47
  -2 -10   5   -0.07    1.71
  -2 -10   5    3.31    2.95
  -2 -10   5    0.58    1.46
  -2 -10   4   -0.88    1.90
  -2 -10   4   -0.94    1.14
  -2 -10   4   -3.12    2.82
  -2 -10   3    3.23    1.93
  -2 -10   3    3.68    2.79
  -2 -10   3    4.01    1.83
  -2 -10   2   -1.14    1.59
  -2 -10   1   20.36    4.40
  -2 -10   0   14.20    3.92
   2  10   0    6.41    2.55
  -2 -10  -1    6.44    1.83
   2  10   1    6.64    2.46
   2  10   2    2.68    1.95
   2  10   3    5.71    3.32
   2  10   4   17.90    3.65
   2  10   4   17.16    4.51
   2  10   5   12.09    2.90
   2  10   5    9.27    3.10
   2  10   5   11.72    2.02
   2  10   6   87.24    7.25
   2  10   6   88.57    9.25
   2  10   6   93.15    5.54
   2  10   7  189.99   10.29
   2  10   7  212.76   14.60
   2  10   7  201.44    8.67
   2  10   8   48.99    5.09
   2  10   8   42.74    6.89
   2  10   9   27.83    3.68
   2  10   9   28.85    5.72
   2  10  10    1.38    0.97
   2  10  10    0.80    2.57
   2  10  11    1.97    2.60
   2  10  12   -4.26    3.44
   2  10  13   -1.54    2.21
   2  10  14   -1.70    3.20
   2  10  15    5.90    3.12
   2  10  16    4.94    3.51
   2  10  17    0.84    3.57
   2  10  18    2.48    3.02
  -2 -11   6    0.96    1.23
  -2 -11   6   -7.83    3.81
  -2 -11   5    4.22    2.50
  -2 -11   5    0.13    2.23
  -2 -11   4    1.02    1.09
  -2 -11   4   -1.87    2.40
  -2 -11   3    2.91    2.18
  -2 -11   2    2.89    2.45
  -2 -11   1    4.72    2.57
   2  11   0    2.70    2.60
  -2 -11   0    0.69    1.49
   2  11   1    2.55    2.54
  -2 -11  -1   -1.50    2.25
   2  11   2   -0.34    2.66
   2  11   3    3.45    2.54
   2  11   4    9.89    4.00
   2  11   5    1.43    2.79
   2  11   6   13.29    4.23
   2  11   6   13.14    3.12
   2  11   7  105.14   10.85
   2  11   7  103.00    8.16
   2  11   7   94.45    5.51
   2  11   8   21.10    5.10
   2  11   8   13.12    2.93
   2  11   9   18.26    5.13
   2  11   9   13.19    2.80
   2  11  10   -2.27    2.82
   2  11  11    7.64    3.34
   2  11  12   -3.11    2.83
   2  11  13   -0.80    2.12
   2  11  14   11.11    4.71
   2  11  15   -2.75    2.32
   2  11  16    5.52    3.54
   2  11  17   -9.34    5.04
  -2 -12   5    1.67    3.02
  -2 -12   4    2.32    3.08
  -2 -12   3   -2.55    2.19
  -2 -12   2   -0.84    1.72
   2  12  -1    1.74    2.81
  -2 -12   1   -2.74    2.41
   2  12   0    2.30    3.12
  -2 -12   0    7.21    3.09
   2  12   1    5.18    2.84
   2  12   2    2.74    3.89
   2  12   3    7.11    3.59
   2  12   4    3.26    2.57
   2  12   5    4.48    2.94
   2  12   6   -0.29    1.93
   2  12   7    5.24    2.94
   2  12   8    4.32    2.85
   2  12   9    1.05    1.80
   2  12  10    5.03    2.83
   2  12  11    6.99    3.05
   2  12  12    7.22    3.66
   2  12  13    3.52    3.01
   2  12  14    1.32    2.52
   2  12  15    1.42    3.42
   2  12  16    1.23    3.42
  -2 -13   3    0.02    2.18
   2  13  -2   -1.90    2.97
  -2 -13   2   -1.60    2.47
   2  13  -1   -0.17    2.79
  -2 -13   1    2.34    1.56
   2  13   0    1.19    2.49
  -2 -13   0   -0.37    1.60
   2  13   1   -1.40    2.58
   2  13   2    5.53    3.02
   2  13   3    0.42    2.64
   2  13   4    2.60    2.94
   2  13   5    0.49    2.49
   2  13   6    2.22    3.32
   2  13   7   -0.14    2.17
   2  13   8    0.78    2.67
   2  13   9   -2.49    2.18
   2  13  10   -0.92    2.41
   2  13  11   -2.73    3.78
   2  13  12    0.78    2.06
   2  13  13   -0.55    3.01
   2  13  14    4.27    2.85
   2  13  15   -3.66    3.99
   2  14   1    2.03    2.20
   2  14   2    8.95    4.53
   2  14   3    1.09    2.39
   2  14   4    1.71    2.37
   2  14   5   -0.34    2.08
   2  14   6   -0.78    2.43
   2  14   7    4.28    4.05
   2  14   8   -2.59    3.02
   2  14   9    9.55    4.82
   2  14  10   -7.16    4.29
   2  14  11    4.24    3.30
   2  14  12    0.27    2.30
  -3  13  15    0.42    1.93
  -3  13  14    4.43    3.45
  -3  13  13   -0.04    2.77
  -3  13  12   -2.17    2.75
  -3  13  11   -1.73    3.08
  -3  13  10    0.39    2.62
  -3  13   9   -0.80    2.29
  -3  13   8    0.03    2.22
  -3  13   7    6.02    3.66
  -3  13   6    3.15    2.88
  -3  13   5    1.51    3.69
  -3  13   4   -0.23    2.40
  -3  13   3    2.09    2.80
   3 -13  -3    4.50    3.16
  -3  13   2    3.69    3.60
   3 -13  -2   -1.98    1.53
   3 -13  -1   -1.66    2.47
   3 -13   0    3.84    2.63
   3 -13   1    0.25    1.91
  -3  12  17    0.27    1.93
  -3  12  17    2.34    3.29
  -3  12  16   -2.68    3.56
  -3  12  15    0.74    2.59
  -3  12  14   -0.87    2.38
  -3  12  13    1.65    2.10
  -3  12  12    1.16    1.77
  -3  12  11    5.55    3.73
  -3  12  10   -2.88    2.69
  -3  12   9    5.38    3.46
  -3  12   8   -1.75    2.17
  -3  12   7    0.05    1.83
  -3  12   6    6.82    3.73
   3 -12  -5    6.06    2.24
  -3  12   5   10.94    4.53
   3 -12  -4   -0.77    1.44
  -3  12   4   -0.50    2.65
   3 -12  -3    4.61    2.43
  -3  12   3    4.15    3.22
   3 -12  -2   -2.07    1.68
   3 -12  -1    0.24    1.57
   3 -12   0    0.32    1.82
   3 -12   1   -1.00    2.46
   3 -12   2   -1.26    2.10
   3 -12   3    0.84    2.30
  -3  12  -4    1.35    2.19
  -3  11  18   -4.35    3.31
  -3  11  17   -1.62    2.48
  -3  11  17    2.11    2.62
  -3  11  16    0.11    1.86
  -3  11  16   -0.89    2.30
  -3  11  15    0.00    2.28
  -3  11  14    0.26    2.02
  -3  11  13    0.39    1.75
  -3  11  12    8.28    3.38
  -3  11  11    0.35    1.83
  -3  11  10    4.11    3.07
  -3  11   9    2.52    2.98
  -3  11   8   -0.37    2.68
  -3  11   7    4.00    2.89
   3 -11  -7    0.38    0.85
  -3  11   6   -1.49    2.04
   3 -11  -6    1.17    0.98
  -3  11   5    7.01    3.41
   3 -11  -5    6.20    2.21
  -3  11   4   -0.24    2.49
   3 -11  -4    3.31    1.81
  -3  11   3    9.82    3.65
   3 -11  -3    5.31    2.13
   3 -11  -2    3.72    2.10
   3 -11  -1    1.59    2.26
   3 -11   0    1.68    2.29
   3 -11   1    4.63    2.47
   3 -11   2    2.00    2.44
   3 -11   3    2.13    3.09
   3 -11   4   -0.23    2.30
   3 -11   4    3.84    3.45
   3 -11   5   -1.59    3.65
  -3  11  -5   -1.09    2.08
   3 -11   5    0.01    1.75
  -3  10  18   -2.92    3.36
  -3  10  17    3.10    3.68
  -3  10  17   -2.96    2.63
  -3  10  16   -1.48    1.50
  -3  10  16   -1.83    2.17
  -3  10  15    3.70    3.11
  -3  10  14   -3.24    2.50
  -3  10  13    2.00    1.72
  -3  10  12    1.05    2.37
  -3  10  11    5.07    3.17
  -3  10  10    3.18    2.67
  -3  10   9    6.27    3.24
  -3  10   8    2.71    2.95
   3 -10  -7    0.25    1.59
  -3  10   7    2.78    2.87
   3 -10  -6   -0.68    1.24
  -3  10   6   -2.14    2.13
   3 -10  -5    2.32    1.67
  -3  10   5    1.54    2.20
   3 -10  -4   -0.24    1.02
  -3  10   4    2.86    2.65
   3 -10  -3   -1.56    1.65
   3 -10  -2    0.57    1.23
   3 -10  -1    2.27    1.17
   3 -10   0    3.69    2.43
   3 -10   1   13.33    3.96
   3 -10   2   -1.72    2.40
   3 -10   3   -0.97    1.77
   3 -10   3   -2.53    2.95
   3 -10   4   -0.12    2.14
   3 -10   4    0.03    1.27
   3 -10   5    0.77    1.86
   3 -10   5    1.77    2.24
  -3  10  -5    6.22    3.51
   3 -10   6    8.44    4.18
  -3  10  -6    2.62    1.94
   3 -10   6    8.10    4.48
   3 -10   7    1.73    2.34
  -3   9  18   -0.44    1.72
  -3   9  17    1.65    1.73
  -3   9  16   -2.34    2.89
  -3   9  16   -0.66    1.90
  -3   9  15   -1.87    2.33
  -3   9  15   -1.13    1.73
  -3   9  14    2.12    1.85
  -3   9  13    1.31    1.48
  -3   9  13    7.14    2.11
  -3   9  12   -0.09    1.75
  -3   9  12    1.59    1.08
  -3   9  11    2.48    2.58
  -3   9  11    0.02    0.99
  -3   9  10    4.01    1.54
  -3   9  10    2.65    0.91
  -3   9   9    4.08    2.52
  -3   9   8    6.31    2.90
  -3   9   7    7.18    3.08
   3  -9  -7    4.58    1.28
  -3   9   6   16.30    4.22
   3  -9  -6   10.11    2.18
  -3   9   5    3.34    2.67
   3  -9  -5    1.61    1.69
  -3   9   4   -2.64    1.74
   3  -9  -4    1.63    1.05
   3  -9  -3    1.26    1.12
   3  -9  -2    2.59    1.40
   3  -9  -1    3.18    2.05
   3  -9   0   11.76    3.01
   3  -9   1   10.04    3.17
   3  -9   1    7.32    1.16
   3  -9   2    3.65    2.48
   3  -9   2    2.16    2.03
   3  -9   3   -1.47    2.11
   3  -9   3   -0.40    1.40
   3  -9   4    1.99    2.05
   3  -9   4    1.17    2.10
   3  -9   5   -3.49    2.58
   3  -9   5   -1.09    2.25
   3  -9   6    1.58    2.52
   3  -9   6   -0.67    2.61
  -3   9  -6    1.41    2.64
   3  -9   7    3.42    3.40
  -3   9  -7    3.57    2.52
   3  -9   8    3.59    2.88
   3  -9   8   -2.50    2.35
  -3   8  18    0.50    2.85
  -3   8  17   -0.30    2.09
  -3   8  16    1.70    2.28
  -3   8  16    2.30    2.44
  -3   8  15   -1.95    2.37
  -3   8  15   -1.39    1.99
  -3   8  14    5.55    2.98
  -3   8  14    4.97    2.58
  -3   8  13    2.41    2.50
  -3   8  12    3.01    2.38
  -3   8  11    7.50    1.70
  -3   8  11    5.34    2.76
  -3   8  10    0.27    0.91
  -3   8  10    3.41    1.64
  -3   8   9    0.53    0.65
  -3   8   9   -1.21    2.03
  -3   8   8    1.55    2.29
  -3   8   7   -1.71    2.12
  -3   8   7    1.40    1.55
   3  -8  -7   -1.29    0.76
  -3   8   6    4.66    2.12
  -3   8   6    3.81    1.86
   3  -8  -6    4.30    1.30
  -3   8   5   12.29    3.59
  -3   8   5    9.31    2.69
   3  -8  -5   12.53    2.20
  -3   8   4   30.44    4.56
   3  -8  -4   40.14    4.48
  -3   8   4   37.58    5.72
   3  -8  -3   17.22    3.12
  -3   8   3   23.74    4.13
   3  -8  -2    1.48    1.51
  -3   8   2    2.10    1.10
   3  -8  -1   37.76    5.29
   3  -8   0    4.41    1.92
   3  -8   1    4.49    2.42
   3  -8   1    2.89    1.72
   3  -8   2   30.59    5.20
   3  -8   2   26.86    5.24
   3  -8   3   27.78    5.07
   3  -8   3   26.58    5.32
   3  -8   4   -0.27    1.92
   3  -8   4    0.27    1.53
   3  -8   5   -3.05    3.03
   3  -8   5    2.00    1.48
  -3   8  -6   12.76    3.89
   3  -8   6   14.22    4.81
   3  -8   6   10.41    3.73
  -3   8  -7    1.15    2.05
   3  -8   7    1.66    2.05
   3  -8   7    2.15    2.42
  -3   8  -8    0.44    1.22
   3  -8   8   -1.19    1.82
   3  -8   8   -2.67    2.67
   3  -8   9   -2.40    2.46
   3  -8   9    2.31    1.42
   3  -8  10   -0.24    2.45
  -3   7  20   -1.54    2.33
  -3   7  19    1.04    2.11
  -3   7  19    1.71    2.43
  -3   7  18    1.47    1.66
  -3   7  18    1.86    3.14
  -3   7  17    1.12    1.73
  -3   7  16    1.29    1.64
  -3   7  16   -0.26    1.60
  -3   7  15   -0.46    1.93
  -3   7  15   -0.70    1.59
  -3   7  14    0.68    1.58
  -3   7  14    1.83    1.92
  -3   7  13    4.48    2.13
  -3   7  13    9.23    3.00
  -3   7  12   13.98    3.53
  -3   7  11    5.68    2.33
  -3   7  10    1.60    1.83
  -3   7   9    0.23    1.46
  -3   7   9    1.74    0.89
  -3   7   8    5.38    2.16
  -3   7   8    4.37    1.24
  -3   7   7    7.30    2.44
   3  -7  -7    5.84    0.95
  -3   7   6    1.81    1.30
   3  -7  -6    1.18    0.46
  -3   7   6    2.18    1.15
  -3   7   5    0.55    1.47
  -3   7   5    1.70    1.28
   3  -7  -5   -0.06    0.57
   3  -7  -4   89.97    6.10
  -3   7   4   83.56    6.84
   3  -7  -3    6.27    1.86
  -3   7   3    7.02    2.19
   3  -7  -2   16.57    3.15
  -3   7   2   15.58    3.09
   3  -7  -1    5.70    2.03
  -3   7   1    3.67    1.67
  -3   7   0   42.78    5.32
   3  -7   0   38.54    5.08
   3  -7   0   39.63    5.13
  -3   7  -1   33.38    4.95
   3  -7   1   38.45    5.42
   3  -7   1   35.67    5.21
   3  -7   2  171.33   11.52
   3  -7   2  178.95   12.04
   3  -7   3  225.76   13.72
   3  -7   3  216.02   13.91
   3  -7   4   45.75    6.32
   3  -7   4   40.79    6.41
  -3   7  -5    4.10    2.54
   3  -7   5    1.08    1.88
   3  -7   5    3.08    2.56
  -3   7  -6    4.96    1.78
   3  -7   6    4.97    3.12
   3  -7   6    8.62    3.38
  -3   7  -7    0.12    1.32
   3  -7   7   -1.29    1.40
  -3   7  -8    0.01    1.64
   3  -7   8   -2.98    2.62
   3  -7   8   -3.40    2.40
  -3   7  -9    2.23    2.23
   3  -7   9    1.72    2.10
   3  -7   9    3.43    2.37
   3  -7  10   -1.54    2.54
   3  -7  10   -2.65    2.74
   3  -7  11   -0.28    2.25
   3  -7  11    8.54    4.88
  -3   6  20    2.40    2.03
  -3   6  19    3.69    3.42
  -3   6  19    4.35    3.05
  -3   6  18   -9.48    4.59
  -3   6  18   -2.76    2.54
  -3   6  17   -0.33    2.11
  -3   6  17    3.87    2.64
  -3   6  16    0.70    0.90
  -3   6  16    0.58    1.71
  -3   6  15   -0.06    1.13
  -3   6  15    3.49    2.68
  -3   6  14    1.49    1.61
  -3   6  14    1.06    1.42
  -3   6  13    2.00    2.14
  -3   6  13    4.29    2.03
  -3   6  13    4.11    2.06
  -3   6  12    2.00    1.83
  -3   6  12    4.98    2.29
  -3   6  12    2.53    1.53
   3  -6 -12    3.38    1.80
  -3   6  11   28.26    4.45
  -3   6  11   22.49    4.06
   3  -6 -11   23.08    4.07
  -3   6  10   22.52    3.84
  -3   6   9   18.63    3.44
  -3   6   8    8.55    1.57
  -3   6   8    9.04    2.35
  -3   6   7    2.88    1.24
  -3   6   7    3.58    1.99
   3  -6  -7    1.50    0.41
  -3   6   6   49.70    5.37
   3  -6  -6   54.16    3.22
  -3   6   5   25.90    3.66
  -3   6   5   23.67    3.84
   3  -6  -5   23.37    2.56
   3  -6  -4   54.75    4.32
  -3   6   4   53.04    5.06
  -3   6   3   51.79    4.94
  -3   6   2    2.11    1.03
  -3   6   1   89.64    6.85
   3  -6   0    7.08    2.20
  -3   6   0    7.33    2.04
  -3   6  -1   81.73    7.11
   3  -6   1   92.00    7.47
   3  -6   2    7.70    2.58
  -3   6  -2    8.83    2.62
   3  -6   3   37.40    5.27
  -3   6  -3   38.41    5.27
   3  -6   4   15.07    3.98
   3  -6   4   21.56    4.35
   3  -6   5   23.01    4.56
  -3   6  -5   25.25    4.42
   3  -6   5   24.21    4.65
  -3   6  -5   23.08    4.22
   3  -6   6    3.10    3.01
  -3   6  -6    2.85    2.05
   3  -6   6   -2.94    2.19
  -3   6  -6    0.93    1.68
   3  -6   7   -1.52    1.37
  -3   6  -7    2.63    1.65
   3  -6   7    1.74    1.75
  -3   6  -7    0.26    1.23
  -3   6  -8    2.96    1.56
   3  -6   8    3.93    2.68
   3  -6   8    4.92    2.79
  -3   6  -9    3.66    2.00
   3  -6   9   -0.16    1.75
   3  -6  10    2.93    3.09
   3  -6  10   -2.76    2.93
   3  -6  11    6.18    3.79
   3  -6  11    3.03    2.35
   3  -6  12    2.71    3.28
   3  -6  12    7.75    3.62
  -3   5  20   -1.06    2.80
  -3   5  19   -9.55    4.48
  -3   5  18   -2.99    3.39
  -3   5  18   -1.14    2.09
  -3   5  17    1.14    2.95
  -3   5  17   -0.90    1.47
  -3   5  16    3.42    2.78
  -3   5  16    6.53    2.90
  -3   5  15    1.57    2.47
  -3   5  15    0.65    1.40
  -3   5  15   -0.59    0.93
  -3   5  14   -0.07    1.38
  -3   5  14    0.38    1.06
  -3   5  13    2.58    2.00
  -3   5  13    0.33    1.19
   3  -5 -13    0.87    1.14
  -3   5  13    1.35    1.57
  -3   5  12   22.94    4.01
  -3   5  12   17.85    3.41
   3  -5 -12   24.84    4.12
  -3   5  12   18.46    3.32
  -3   5  11    2.10    1.07
   3  -5 -11    1.02    0.70
  -3   5  11    0.30    1.09
  -3   5  10    2.90    1.68
  -3   5  10    1.66    1.56
   3  -5 -10    1.95    1.44
  -3   5  10    2.35    1.29
  -3   5   9   18.46    3.30
  -3   5   8    8.44    1.95
  -3   5   7    3.38    1.45
  -3   5   7    2.08    1.45
  -3   5   6   54.52    5.09
  -3   5   6   49.99    3.63
  -3   5   5    9.80    2.57
  -3   5   4   19.73    2.78
  -3   5   4   20.44    3.19
  -3   5   3   10.17    2.06
  -3   5   2    8.19    1.96
   3  -5  -2   11.01    1.15
  -3   5   1   32.96    3.75
  -3   5   0   11.14    2.58
   3  -5   0   12.76    2.56
  -3   5  -1    0.04    0.74
   3  -5   1    2.02    1.57
  -3   5  -2    6.49    2.12
   3  -5   2    5.60    2.09
  -3   5  -3   25.16    3.86
   3  -5   3   27.74    4.46
   3  -5   4   81.22    7.44
  -3   5  -4   61.15    6.39
  -3   5  -4   61.61    6.44
  -3   5  -5    5.25    2.06
   3  -5   5   10.61    3.01
  -3   5  -5    9.67    2.60
  -3   5  -6   12.18    3.29
   3  -5   6   11.46    3.21
  -3   5  -6   11.43    2.92
  -3   5  -7   -0.25    1.14
   3  -5   7    0.33    2.19
  -3   5  -7   -1.11    0.88
   3  -5   8    9.28    3.34
  -3   5  -8    3.61    1.63
   3  -5   8    4.41    2.42
  -3   5  -8    5.87    2.13
   3  -5   9    4.12    2.81
  -3   5  -9    2.82    1.77
   3  -5   9    4.06    2.98
   3  -5  10    4.12    2.79
   3  -5  10   10.60    4.29
  -3   5 -10    6.92    2.23
   3  -5  11    2.93    3.19
   3  -5  11    4.47    2.85
   3  -5  12    5.26    3.20
   3  -5  12    5.42    3.48
   3  -5  13   -5.15    3.80
   3  -5  13   -2.09    3.34
  -3   4  19    1.68    2.35
  -3   4  18    5.33    3.44
  -3   4  17   -0.27    2.35
  -3   4  16    0.29    1.42
  -3   4  16    9.09    4.08
  -3   4  15   -2.11    1.35
  -3   4  15    2.00    2.20
  -3   4  15    0.05    0.68
   3  -4 -14    0.73    1.23
  -3   4  14    0.40    0.92
  -3   4  14    4.28    2.28
  -3   4  14   -1.04    2.02
  -3   4  14   -0.35    0.89
  -3   4  13    7.40    2.25
  -3   4  13    5.87    1.67
   3  -4 -13    5.89    2.04
  -3   4  13    4.34    1.37
  -3   4  12    2.28    1.62
  -3   4  12    2.58    1.44
   3  -4 -12    4.16    1.83
  -3   4  12    2.98    1.38
  -3   4  11    0.42    1.14
  -3   4  11    3.41    1.44
   3  -4 -11    2.35    1.51
  -3   4  11    3.93    1.90
  -3   4  10    1.74    1.11
  -3   4  10    0.12    1.17
   3  -4 -10    1.00    0.95
  -3   4  10    0.55    0.96
  -3   4   9    3.27    1.56
  -3   4   9    3.57    1.46
   3  -4  -9    4.01    1.40
  -3   4   9    1.95    1.15
  -3   4   8    2.75    1.41
  -3   4   8    2.67    1.46
  -3   4   8    0.37    0.95
   3  -4  -8    0.96    0.90
  -3   4   7    9.70    2.49
  -3   4   7   10.77    2.43
  -3   4   6    4.65    1.39
  -3   4   6    3.14    1.23
  -3   4   5   12.38    1.86
  -3   4   5    9.97    2.06
  -3   4   4  158.14    7.87
  -3   4   3    0.98    0.75
   3  -4  -2   55.49    2.98
  -3   4   2   54.61    4.04
  -3   4   1    0.20    0.66
  -3   4   0    2.72    0.87
   3  -4   0    2.33    1.22
   3  -4   1   46.25    4.42
  -3   4  -1   56.57    4.68
   3  -4   2   45.82    4.67
  -3   4  -2   40.55    4.35
  -3   4  -3    9.14    2.17
  -3   4  -3   12.61    2.48
  -3   4  -3   13.44    2.86
   3  -4   3   12.82    2.55
  -3   4  -4    0.52    0.90
  -3   4  -4   -0.41    1.18
  -3   4  -4    0.11    0.90
   3  -4   4   -0.04    1.44
  -3   4  -5   -0.64    0.94
  -3   4  -5   -1.15    0.89
   3  -4   5   -2.91    1.55
  -3   4  -5   -0.17    0.92
   3  -4   6   -2.34    2.25
  -3   4  -6    0.27    0.95
  -3   4  -6    1.09    1.08
   3  -4   7    3.57    1.52
  -3   4  -7    3.68    1.28
  -3   4  -7    4.59    1.78
   3  -4   8   -0.39    1.76
  -3   4  -8    0.27    0.76
  -3   4  -8   -1.42    1.31
   3  -4   9   -0.25    1.94
  -3   4  -9    0.88    0.81
  -3   4  -9   -1.27    1.34
   3  -4  10    1.97    2.07
   3  -4  10    0.24    2.54
  -3   4 -10    2.87    1.22
   3  -4  11    6.13    3.28
   3  -4  11    2.45    1.68
   3  -4  12   -2.34    2.12
   3  -4  12    0.51    1.58
   3  -4  13    1.30    2.43
   3  -4  13   -0.36    2.22
   3  -4  14    4.04    3.21
   3  -4  14    1.25    2.09
  -3   3  19   -0.29    1.90
  -3   3  18    4.89    2.49
  -3   3  17   -4.88    3.48
  -3   3  16    4.25    3.25
  -3   3  15    4.00    2.12
   3  -3 -14    4.14    1.74
  -3   3  14    1.87    1.01
  -3   3  14    2.45    1.62
  -3   3  14    3.35    2.89
  -3   3  14    2.52    0.95
   3  -3 -13   22.20    3.91
  -3   3  13   21.85    3.00
  -3   3  13   18.15    3.57
  -3   3  13   20.11    4.20
  -3   3  13   18.60    2.72
   3  -3 -12    6.13    1.88
  -3   3  12    7.30    1.83
  -3   3  12   10.08    2.51
  -3   3  12    6.50    2.46
  -3   3  12    8.13    1.83
   3  -3 -11    2.08    1.33
  -3   3  11    1.98    1.10
  -3   3  11   -0.05    1.21
  -3   3  11    4.12    2.36
  -3   3  11    1.28    1.17
  -3   3  10    1.74    1.49
   3  -3 -10    1.15    0.64
  -3   3  10    0.23    0.68
  -3   3  10    1.16    0.79
  -3   3   9   -0.59    1.13
   3  -3  -9    0.51    0.72
  -3   3   9    0.64    0.70
  -3   3   9    1.58    1.28
   3  -3  -8   13.41    1.46
  -3   3   8   11.71    2.09
   3  -3  -8   12.77    2.26
  -3   3   8   11.37    2.33
  -3   3   8   11.17    2.18
   3  -3  -7    3.02    0.70
  -3   3   7    2.49    1.23
   3  -3  -7    2.94    1.01
  -3   3   7    2.40    1.38
  -3   3   7    3.90    1.42
   3  -3  -6   29.22    2.03
  -3   3   6   30.43    3.06
  -3   3   6   30.71    3.24
  -3   3   6   28.21    3.48
  -3   3   6   30.58    3.73
  -3   3   5  778.94   15.32
  -3   3   5  766.16   18.64
  -3   3   5  789.03   18.89
  -3   3   5  784.44   14.82
  -3   3   4  173.88    6.61
  -3   3   4  166.48    8.71
  -3   3   4  162.98    6.79
  -3   3   4  174.41    8.94
  -3   3   3   80.89    6.10
  -3   3   3   69.86    3.86
  -3   3   3   80.71    6.11
   3  -3  -2  562.09   10.37
  -3   3   2  534.21   15.67
  -3   3   2  532.02   15.52
  -3   3   1  157.06    8.53
  -3   3   1  154.84    5.98
  -3   3   1  164.45    8.75
  -3   3   0    6.93    1.83
  -3   3   0    6.80    2.12
  -3   3   0    7.74    1.54
   3  -3   0   10.04    1.78
  -3   3  -1    0.71    0.89
  -3   3  -1   -0.06    1.17
   3  -3   1    3.34    1.30
  -3   3  -1    2.58    1.04
  -3   3  -2    4.19    1.57
   3  -3   2    0.85    1.02
  -3   3  -2    2.60    1.25
  -3   3  -2    2.86    1.65
  -3   3  -3  119.77    7.41
  -3   3  -3  121.49    7.19
   3  -3   3  120.13    7.17
  -3   3  -3  116.75    7.35
  -3   3  -4    3.98    1.42
  -3   3  -4    2.14    1.09
  -3   3  -4    2.76    1.43
   3  -3   4    2.10    1.54
  -3   3  -5   -0.49    1.27
  -3   3  -5   -0.15    1.43
  -3   3  -5    0.35    0.75
   3  -3   5    0.32    1.54
  -3   3  -6    0.70    0.77
  -3   3  -6   -0.51    1.36
   3  -3   6    2.88    1.87
  -3   3  -6   -0.10    0.79
   3  -3   7    1.35    1.78
  -3   3  -7    0.36    0.97
  -3   3  -7    1.47    1.19
   3  -3   8    9.26    2.70
  -3   3  -8    9.25    2.30
  -3   3  -8    6.22    1.79
  -3   3  -9    0.91    1.12
  -3   3  -9    0.51    0.60
   3  -3  10   33.09    5.78
  -3   3 -10   33.16    3.62
  -3   3 -10   30.76    3.48
   3  -3  11    5.75    3.25
  -3   3 -11   -0.86    0.73
   3  -3  12    0.61    2.65
   3  -3  12   -0.47    2.24
   3  -3  13    5.53    3.21
   3  -3  13    0.84    1.58
   3  -3  14    1.08    2.21
   3  -3  14    1.81    2.16
   3  -3  15   -6.31    3.77
   3  -3  15    0.47    2.34
  -3   2  19    2.48    3.16
  -3   2  18   -0.71    2.89
  -3   2  17    0.06    2.64
  -3   2  16    4.30    1.86
  -3   2  16    5.38    3.24
  -3   2  15   -0.39    0.92
  -3   2  15   -1.86    2.21
  -3   2  14   -0.48    1.12
  -3   2  14    0.75    2.10
   3  -2 -14    0.72    1.00
   3  -2 -13    1.31    1.31
  -3   2  13   -2.07    1.51
  -3   2  13    0.78    0.60
  -3   2  13   -1.12    2.25
   3  -2 -13   -0.69    0.69
   3  -2 -12   31.37    4.26
  -3   2  12   33.44    3.25
  -3   2  12   27.92    4.85
  -3   2  12   30.27    3.08
   3  -2 -11   14.29    2.65
  -3   2  11   17.17    2.51
  -3   2  11   17.89    3.14
  -3   2  11   17.21    3.54
  -3   2  11   20.73    2.65
   3  -2 -10    5.77    1.68
  -3   2  10    4.72    1.62
  -3   2  10    6.60    1.83
  -3   2  10    6.16    2.18
  -3   2  10    4.96    1.47
   3  -2  -9    4.33    1.53
  -3   2   9    4.76    1.73
  -3   2   9    7.26    1.95
  -3   2   9    5.35    2.04
  -3   2   9    3.93    1.35
   3  -2  -8   -0.16    0.57
  -3   2   8    1.43    1.21
   3  -2  -8    0.56    0.56
  -3   2   8    0.72    0.83
  -3   2   8    1.18    1.01
   3  -2  -7   -0.19    0.61
   3  -2  -7    0.55    0.63
  -3   2   7    1.39    0.93
  -3   2   7    1.12    1.04
  -3   2   7   -1.04    1.04
  -3   2   6   63.44    4.83
   3  -2  -6   56.98    3.31
  -3   2   6   54.84    4.61
  -3   2   6   57.40    3.62
   3  -2  -6   55.28    3.66
  -3   2   5   20.91    2.92
  -3   2   5   22.81    2.18
  -3   2   5   23.52    2.88
  -3   2   5   22.88    3.10
  -3   2   4   38.44    3.49
  -3   2   4   37.25    3.98
  -3   2   4   39.43    2.77
  -3   2   4   33.05    3.60
  -3   2   3  336.99    9.12
  -3   2   3  342.54   11.46
  -3   2   3  339.62   11.47
  -3   2   2   26.05    3.16
   3  -2  -2   22.44    2.34
  -3   2   2   24.01    1.70
  -3   2   2   23.98    3.07
  -3   2   1   32.75    2.09
  -3   2   1   29.37    3.45
  -3   2   1   32.35    3.71
  -3   2   0   -0.33    0.60
   3  -2   0    0.11    0.54
  -3   2   0    1.64    1.60
   3  -2   1    6.67    1.33
  -3   2  -1    3.78    1.30
  -3   2  -1    6.35    1.36
  -3   2  -1    7.97    2.12
   3  -2   2  261.30    8.78
  -3   2  -2  276.07    8.95
  -3   2  -2  251.38    9.91
  -3   2  -2  275.50   10.43
  -3   2  -3  469.16   13.02
   3  -2   3  479.64   13.15
  -3   2  -3  484.20   13.76
  -3   2  -3  480.49   13.70
   3  -2   4  283.37   11.00
  -3   2  -4  282.18   10.96
  -3   2  -4  258.75   10.03
  -3   2  -4  263.86   10.10
   3  -2   5    5.74    1.97
  -3   2  -5    8.15    1.88
  -3   2  -5    5.49    1.44
  -3   2  -5    8.17    1.83
  -3   2  -6   21.38    2.86
  -3   2  -6   22.86    3.81
  -3   2  -6   20.11    2.75
   3  -2   6   18.37    3.34
  -3   2  -7    1.96    1.87
  -3   2  -7    0.09    0.68
   3  -2   7    2.94    1.86
  -3   2  -7   -0.94    1.15
  -3   2  -8    0.41    0.57
  -3   2  -8   -0.16    0.55
  -3   2  -9    1.55    0.77
   3  -2   9    2.04    1.83
  -3   2  -9    2.19    0.95
   3  -2  10    2.66    0.87
   3  -2  10    0.09    1.86
  -3   2 -10    4.16    1.54
   3  -2  11    7.23    1.31
  -3   2 -11    5.90    1.26
   3  -2  11    9.52    3.64
   3  -2  12    4.13    2.94
   3  -2  13    0.01    2.26
   3  -2  13   -1.74    1.73
   3  -2  14   -1.63    2.24
   3  -2  14   -0.94    2.05
   3  -2  15   -1.70    2.59
   3  -2  15   -0.52    2.05
   3  -2  16    0.41    2.31
   3  -2  16    0.49    1.46
  -3   1  19   -1.72    2.52
  -3   1  18    3.11    3.02
  -3   1  17   -0.52    2.25
  -3   1  17   -3.46    2.28
  -3   1  16   -3.08    2.79
  -3   1  16    0.71    0.92
  -3   1  15    0.29    1.99
  -3   1  15   -0.03    1.10
  -3   1  14    2.22    2.72
  -3   1  14    0.76    1.11
  -3   1  13   -0.76    0.79
   3  -1 -13   -0.55    0.78
  -3   1  12    3.45    1.49
   3  -1 -12    3.91    1.55
  -3   1  12    1.64    1.49
   3  -1 -12    1.93    0.70
  -3   1  11   27.75    3.63
   3  -1 -11   28.92    3.84
   3  -1 -11   30.41    2.87
  -3   1  11   26.31    4.40
  -3   1  11   28.26    2.71
  -3   1  10    9.67    1.99
   3  -1 -10    6.79    1.61
  -3   1  10    9.01    1.70
  -3   1  10   10.29    2.42
   3  -1 -10    9.55    1.74
  -3   1   9    1.31    0.93
  -3   1   9   -0.04    0.77
   3  -1  -9   -0.20    0.63
  -3   1   9    2.17    1.55
  -3   1   9    0.02    0.51
   3  -1  -8    9.44    1.72
   3  -1  -8   10.07    1.78
  -3   1   8    7.80    1.50
  -3   1   8   11.32    2.01
  -3   1   8   12.78    2.56
  -3   1   8    9.65    1.87
   3  -1  -7    1.13    0.82
   3  -1  -7    0.60    0.73
  -3   1   7    0.61    0.70
  -3   1   7   -1.32    0.98
  -3   1   7   -1.32    1.20
  -3   1   7    0.23    0.56
   3  -1  -6   12.44    1.87
   3  -1  -6   11.35    1.51
  -3   1   6   11.70    2.05
  -3   1   6   10.34    1.49
  -3   1   6   12.26    2.14
  -3   1   6   11.33    2.00
   3  -1  -5   67.21    4.05
  -3   1   5   74.31    3.21
   3  -1  -5   75.23    3.29
  -3   1   5   72.55    4.85
   3  -1  -5   72.09    4.88
  -3   1   5   69.10    4.96
  -3   1   5   72.91    4.29
  -3   1   5   73.92    4.82
  -3   1   4   73.72    2.77
  -3   1   4   79.60    5.17
   3  -1  -4   76.35    5.07
  -3   1   4   70.41    4.64
  -3   1   4   75.61    3.63
   3  -1  -4   75.57    5.02
  -3   1   4   78.97    5.09
  -3   1   3  921.70   16.36
  -3   1   3  892.59   17.20
   3  -1  -3  880.91   17.24
  -3   1   3  899.20    9.37
  -3   1   3  889.32   17.28
   3  -1  -3  891.35   17.47
   3  -1  -2    0.56    1.02
  -3   1   2   -0.34    0.89
  -3   1   2   -0.55    1.09
   3  -1  -2   -1.99    1.35
   3  -1  -2    0.47    0.60
  -3   1   1   11.73    2.26
   3  -1  -1   13.12    2.19
   3  -1  -1    9.65    1.95
  -3   1   1   10.12    1.93
   3  -1   0   85.68    2.90
  -3   1   0   77.41    2.71
  -3   1   0   81.07    5.27
   3  -1   0   82.34    5.34
   3  -1   0   77.00    5.17
  -3   1   0   77.30    5.08
  -3   1  -1  247.57    6.33
   3  -1   1  267.95    6.54
  -3   1  -1  248.60    9.06
   3  -1   1  253.87    9.26
  -3   1  -1  265.47    9.36
   3  -1   1  248.28    9.03
   3  -1   2    1.18    1.09
  -3   1  -2    2.55    1.38
   3  -1   2    5.66    1.81
  -3   1  -2    3.08    1.38
   3  -1   2    3.40    1.39
   3  -1   3  472.76   11.73
   3  -1   3  464.71   12.66
  -3   1  -3  461.46   12.36
  -3   1  -3  482.53   12.79
   3  -1   3  471.86   12.61
  -3   1  -4 1008.82   21.47
  -3   1  -4  911.50   17.51
   3  -1   4  997.09   19.05
  -3   1  -4  947.17   17.63
  -3   1  -5    0.25    0.62
  -3   1  -5    0.66    0.95
   3  -1   5    0.83    1.07
  -3   1  -5    0.90    0.85
  -3   1  -6   85.83    7.03
  -3   1  -6   81.01    5.21
   3  -1   6   83.47    6.46
  -3   1  -6   90.10    5.53
  -3   1  -7    2.87    1.61
  -3   1  -7   -0.17    0.64
   3  -1   7    2.68    1.96
  -3   1  -7   -0.22    0.98
  -3   1  -8    5.00    2.63
  -3   1  -8    3.10    0.86
   3  -1   8    1.94    2.19
  -3   1  -8    2.58    1.14
   3  -1   9   44.97    3.52
  -3   1  -9   47.52    3.80
   3  -1   9   46.85    5.92
   3  -1  10   20.63    2.26
   3  -1  10   15.99    3.78
  -3   1 -10   19.98    2.27
   3  -1  11   10.90    3.69
   3  -1  12    4.66    2.51
   3  -1  13    4.25    2.69
   3  -1  14    1.23    2.78
   3  -1  14    0.30    2.61
   3  -1  15   -2.25    1.60
   3  -1  15   -0.61    3.09
   3  -1  16    1.04    2.49
   3  -1  16   -4.12    2.98
   3  -1  17   -1.82    1.85
   3  -1  18    2.48    2.63
  -3   0  18    2.00    2.75
  -3   0  17   -1.28    1.15
  -3   0  17    4.42    3.21
  -3   0  16   -1.44    1.82
  -3   0  16   -4.17    3.79
  -3   0  15    3.03    1.34
  -3   0  15    2.97    2.05
  -3   0  14   10.48    2.98
  -3   0  14    6.75    2.86
  -3   0  13    4.07    1.90
   3   0 -13    4.17    2.13
  -3   0  12    5.48    2.13
  -3   0  12    7.55    3.16
   3   0 -12    6.95    1.97
  -3   0  11    0.90    0.84
  -3   0  11    3.27    2.03
   3   0 -11    0.88    0.87
  -3   0  10    0.18    1.06
   3   0 -10    0.45    1.08
   3   0 -10    0.15    0.50
  -3   0   9   18.57    3.01
   3   0  -9   18.16    3.04
   3   0  -9   16.17    2.62
  -3   0   9   14.75    1.97
  -3   0   9   10.94    2.49
   3   0  -9   13.34    1.91
  -3   0   8    0.72    1.08
   3   0  -8    1.93    1.58
  -3   0   8    0.33    0.60
   3   0  -8    1.06    0.86
  -3   0   8   -0.52    1.12
   3   0  -8   -0.03    0.58
   3   0  -8    1.03    0.67
  -3   0   7   30.59    3.33
   3   0  -7   32.89    3.56
   3   0  -7   32.98    2.95
   3   0  -7   33.12    3.16
   3   0  -7   37.56    3.34
  -3   0   7   34.37    3.21
  -3   0   7   33.59    3.68
   3   0  -7   32.45    3.07
   3   0  -6   30.85    2.49
  -3   0   6   35.00    3.21
   3   0  -6   37.81    3.38
   3   0  -6   37.68    3.45
  -3   0   6   36.22    3.28
  -3   0   6   31.77    3.36
   3   0  -6   33.20    3.44
   3   0  -5  112.24    3.92
  -3   0   5  126.14    6.03
   3   0  -5  125.81    6.17
   3   0  -5  121.00    6.01
  -3   0   5  118.85    5.91
  -3   0   5  123.68    5.89
   3   0  -5  123.20    6.16
   3   0  -4    2.04    1.02
  -3   0   4    2.82    1.15
   3   0  -4    2.11    0.76
   3   0  -4    0.34    1.00
   3   0  -4    3.64    0.56
  -3   0   4    2.94    1.30
  -3   0   4   -0.66    2.06
  -3   0   4    2.11    0.73
  -3   0   3  288.96    9.25
   3   0  -3  289.09    9.27
  -3   0   3  288.26    6.37
   3   0  -3  290.61    9.39
  -3   0   3  291.07    9.34
  -3   0   3  272.03    9.33
  -3   0   2  599.49   13.42
   3   0  -2  591.60   13.34
   3   0  -2  599.29   12.96
  -3   0   2  578.34   12.91
  -3   0   2  603.28    6.73
   3   0  -2  586.70   13.30
  -3   0   2  594.89   13.45
   3   0  -1  130.41    5.92
  -3   0   1  129.63    6.31
   3   0  -1  135.59    6.35
  -3   0   1  129.38    3.38
  -3   0   1  129.66    6.29
   3   0  -1  127.46    6.23
   3   0   0  236.70    8.36
  -3   0   0  226.81    8.38
  -3   0   0  238.03    5.93
   3   0   0  229.29    8.34
  -3   0   0  234.33    8.46
   3   0   1   21.33    2.53
  -3   0  -1   25.47    2.35
  -3   0  -1   17.89    2.53
   3   0   1   22.48    1.68
   3   0   1   22.40    2.82
  -3   0  -1   18.78    2.54
   3   0   2    5.66    1.65
  -3   0  -2    3.94    1.04
  -3   0  -2    4.50    1.52
   3   0   2    4.94    1.13
  -3   0  -2    3.92    1.20
   3   0   2   -1.11    1.51
   3   0   3   22.66    2.96
  -3   0  -3   19.12    2.49
  -3   0  -3   21.61    2.76
   3   0   3   22.23    2.59
  -3   0  -3   18.04    2.37
   3   0   3   22.67    3.04
  -3   0  -4   99.52    5.40
   3   0   4   98.26    5.45
  -3   0  -4   89.42    5.91
   3   0   4   99.95    5.77
  -3   0  -4   94.32    5.34
   3   0   4   90.01    5.35
  -3   0  -5  349.29   10.28
   3   0   5  349.81   10.32
  -3   0  -5  366.79   13.05
   3   0   5  317.64   11.36
  -3   0  -5  353.93   10.22
   3   0   5  366.89   10.59
   3   0   6   44.56    3.62
   3   0   6   40.89    3.51
  -3   0  -6   39.61    3.46
  -3   0  -6   41.77    4.65
   3   0   6   48.55    4.85
   3   0   6   45.11    3.76
   3   0   7   49.94    3.83
  -3   0  -7   54.24    5.74
   3   0   7   56.81    4.04
   3   0   7   50.04    5.55
  -3   0  -7   48.80    3.77
   3   0   7   46.27    3.76
  -3   0  -8   15.30    3.23
   3   0   8   18.37    3.86
   3   0   8   12.97    1.95
  -3   0  -8   14.86    2.10
   3   0   9   40.57    5.39
   3   0   9   38.31    3.13
  -3   0  -9   38.26    3.27
   3   0  10  158.76   11.30
   3   0  11    6.64    3.13
   3   0  12    3.67    2.54
   3   0  13    6.98    2.94
   3   0  14   -0.71    2.53
   3   0  15   -0.12    2.71
   3   0  16   -0.56    1.96
   3   0  16    1.95    1.78
   3   0  17    5.48    4.29
   3   0  17    3.18    2.13
   3   0  18   -1.88    2.11
  -3  -1  18   -2.44    2.35
  -3  -1  18    1.30    1.28
  -3  -1  17    6.30    3.56
  -3  -1  17    0.51    1.44
  -3  -1  16    0.66    2.77
  -3  -1  16   -0.87    1.75
  -3  -1  15    1.15    1.85
  -3  -1  15    1.97    2.27
  -3  -1  14    4.96    3.07
  -3  -1  14   -0.97    1.18
  -3  -1  13    3.12    3.11
  -3  -1  13    2.16    1.27
   3   1 -12    0.31    0.93
  -3  -1  12   -0.33    1.01
   3   1 -11    9.60    2.32
  -3  -1  11   12.95    3.56
  -3  -1  11    9.83    2.45
   3   1 -10    1.51    1.06
  -3  -1  10   -0.55    0.89
  -3  -1  10   -1.66    2.10
  -3  -1   9    0.78    0.93
   3   1  -9    0.88    0.69
   3   1  -9    1.79    0.95
   3   1  -9    2.00    0.99
   3   1  -8   19.15    3.22
  -3  -1   8   18.87    3.33
   3   1  -8   18.66    2.61
   3   1  -8   16.76    2.23
   3   1  -8   15.79    2.08
  -3  -1   8   25.42    4.03
   3   1  -7    0.61    1.24
  -3  -1   7    1.13    1.16
   3   1  -7    0.72    0.90
   3   1  -7    0.20    0.56
  -3  -1   7    2.03    1.50
   3   1  -7   -0.93    0.81
   3   1  -7   -0.65    0.69
   3   1  -6    2.68    1.02
  -3  -1   6    4.03    1.33
   3   1  -6    0.84    1.06
  -3  -1   6    3.81    1.10
   3   1  -6    3.39    1.16
   3   1  -6    4.47    1.26
   3   1  -6    3.21    0.99
   3   1  -6    4.01    1.41
  -3  -1   6    4.45    1.57
   3   1  -5   12.46    1.99
   3   1  -5   13.90    2.31
   3   1  -5   14.54    2.14
  -3  -1   5   12.92    1.92
   3   1  -5   15.34    2.23
   3   1  -5   11.57    1.55
   3   1  -5   15.98    2.44
  -3  -1   5   14.68    2.57
   3   1  -4   10.33    1.90
   3   1  -4    8.17    1.66
  -3  -1   4   10.64    1.94
   3   1  -4    9.61    1.75
   3   1  -4   10.82    1.95
   3   1  -4   10.09    1.16
   3   1  -4    9.66    1.71
  -3  -1   4   17.21    2.97
  -3  -1   4    9.64    1.72
   3   1  -3  203.41    7.84
  -3  -1   3  196.62    7.65
   3   1  -3  210.39    7.91
   3   1  -3  186.55    7.65
  -3  -1   3  205.47    8.86
  -3  -1   3  205.61    6.73
   3   1  -3  198.77    6.42
   3   1  -3  204.39    7.71
   3   1  -2   84.65    5.01
   3   1  -2   81.08    5.01
  -3  -1   2   81.10    4.98
  -3  -1   2   77.23    5.10
   3   1  -2   79.77    4.99
   3   1  -2   82.79    3.60
  -3  -1   2   79.19    3.61
   3   1  -2   80.80    4.93
   3   1  -1    3.86    1.62
   3   1  -1    3.20    0.79
  -3  -1   1    5.17    0.76
   3   1  -1    4.61    0.69
   3   1  -1    4.08    1.25
  -3  -1   1    4.93    1.45
   3   1  -1    4.33    1.32
   3   1  -1    4.54    1.40
   3   1   0   17.14    2.44
  -3  -1   0   15.44    2.17
   3   1   0   14.85    2.13
   3   1   0   13.90    2.35
  -3  -1   0   14.56    1.43
   3   1   0   15.64    1.48
   3   1   1   10.57    2.02
  -3  -1  -1    8.83    1.86
   3   1   1   10.33    1.89
   3   1   1    8.68    1.95
  -3  -1  -1    9.45    1.40
   3   1   1   10.75    1.58
  -3  -1  -2    1.49    0.89
   3   1   2    2.13    1.08
   3   1   2    1.53    0.98
  -3  -1  -2    1.86    0.97
   3   1   2    0.84    0.73
   3   1   2    1.68    1.26
  -3  -1  -3   97.58    5.51
   3   1   3  105.14    5.67
  -3  -1  -3   81.87    4.91
   3   1   3   91.50    5.18
   3   1   3   89.71    5.18
   3   1   3   97.86    5.48
  -3  -1  -4    1.44    0.98
   3   1   4   -1.09    1.08
  -3  -1  -4    1.63    1.29
   3   1   4   -2.63    1.86
   3   1   4    0.13    0.60
   3   1   4   -1.52    1.56
  -3  -1  -5  118.57    7.16
   3   1   5  114.80    7.04
   3   1   5  117.76    5.92
  -3  -1  -5  124.01    6.00
   3   1   5  117.47    5.85
   3   1   5  128.14    6.13
  -3  -1  -6   35.65    4.17
   3   1   6   40.56    4.79
  -3  -1  -6   33.49    3.07
   3   1   6   33.78    3.16
   3   1   6   32.95    3.06
   3   1   6   35.45    3.25
  -3  -1  -7    7.23    1.91
   3   1   7    8.04    2.24
  -3  -1  -7    6.93    1.42
   3   1   7    7.64    1.65
   3   1   7    8.03    1.63
   3   1   7    9.07    1.77
   3   1   8   26.13    2.78
   3   1   8   27.93    2.86
  -3  -1  -8   26.77    4.30
   3   1   8   26.62    4.06
   3   1   8   27.47    2.78
   3   1   9  100.49    5.20
   3   1   9   99.42    5.17
   3   1   9  101.24    8.45
  -3  -1  -9  105.35    8.64
   3   1  10   42.20    5.94
   3   1  10   38.71    3.11
   3   1  11    4.38    2.29
   3   1  12    2.21    2.29
   3   1  13    6.65    3.13
   3   1  14    3.31    2.70
   3   1  15   -1.55    2.48
   3   1  16   -1.38    2.03
   3   1  16   -1.74    2.75
   3   1  17   -3.38    1.90
   3   1  17    6.97    4.33
   3   1  18    2.82    2.98
   3   1  19    1.22    1.82
  -3  -2  18    4.21    2.58
  -3  -2  17    1.44    2.33
  -3  -2  17    1.95    2.46
  -3  -2  16    2.99    3.00
  -3  -2  16   -2.89    1.88
  -3  -2  15   -3.57    1.70
  -3  -2  15   -0.18    1.26
  -3  -2  14   -0.83    2.22
  -3  -2  14    0.98    1.69
  -3  -2  13   -3.01    2.84
  -3  -2  13    1.08    1.44
   3   2 -12    7.41    2.04
  -3  -2  12    6.22    2.65
  -3  -2  12   10.06    3.30
   3   2 -11    1.94    1.41
  -3  -2  11   -0.69    1.06
  -3  -2  11    1.29    1.54
  -3  -2  10   -1.33    2.13
   3   2 -10   -1.18    1.03
   3   2 -10    0.04    0.68
   3   2 -10   -0.11    0.62
  -3  -2  10   -0.96    1.63
  -3  -2   9    3.07    1.79
   3   2  -9    0.97    0.52
   3   2  -9    0.88    1.29
  -3  -2   9   -0.43    1.36
   3   2  -9   -0.11    0.50
   3   2  -8    1.78    0.95
  -3  -2   8    2.99    1.69
   3   2  -8    4.37    1.82
   3   2  -8    0.93    0.66
   3   2  -8    1.11    1.29
   3   2  -8    2.20    1.48
  -3  -2   8    1.83    1.73
  -3  -2   7   23.32    3.66
   3   2  -7   29.20    4.13
   3   2  -7   25.98    3.19
   3   2  -7   26.20    2.85
  -3  -2   7   26.39    3.86
   3   2  -7   21.30    3.34
   3   2  -7   25.32    2.76
   3   2  -6   16.28    2.26
  -3  -2   6   15.56    2.86
   3   2  -6   16.45    3.06
   3   2  -6   14.73    2.23
   3   2  -6   18.78    3.00
  -3  -2   6   12.03    2.44
   3   2  -5   58.73    4.28
  -3  -2   5   56.10    5.03
   3   2  -5   60.21    5.36
   3   2  -5   60.84    4.89
  -3  -2   5   54.94    4.89
   3   2  -5   58.45    4.38
   3   2  -4    0.96    0.72
  -3  -2   4    1.06    1.04
   3   2  -4    2.15    0.89
   3   2  -4   -0.26    0.78
  -3  -2   4    0.60    0.98
  -3  -2   4    4.13    1.99
   3   2  -4    1.46    0.82
  -3  -2   4    2.14    1.29
   3   2  -3   91.00    5.82
   3   2  -3   92.61    5.46
  -3  -2   3   91.72    6.14
  -3  -2   3   93.03    5.24
   3   2  -3   89.42    5.19
   3   2  -3   92.40    5.42
  -3  -2   3   90.34    5.28
   3   2  -2    0.46    0.64
  -3  -2   2   11.25    2.41
   3   2  -2   -0.22    0.98
   3   2  -2    1.34    0.64
   3   2  -2    1.09    0.91
   3   2  -2   -1.88    1.12
  -3  -2   2   10.23    2.97
   3   2  -2    0.23    0.69
  -3  -2   2    7.46    1.98
   3   2  -1  390.57    7.55
   3   2  -1  387.10   11.00
   3   2  -1  390.05   11.10
   3   2  -1  392.55    9.15
  -3  -2   1  383.09    9.07
  -3  -2   1  382.75   11.01
   3   2  -1  394.70   11.10
   3   2   0    8.85    1.46
  -3  -2   0    8.57    1.36
   3   2   0    9.17    1.30
   3   2   0    9.26    1.85
   3   2   0   10.78    1.95
  -3  -2   0   11.42    1.98
   3   2   0   10.09    1.93
   3   2   1  581.59   13.67
   3   2   1  562.51   13.24
  -3  -2  -1  588.45   13.67
  -3  -2  -1  553.51   10.97
   3   2   1  555.74   10.72
   3   2   2    1.12    0.87
   3   2   2    3.70    1.42
  -3  -2  -2    2.43    1.18
   3   2   2    2.11    0.96
  -3  -2  -2    1.21    0.71
  -3  -2  -3    0.26    0.92
   3   2   3    0.51    0.99
  -3  -2  -3    0.42    1.29
   3   2   3    0.84    0.88
   3   2   3   -0.20    0.71
   3   2   4   33.72    3.25
   3   2   4   43.88    3.80
  -3  -2  -4   34.29    3.27
  -3  -2  -4   38.50    3.79
   3   2   4   37.18    3.53
   3   2   5  342.46   10.59
  -3  -2  -5  374.94   10.77
  -3  -2  -5  354.97   12.31
   3   2   5  360.05   12.20
   3   2   5  400.95   11.35
   3   2   6   89.01    5.27
   3   2   6   87.56    5.25
  -3  -2  -6   96.11    6.72
   3   2   6   92.87    6.66
  -3  -2  -7   25.85    3.75
   3   2   7   24.76    3.73
   3   2   7   25.57    2.92
   3   2   7   26.00    2.96
   3   2   8   50.79    4.03
   3   2   8   53.83    4.22
  -3  -2  -8   54.73    5.90
   3   2   8   54.14    5.87
   3   2   9    4.07    1.38
   3   2   9    2.13    1.43
  -3  -2  -9    4.62    1.80
   3   2   9    5.71    1.74
   3   2  10    2.21    1.03
   3   2  10    1.76    1.06
   3   2  11    3.11    2.14
   3   2  11   -0.90    2.28
   3   2  11    1.14    0.80
   3   2  11    1.56    0.77
   3   2  12    5.84    2.65
   3   2  12    6.94    1.25
   3   2  12    7.62    1.38
   3   2  13   15.60    4.39
   3   2  14    0.92    2.24
   3   2  15    2.35    2.20
   3   2  16   -0.45    2.27
   3   2  17   -0.49    1.55
   3   2  17    0.38    2.25
   3   2  18    4.00    2.18
   3   2  18    0.38    2.75
   3   2  19   -4.74    3.39
  -3  -3  17   -3.60    3.32
  -3  -3  16    0.06    1.95
  -3  -3  16   -0.61    2.70
  -3  -3  15    0.57    1.44
  -3  -3  15    0.51    2.53
  -3  -3  14    2.31    1.93
  -3  -3  14    0.90    2.20
  -3  -3  13   -1.37    2.29
  -3  -3  13   -1.41    2.03
  -3  -3  12   40.55    6.25
  -3  -3  12   38.79    6.31
  -3  -3  11  106.06    9.59
   3   3 -11   92.40    8.27
   3   3 -11   92.40    4.57
  -3  -3  11  104.39   10.09
   3   3 -11   87.41    4.38
   3   3 -10   33.41    3.15
   3   3 -10   33.54    3.18
   3   3 -10   28.73    4.36
  -3  -3  10   28.82    4.75
  -3  -3  10   31.43    5.39
   3   3  -9    1.00    0.69
   3   3  -9   -0.96    1.02
   3   3  -9    0.37    1.17
  -3  -3   9    2.17    2.15
  -3  -3   9   -1.24    1.89
   3   3  -8    4.96    1.99
  -3  -3   8    4.06    1.57
   3   3  -8    6.12    1.42
   3   3  -8    7.79    1.71
   3   3  -8    6.00    1.92
   3   3  -8    5.60    2.41
  -3  -3   8    4.89    2.14
  -3  -3   7   16.39    3.32
   3   3  -7   16.91    3.45
   3   3  -7   19.85    3.57
  -3  -3   7   19.76    3.62
   3   3  -7   18.72    2.56
  -3  -3   6   16.12    2.32
   3   3  -6   19.28    2.67
   3   3  -6   12.93    2.81
  -3  -3   6   16.25    3.36
   3   3  -6   20.19    3.37
  -3  -3   6   18.53    2.92
   3   3  -5    6.29    1.54
  -3  -3   5    4.83    1.79
   3   3  -5    7.01    1.97
  -3  -3   5    6.90    2.35
  -3  -3   5    3.43    1.44
   3   3  -5    5.35    1.78
  -3  -3   5    4.81    1.28
   3   3  -4  311.49   10.55
  -3  -3   4  320.46   12.53
   3   3  -4  336.00   12.81
  -3  -3   4  307.65   12.16
  -3  -3   4  313.51   11.80
   3   3  -4  313.36   11.65
  -3  -3   4  319.58   10.68
   3   3  -3  112.77    6.29
  -3  -3   3  104.98    6.90
   3   3  -3  112.56    7.10
  -3  -3   3  109.96    6.96
  -3  -3   3  116.27    6.72
   3   3  -3  114.99    6.64
  -3  -3   3  110.93    6.31
  -3  -3   2    1.68    1.34
   3   3  -2   -0.88    0.91
   3   3  -2   -0.02    0.95
  -3  -3   2    0.47    1.26
  -3  -3   2    2.15    1.39
   3   3  -2    0.12    1.11
   3   3  -1  318.77    8.79
   3   3  -1  327.63   11.15
   3   3  -1  321.49   10.70
   3   3  -1  310.36   10.42
  -3  -3   1  319.71   10.66
   3   3  -1  313.12    9.86
  -3  -3   1  313.65    9.79
  -3  -3   1  314.21   10.59
   3   3   0   47.73    3.52
   3   3   0   49.58    4.33
   3   3   0   43.58    3.82
   3   3   0   47.85    3.64
  -3  -3   0   54.03    4.77
   3   3   1    4.27    1.39
  -3  -3  -1    1.44    0.70
  -3  -3  -1    3.54    1.75
   3   3   2  393.98   11.87
  -3  -3  -2  393.79   11.96
  -3  -3  -2  384.23   10.60
   3   3   2  395.65   10.80
   3   3   3    0.09    1.11
  -3  -3  -3    2.88    1.36
  -3  -3  -3    1.33    1.01
   3   3   4   20.35    2.80
   3   3   4   15.08    2.28
  -3  -3  -4   17.24    2.50
  -3  -3  -4   19.24    2.83
   3   3   5  471.85   12.89
   3   3   5  470.65   14.23
  -3  -3  -5  469.27   14.22
  -3  -3  -5  487.48   13.30
   3   3   6  244.36    9.33
   3   3   6  246.48   10.91
  -3  -3  -6  261.67   11.28
  -3  -3  -6  229.25    9.23
   3   3   7   49.28    4.18
  -3  -3  -7   51.35    4.39
   3   3   7   49.38    5.26
  -3  -3  -7   53.06    5.26
  -3  -3  -8   16.19    3.06
   3   3   8   24.57    4.21
   3   3   8   15.50    2.40
  -3  -3  -8   16.14    2.45
   3   3   9   81.76    5.41
  -3  -3  -9   78.89    5.25
  -3  -3  -9   96.87    8.15
   3   3   9   90.39    7.90
   3   3  10    3.98    1.67
   3   3  10    3.91    1.54
   3   3  10    2.98    0.95
   3   3  11   55.47    6.84
   3   3  11   52.80    4.20
   3   3  11   49.67    4.11
   3   3  12  122.30    6.11
   3   3  12  109.56    5.65
   3   3  12  115.13   10.45
   3   3  13    3.19    2.36
   3   3  13    4.89    1.14
   3   3  13    5.39    3.57
   3   3  13    4.18    1.22
   3   3  14   -2.70    2.55
   3   3  14   -1.36    2.11
   3   3  15    0.47    1.65
   3   3  16   -0.23    2.90
   3   3  17   -0.45    2.66
   3   3  18    0.13    1.92
   3   3  18   -1.87    3.57
   3   3  19    5.17    3.03
  -3  -4  16   -2.05    1.74
  -3  -4  15   -1.20    2.11
  -3  -4  15    0.99    1.86
  -3  -4  14    4.15    2.70
  -3  -4  14    1.20    2.66
  -3  -4  13    0.15    1.50
  -3  -4  13   -0.26    2.27
  -3  -4  12    8.93    3.20
  -3  -4  12   12.25    4.15
  -3  -4  11   72.17    9.09
  -3  -4  11   68.92    8.42
   3   4 -11   74.23    4.66
   3   4 -10   50.24    4.37
   3   4 -10   58.82    4.71
  -3  -4  10   65.09    7.89
  -3  -4  10   62.00    7.63
   3   4  -9    3.22    1.22
   3   4  -9    1.98    1.05
   3   4  -9    3.61    1.76
  -3  -4   9    2.20    1.66
  -3  -4   9    6.54    2.82
  -3  -4   8    1.36    1.24
  -3  -4   8    4.55    2.65
  -3  -4   8    4.68    1.64
   3   4  -8    3.89    1.35
  -3  -4   7    7.50    1.95
  -3  -4   7    9.74    2.82
   3   4  -7    7.34    2.43
  -3  -4   7    9.46    2.68
   3   4  -7    6.93    1.72
  -3  -4   6    0.54    0.82
   3   4  -6    1.94    1.29
  -3  -4   6   -1.94    1.11
   3   4  -6   -3.09    2.17
   3   4  -6    1.22    1.47
  -3  -4   6   -2.18    2.70
   3   4  -5   20.14    2.98
  -3  -4   5   15.57    3.21
  -3  -4   5   16.42    2.61
  -3  -4   5   18.14    3.07
   3   4  -5   20.85    3.41
  -3  -4   5   17.51    3.49
   3   4  -5   23.88    4.07
  -3  -4   4   12.48    2.30
  -3  -4   4   13.40    2.50
  -3  -4   4   13.78    2.80
   3   4  -4   11.42    2.50
  -3  -4   4   13.78    2.98
   3   4  -4   12.93    2.58
  -3  -4   3   15.55    2.59
  -3  -4   3   18.96    3.14
   3   4  -3   17.22    2.94
  -3  -4   3   20.06    3.27
   3   4  -3   17.85    3.18
  -3  -4   3   20.60    3.39
  -3  -4   2   30.66    3.70
   3   4  -2   28.13    3.69
   3   4  -2   27.50    3.51
  -3  -4   2   29.42    3.69
  -3  -4   2   28.40    3.37
   3   4  -1   43.75    3.86
   3   4  -1   42.93    4.33
   3   4  -1   40.51    3.89
  -3  -4   1   41.21    4.09
  -3  -4   1   40.22    4.11
   3   4  -1   36.48    3.90
  -3  -4   1   44.90    4.39
   3   4   0   63.68    4.73
   3   4   0   71.63    5.55
   3   4   0   60.96    4.64
   3   4   0   61.92    4.83
  -3  -4   0   66.59    5.47
   3   4   1   -2.70    1.71
   3   4   1   -0.66    0.97
   3   4   1    2.02    1.38
   3   4   1   -0.42    0.99
  -3  -4  -2   -0.28    0.70
   3   4   2    3.71    1.51
   3   4   3    5.24    1.69
  -3  -4  -3    4.69    1.58
  -3  -4  -3    6.42    2.00
   3   4   4   24.42    3.33
  -3  -4  -4   23.74    3.32
  -3  -4  -4   21.89    2.95
  -3  -4  -5  597.63   16.03
   3   4   5  626.71   17.04
  -3  -4  -5  645.49   17.56
  -3  -4  -6   63.03    5.26
   3   4   6   64.17    5.91
  -3  -4  -6   77.82    6.31
  -3  -4  -7  123.11    7.17
   3   4   7  119.44    8.32
  -3  -4  -7  113.15    8.01
   3   4   8    3.53    1.78
   3   4   8    2.22    1.16
  -3  -4  -8   -0.38    1.00
  -3  -4  -8    1.86    1.17
  -3  -4  -9   10.79    2.79
   3   4   9   10.33    2.87
   3   4   9   14.78    2.50
  -3  -4  -9   14.47    2.71
   3   4  10    7.01    2.52
  -3  -4 -10   13.30    2.38
   3   4  10    8.16    1.95
  -3  -4 -11  114.76    6.85
   3   4  11  116.55    9.86
   3   4  11  113.04    6.82
   3   4  12  145.91   11.47
   3   4  12  147.14    7.48
   3   4  12  152.41    7.76
  -3  -4 -12  125.07    7.03
   3   4  13   51.41    7.24
   3   4  13   53.91    4.43
   3   4  13   55.69    4.43
   3   4  14   32.01    6.02
   3   4  14   32.39    3.15
   3   4  14   30.53    3.08
   3   4  15    4.78    3.14
   3   4  15    1.20    2.38
   3   4  16    1.34    2.55
   3   4  16    0.86    2.25
   3   4  17   -3.13    2.96
   3   4  18    8.90    4.79
  -3  -5  15    1.09    1.87
  -3  -5  14   -1.30    3.24
  -3  -5  14   -0.09    1.66
  -3  -5  13   -3.14    2.77
  -3  -5  13    0.04    1.26
  -3  -5  12   -2.42    2.99
  -3  -5  12    0.25    1.34
  -3  -5  11    9.57    3.81
  -3  -5  11    8.50    3.36
   3   5 -10   23.35    3.28
  -3  -5  10   24.20    5.14
  -3  -5  10   21.00    4.66
   3   5  -9    1.46    0.62
  -3  -5   9    0.38    0.84
  -3  -5   9   -0.51    2.16
  -3  -5   9   -0.42    2.15
   3   5  -8    0.82    0.99
  -3  -5   8    1.80    1.11
  -3  -5   8    3.42    2.61
  -3  -5   8    2.24    2.05
   3   5  -7   11.47    2.57
  -3  -5   7    8.64    2.61
  -3  -5   7    9.80    2.18
  -3  -5   7   12.36    3.24
  -3  -5   6   38.43    5.36
  -3  -5   6   42.13    4.66
  -3  -5   6   41.80    5.93
  -3  -5   6   42.91    5.76
  -3  -5   5   -1.22    1.03
  -3  -5   5   -0.28    1.85
   3   5  -5    2.41    1.89
  -3  -5   5    3.39    2.40
   3   5  -5   -0.05    1.02
  -3  -5   5    1.24    1.19
  -3  -5   4    9.17    2.57
  -3  -5   4    5.41    1.71
   3   5  -4    4.35    1.74
   3   5  -4    6.33    2.24
  -3  -5   4   10.94    3.06
  -3  -5   4    6.76    2.24
  -3  -5   3    5.78    2.23
   3   5  -3    9.40    2.75
  -3  -5   3    6.61    2.23
  -3  -5   3    7.30    2.64
   3   5  -3    4.60    1.99
  -3  -5   2   92.07    6.69
  -3  -5   2   98.32    7.33
   3   5  -2  108.83    7.50
  -3  -5   2   94.05    7.29
   3   5  -2   90.79    7.19
   3   5  -1    1.24    0.82
  -3  -5   1    1.06    1.32
  -3  -5   1    2.80    1.69
   3   5  -1    2.91    1.50
   3   5   0  107.63    7.03
   3   5   0  100.32    6.66
   3   5   0  104.01    7.10
   3   5   0  102.55    6.29
   3   5   1   38.80    4.20
   3   5   1   43.83    3.99
   3   5   1   38.99    4.25
   3   5   1   42.88    4.49
   3   5   2   20.43    3.20
   3   5   2   18.62    2.84
   3   5   2   17.34    2.95
   3   5   3    1.85    1.30
  -3  -5  -3    2.80    1.32
  -3  -5  -4  136.33    8.17
   3   5   4  124.06    7.90
  -3  -5  -5  192.68    9.97
   3   5   5  192.24    9.95
   3   5   6   89.14    6.99
  -3  -5  -6   87.23    6.99
   3   5   7   48.39    5.58
  -3  -5  -7   53.54    5.80
   3   5   8   -0.06    1.45
  -3  -5  -8    0.52    1.13
  -3  -5  -8   -0.74    0.91
   3   5   9   27.46    4.50
  -3  -5  -9   30.05    4.72
  -3  -5  -9   32.57    3.94
   3   5  10   68.89    5.82
  -3  -5 -10   67.85    5.86
   3   5  10   73.63    7.58
   3   5  11    8.20    3.16
  -3  -5 -11   11.99    2.70
   3   5  11   10.66    2.31
   3   5  12   35.79    5.91
  -3  -5 -12   50.97    4.94
   3   5  12   49.63    4.80
   3   5  13   15.35    4.33
  -3  -5 -13   16.48    2.90
   3   5  13   20.37    3.15
   3   5  14   12.96    3.90
   3   5  14   16.26    2.79
  -3  -5 -14   13.71    2.42
   3   5  15    2.45    1.16
   3   5  15    2.27    1.86
   3   5  16   -1.25    2.52
   3   5  17    4.40    2.99
   3   5  17    7.95    3.75
   3   5  18   -1.12    2.49
   3   5  18   -2.43    2.30
   3   5  19    1.06    2.70
  -3  -6  14   -0.43    2.19
  -3  -6  13    0.08    2.05
  -3  -6  13   -0.17    1.40
  -3  -6  12    0.83    2.36
  -3  -6  12   -1.82    2.88
  -3  -6  11    8.92    4.26
  -3  -6  11   -0.21    2.11
  -3  -6  10    9.23    3.57
  -3  -6  10    7.40    3.24
  -3  -6  10    6.21    1.90
  -3  -6   9   -2.15    2.26
  -3  -6   9    0.97    1.41
  -3  -6   9    2.19    1.78
   3   6  -8    2.09    1.39
  -3  -6   8    2.95    2.39
  -3  -6   8    2.86    1.52
  -3  -6   8    3.51    2.54
  -3  -6   8    1.84    1.81
  -3  -6   7    1.05    1.10
  -3  -6   7    0.05    2.11
  -3  -6   7    0.19    2.27
  -3  -6   7   -0.20    1.78
  -3  -6   6    2.26    1.27
  -3  -6   6    4.87    2.78
  -3  -6   6    2.61    2.26
  -3  -6   6    2.93    1.54
  -3  -6   5    8.20    2.31
  -3  -6   5    6.44    2.49
  -3  -6   5    5.66    2.50
  -3  -6   5    7.52    2.42
  -3  -6   4    1.04    1.49
  -3  -6   4    1.65    1.58
  -3  -6   4   -1.63    2.13
  -3  -6   3   71.73    6.84
   3   6  -3   77.85    7.20
  -3  -6   3   78.77    7.51
   3   6  -3   85.82    7.79
  -3  -6   3   82.71    6.71
  -3  -6   2    1.24    0.98
   3   6  -2   -0.93    1.10
  -3  -6   2    0.06    1.32
  -3  -6   2    1.80    2.03
   3   6  -2    0.25    1.11
  -3  -6   1    2.13    1.28
   3   6  -1    3.96    1.81
  -3  -6   1    1.05    1.33
   3   6  -1    3.70    1.72
   3   6   0   20.89    3.46
   3   6   0   20.62    3.50
   3   6   0   19.88    3.23
   3   6   1   16.31    2.98
   3   6   1   21.85    3.50
   3   6   1   17.79    2.77
   3   6   1   19.56    3.25
   3   6   2   28.84    3.39
   3   6   2   29.81    4.15
   3   6   2   34.73    4.31
   3   6   2   35.13    4.32
   3   6   3   26.75    3.51
   3   6   3   29.45    3.99
   3   6   4    0.56    0.76
   3   6   4    0.21    1.15
  -3  -6  -4   -0.02    1.01
   3   6   5  101.40    7.75
  -3  -6  -5  109.16    8.00
  -3  -6  -6   87.86    7.43
   3   6   6   87.92    7.37
   3   6   7    2.97    1.82
  -3  -6  -7    4.31    1.77
   3   6   8   -3.37    2.42
  -3  -6  -8   -1.28    1.57
   3   6   9    5.81    3.27
   3   6  10    3.17    2.21
   3   6  11   20.34    4.59
  -3  -6 -11   17.05    3.35
   3   6  12   28.76    5.58
  -3  -6 -12   25.25    3.92
   3   6  13    1.15    1.80
  -3  -6 -13    0.25    0.86
   3   6  13    1.38    0.82
   3   6  14    2.87    2.33
  -3  -6 -14   -0.17    0.82
   3   6  14   -0.02    1.07
   3   6  15    2.14    2.56
  -3  -6 -15    4.41    1.80
   3   6  16   -1.31    2.87
   3   6  17    7.62    3.51
   3   6  18    5.46    3.41
   3   6  19    6.03    4.60
   3   6  19    0.10    2.31
  -3  -7  13    4.52    3.39
  -3  -7  12   -3.47    2.65
  -3  -7  12   -3.97    3.05
  -3  -7  12    0.33    2.61
  -3  -7  11    0.13    2.40
  -3  -7  11    0.21    1.94
  -3  -7  10    0.50    2.20
  -3  -7  10    0.76    1.73
  -3  -7  10   -4.28    3.07
  -3  -7   9   -2.12    1.78
  -3  -7   9   -1.59    1.90
  -3  -7   9    0.87    2.64
  -3  -7   9    4.54    2.87
  -3  -7   8   -1.71    1.77
  -3  -7   8    4.44    2.65
  -3  -7   8    0.14    1.92
  -3  -7   8   -2.28    2.86
  -3  -7   7    1.96    1.37
  -3  -7   7    2.19    1.76
  -3  -7   7    7.04    3.17
  -3  -7   7    2.66    1.33
  -3  -7   6    2.20    1.81
  -3  -7   6   -2.73    2.52
  -3  -7   6   -1.23    1.84
  -3  -7   6    2.04    2.15
  -3  -7   5    1.43    1.78
  -3  -7   5    3.08    1.70
  -3  -7   4    9.26    3.03
  -3  -7   4   11.88    3.51
  -3  -7   4    7.01    2.26
  -3  -7   3    2.34    1.80
  -3  -7   3   -0.61    1.99
  -3  -7   3    2.69    1.51
  -3  -7   2    5.65    2.31
  -3  -7   2    6.85    1.98
  -3  -7   2    5.00    2.04
  -3  -7   1   13.27    3.52
   3   7  -1   10.06    2.99
   3   7  -1   10.59    2.54
  -3  -7   1   11.59    3.47
   3   7   0    0.45    1.14
   3   7   0   -3.08    2.15
   3   7   0    0.57    1.22
   3   7   1   -0.56    1.18
   3   7   1    0.83    1.23
   3   7   1    1.04    0.94
   3   7   2   -0.02    1.15
   3   7   2    0.99    1.08
   3   7   2    0.01    0.86
   3   7   2   -1.05    1.23
   3   7   3   -1.01    1.47
   3   7   3    2.79    1.21
   3   7   3    1.57    1.38
   3   7   4    7.97    2.10
   3   7   4    9.20    2.85
   3   7   5   16.13    2.80
   3   7   5   22.29    4.27
  -3  -7  -5   21.96    3.96
   3   7   6   -0.16    0.79
   3   7   6   -1.09    1.74
  -3  -7  -7    1.27    0.77
   3   7   7    0.96    1.26
   3   7   8   12.73    3.29
   3   7   9   11.82    3.67
   3   7  10    7.15    2.71
   3   7  11   14.33    4.38
   3   7  12   -1.96    2.96
  -3  -7 -12    2.14    1.54
   3   7  13    8.39    3.45
  -3  -7 -13    8.34    2.61
   3   7  14    8.73    3.39
  -3  -7 -14    7.02    2.48
   3   7  14    7.21    2.45
   3   7  15   -1.13    2.52
  -3  -7 -15   -0.77    1.54
   3   7  16   -1.18    2.01
  -3  -7 -16   -0.55    0.96
   3   7  17   -1.22    2.23
   3   7  18    2.24    2.68
   3   7  19    1.02    2.40
  -3  -8  12    3.97    3.18
  -3  -8  11    1.90    2.58
  -3  -8  11   -3.11    3.21
  -3  -8  11    0.74    2.27
  -3  -8  10    0.33    1.70
  -3  -8  10   -1.26    1.79
  -3  -8  10    3.38    2.18
  -3  -8   9    0.76    1.27
  -3  -8   9    1.29    2.24
  -3  -8   9    6.02    2.84
  -3  -8   9    2.37    2.68
  -3  -8   8   -2.64    2.18
  -3  -8   8   -2.46    2.55
  -3  -8   8   -3.00    1.96
  -3  -8   8   -1.91    2.27
  -3  -8   7   -1.51    1.61
  -3  -8   7   -0.96    1.83
  -3  -8   7   -1.79    2.44
  -3  -8   7   -0.04    3.03
  -3  -8   6    3.46    2.25
  -3  -8   6    4.68    2.45
  -3  -8   6   -0.34    1.77
  -3  -8   6    2.92    2.30
  -3  -8   5    4.22    2.28
  -3  -8   5    3.36    2.25
  -3  -8   5    4.84    2.69
  -3  -8   4    8.19    3.10
  -3  -8   4    6.72    2.96
  -3  -8   4    8.12    2.93
  -3  -8   3   13.92    3.95
  -3  -8   3   11.07    2.88
  -3  -8   3   11.90    3.64
  -3  -8   2    7.08    1.91
  -3  -8   2    7.31    2.63
  -3  -8   2    7.48    2.76
  -3  -8   1    6.37    2.10
   3   8   0    3.57    2.24
   3   8   1    3.72    2.08
   3   8   1    6.51    2.53
   3   8   2    1.19    1.01
   3   8   2   -0.02    1.39
   3   8   2   -0.27    1.21
   3   8   3   -0.01    1.13
   3   8   3   -0.40    1.41
   3   8   3   -0.33    0.63
   3   8   4   10.16    2.35
   3   8   4    8.56    2.83
   3   8   4    8.82    1.81
   3   8   5    2.64    1.51
   3   8   5    3.01    1.23
   3   8   6   -1.31    2.27
   3   8   6   -0.01    1.01
   3   8   7   12.56    3.62
   3   8   7    5.77    1.86
   3   8   8   17.75    4.04
   3   8   8   17.23    2.94
   3   8   9    0.22    1.52
   3   8  10   -0.09    1.95
   3   8  11    5.87    3.49
   3   8  12    2.90    1.82
   3   8  13    9.20    2.95
   3   8  14    3.52    1.88
  -3  -8 -14    1.44    1.45
   3   8  15   -0.64    2.24
  -3  -8 -15    0.97    1.06
   3   8  16    1.26    2.54
  -3  -8 -16    1.72    1.50
   3   8  17   -1.80    2.53
   3   8  18    1.30    2.64
   3   8  19    1.71    2.66
  -3  -9  11    2.44    2.88
  -3  -9  10    2.90    2.37
  -3  -9  10    2.04    2.26
  -3  -9   9    0.77    2.19
  -3  -9   9    1.67    2.52
  -3  -9   9    0.69    1.52
  -3  -9   8   -2.10    1.97
  -3  -9   8   -4.48    2.86
  -3  -9   8    0.29    2.60
  -3  -9   8   -0.17    1.57
  -3  -9   7    0.41    1.55
  -3  -9   7    0.87    1.60
  -3  -9   7   -1.10    2.75
  -3  -9   7    1.46    2.29
  -3  -9   6   -0.85    2.01
  -3  -9   6   -4.50    3.16
  -3  -9   6    3.49    2.03
  -3  -9   5   -0.31    1.82
  -3  -9   5   -1.86    2.19
  -3  -9   5   -1.48    2.10
  -3  -9   4   -1.63    2.19
  -3  -9   4   -0.30    1.42
  -3  -9   3   40.47    5.38
  -3  -9   3   37.66    6.29
  -3  -9   3   41.40    6.89
  -3  -9   2   22.88    4.97
  -3  -9   1   -1.64    2.11
   3   9  -1   -1.92    2.16
   3   9   0    1.15    1.62
   3   9   1    0.07    1.57
   3   9   2   -0.68    1.78
   3   9   3    1.76    0.68
   3   9   3    4.16    2.60
   3   9   3    5.40    2.39
   3   9   4    6.87    2.40
   3   9   4    4.08    1.88
   3   9   4    5.28    1.57
   3   9   5    2.74    1.78
   3   9   5    1.29    2.08
   3   9   5   -1.35    0.94
   3   9   6   -0.62    2.29
   3   9   6    1.70    1.29
   3   9   7   25.68    5.24
   3   9   7   24.62    3.71
   3   9   8   22.60    4.69
   3   9   8   25.30    3.77
   3   9   9    1.72    1.83
   3   9   9   -0.37    1.18
   3   9  10   35.40    6.11
   3   9  10   37.26    4.32
   3   9  11    1.97    1.90
   3   9  11    3.21    1.23
   3   9  12   16.01    4.18
   3   9  13    7.01    3.29
   3   9  14    2.42    2.09
   3   9  15    2.23    2.50
  -3  -9 -15    0.17    1.57
   3   9  16    3.14    3.21
  -3  -9 -16    0.20    1.14
   3   9  17    3.28    2.39
   3   9  18   -5.68    3.59
  -3 -10  10    0.29    2.13
  -3 -10   9   -0.65    1.98
  -3 -10   8   -2.39    2.84
  -3 -10   8    2.16    2.68
  -3 -10   8    5.85    3.27
  -3 -10   7    0.36    2.17
  -3 -10   7   -1.44    2.63
  -3 -10   7   -3.44    2.13
  -3 -10   7    5.13    2.81
  -3 -10   6    1.46    2.50
  -3 -10   6   -1.51    3.22
  -3 -10   6   -0.42    1.39
  -3 -10   5    0.41    2.08
  -3 -10   5    1.74    2.20
  -3 -10   5    4.90    3.63
  -3 -10   4    4.59    2.54
  -3 -10   4   -0.63    1.89
  -3 -10   4    0.30    2.30
  -3 -10   3    1.90    1.87
  -3 -10   3   -2.58    3.44
  -3 -10   2    5.76    2.83
   3  10  -1   11.58    3.82
  -3 -10   1    2.27    1.96
   3  10   0    8.91    3.54
   3  10   1    2.07    1.56
   3  10   2   12.57    3.62
   3  10   3   -3.50    2.92
   3  10   4    0.25    0.87
   3  10   4    2.98    2.62
   3  10   5   14.02    3.89
   3  10   5   17.56    2.90
   3  10   5   15.57    3.39
   3  10   6   52.61    6.00
   3  10   6   59.46    7.99
   3  10   6   53.25    4.97
   3  10   7    3.13    1.92
   3  10   7    1.40    2.28
   3  10   8   -1.84    1.58
   3  10   8   -1.54    2.26
   3  10   9   20.05    3.37
   3  10   9   24.63    4.71
   3  10  10    9.16    3.82
   3  10  10    5.35    1.81
   3  10  11   -3.61    3.27
   3  10  11   -1.45    1.64
   3  10  12   11.40    4.35
   3  10  13   16.45    5.16
   3  10  14    5.95    3.39
   3  10  15   -7.31    4.02
   3  10  16    3.20    3.46
  -3 -10 -16    0.16    1.85
   3  10  17    5.99    4.19
  -3 -10 -17   -0.55    1.61
   3  10  18   -0.55    2.63
  -3 -11   6   -1.30    1.53
  -3 -11   6   -2.45    3.26
  -3 -11   6   -4.25    4.25
  -3 -11   5    0.92    2.03
  -3 -11   5    2.24    2.42
  -3 -11   5   -1.59    2.54
  -3 -11   4   -2.42    2.85
  -3 -11   3   -2.17    2.84
  -3 -11   2    7.67    3.16
   3  11  -2    4.22    2.97
   3  11  -1    4.04    1.84
   3  11   0    0.97    1.86
   3  11   1    2.11    2.15
   3  11   2    8.44    3.33
   3  11   3   21.96    5.13
   3  11   4    6.35    3.37
   3  11   5    4.61    2.02
   3  11   6   20.91    3.05
   3  11   6   21.93    5.06
   3  11   7   28.75    3.87
   3  11   7   23.83    4.34
   3  11   7   29.39    6.06
   3  11   8    2.41    3.14
   3  11   8    1.40    1.08
   3  11   8   -0.89    1.19
   3  11   9   -1.70    2.24
   3  11   9    2.72    1.79
   3  11  10    0.57    2.25
   3  11  11    0.97    2.16
   3  11  12    6.20    3.71
   3  11  13    9.87    5.01
   3  11  14    1.67    2.44
   3  11  15    3.61    2.50
   3  11  16    7.98    3.98
  -3 -11 -17   -5.41    2.98
   3  11  17    5.78    4.06
  -3 -12   5   -2.38    2.22
  -3 -12   4    0.29    1.93
   3  12  -3    0.02    1.90
  -3 -12   3    3.78    2.49
   3  12  -2    2.03    2.03
  -3 -12   2    4.17    2.87
   3  12  -1    0.57    1.91
   3  12   0   -1.43    1.89
   3  12   1   -0.66    2.48
   3  12   2    1.03    2.07
   3  12   3   -1.12    2.37
   3  12   4    6.31    3.37
   3  12   5    1.54    3.67
   3  12   6   11.30    4.27
   3  12   7    4.91    2.80
   3  12   8    2.13    3.26
   3  12   9    0.26    2.09
   3  12  10    6.11    4.35
   3  12  11    2.07    2.18
   3  12  12    0.86    2.32
   3  12  13    3.02    2.78
   3  12  14    1.31    2.59
   3  12  15    4.01    2.87
   3  12  16   -3.66    3.81
   3  13  -3    5.68    3.59
   3  13  -2   -3.55    3.43
   3  13  -1   -0.99    2.75
   3  13   0    0.42    2.17
   3  13   1    1.81    2.50
   3  13   2    4.89    2.91
   3  13   3    7.22    3.67
   3  13   4   -1.07    2.83
   3  13   5    5.63    4.01
   3  13   6   -1.04    1.90
   3  13   7   -0.78    2.41
   3  13   8    0.91    3.10
   3  13   9   -0.62    2.46
   3  13  10   -2.57    2.62
   3  13  11    4.30    3.27
   3  13  12   -2.94    2.80
   3  13  13   -0.03    2.67
   3  13  14    2.01    3.26
   3  14   0   -0.20    2.05
   3  14   1   -1.98    2.86
   3  14   2    0.40    2.28
   3  14   3    0.70    3.45
   3  14   4    4.82    3.43
   3  14   5    1.61    2.27
   3  14   6   13.75    5.23
   3  14   7    4.79    3.37
   3  14   8    7.25    3.91
   3  14   9   -0.98    2.89
   3  14  10    4.79    3.69
   3  14  11    2.57    3.79
   3  14  12    3.38    2.78
  -4  13  14    5.90    4.29
  -4  13  13    1.09    2.77
  -4  13  12    8.48    4.28
  -4  13  11   -0.43    2.19
  -4  13  10   -3.15    3.13
  -4  13   9   -1.92    2.42
  -4  13   8   -1.56    2.70
  -4  13   7   -0.23    2.32
  -4  13   6    2.38    2.70
  -4  13   5   -0.48    2.55
  -4  13   4   -0.86    2.33
   4 -13  -1    0.12    1.61
   4 -13   0   -2.27    1.61
  -4  12  16    0.38    2.29
  -4  12  15    1.22    2.26
  -4  12  15    0.54    1.87
  -4  12  14    3.20    3.85
  -4  12  14   -0.77    1.99
  -4  12  13    4.01    2.36
  -4  12  12    2.02    2.96
  -4  12  11   -2.53    2.50
  -4  12  10    1.83    2.84
  -4  12   9    1.54    1.88
  -4  12   8    1.51    2.59
  -4  12   7   -2.22    1.99
  -4  12   6    0.67    2.48
  -4  12   5    1.65    2.54
   4 -12  -4   -2.59    1.98
  -4  12   4    2.72    3.27
   4 -12  -3    1.06    1.57
  -4  12   3    1.51    3.08
   4 -12  -2   -0.06    1.62
   4 -12  -1    1.10    2.06
   4 -12   0   -1.87    2.75
   4 -12   1    8.09    3.73
  -4  12  -2    1.00    2.38
   4 -12   2    0.46    1.93
  -4  12  -3   -1.45    2.15
  -4  11  17   -1.41    1.97
  -4  11  16   -0.29    2.06
  -4  11  16    0.71    2.37
  -4  11  15   -1.11    2.38
  -4  11  15   -0.53    1.90
  -4  11  14    0.85    2.17
  -4  11  14    1.12    1.90
  -4  11  13    1.83    2.31
  -4  11  12    3.30    3.19
  -4  11  11    3.48    2.88
  -4  11  10   -0.86    1.83
  -4  11   9   -1.21    2.36
  -4  11   8    2.50    3.19
  -4  11   7    3.19    2.80
   4 -11  -6    0.76    1.04
  -4  11   6    4.64    2.81
   4 -11  -5    3.71    1.73
  -4  11   5   -0.97    2.70
   4 -11  -4    3.31    2.56
  -4  11   4    2.68    2.68
   4 -11  -3    1.97    1.92
   4 -11  -2    0.88    1.09
   4 -11  -1   -1.19    2.11
   4 -11   0   -0.91    1.48
   4 -11   1    5.06    2.78
   4 -11   2    6.08    3.44
  -4  11  -2    6.00    3.71
   4 -11   3   -1.79    2.17
  -4  11  -3   -0.01    2.54
   4 -11   4   -0.81    1.40
  -4  11  -4   -1.52    2.18
   4 -11   5   -0.18    1.99
  -4  11  -5   -2.03    2.39
  -4  10  16    0.47    1.64
  -4  10  16   -3.07    1.91
  -4  10  15   -2.27    2.58
  -4  10  15    2.67    1.93
  -4  10  14   -0.44    2.24
  -4  10  14   -0.96    2.35
  -4  10  13    1.82    2.23
  -4  10  13   -1.88    1.61
  -4  10  12    0.24    1.72
  -4  10  11   -0.51    2.73
  -4  10  10   -4.08    2.87
  -4  10   9   -0.46    1.56
  -4  10   8    0.27    2.75
   4 -10  -7    2.69    1.21
  -4  10   7   -1.48    2.52
   4 -10  -6    0.74    1.32
  -4  10   6    1.10    2.11
   4 -10  -5    0.73    1.74
  -4  10   5    2.12    2.22
   4 -10  -4    2.04    1.05
  -4  10   4    6.33    3.01
   4 -10  -3   -1.00    1.39
   4 -10  -2   -1.02    1.78
   4 -10  -1   -0.50    1.28
   4 -10   0    1.27    1.34
   4 -10   1   -0.01    1.41
  -4  10  -2    3.95    2.35
   4 -10   2    3.45    3.11
  -4  10  -3    4.63    3.33
   4 -10   3    0.94    1.86
   4 -10   3    0.72    1.77
   4 -10   4   -0.97    1.61
   4 -10   4   -2.71    3.35
  -4  10  -4    1.28    2.88
   4 -10   5    1.94    3.00
   4 -10   5   -2.60    2.80
  -4  10  -5    0.08    1.85
   4 -10   6   -0.44    2.00
  -4  10  -6    4.55    3.46
  -4   9  17   -1.00    2.85
  -4   9  16    3.96    2.72
  -4   9  16   -3.02    2.38
  -4   9  15   -2.56    2.69
  -4   9  15    1.17    1.90
  -4   9  14    0.26    1.58
  -4   9  14   -1.09    2.50
  -4   9  13   -1.29    1.82
  -4   9  13    1.68    1.74
  -4   9  12    3.61    2.39
  -4   9  12   -1.86    2.97
  -4   9  11    6.29    2.81
  -4   9  10    0.01    2.08
  -4   9   9    5.01    2.61
   4  -9  -8    1.09    0.40
  -4   9   8    0.31    1.75
   4  -9  -7    8.73    2.04
  -4   9   7    7.08    2.73
   4  -9  -6    3.29    1.20
  -4   9   6    3.63    1.95
   4  -9  -5   -0.33    1.29
  -4   9   5    6.12    3.09
   4  -9  -4   -0.43    0.97
   4  -9  -3    0.96    1.56
   4  -9  -2    5.84    2.42
   4  -9  -1    1.47    1.47
   4  -9   0    0.01    1.67
   4  -9   1    1.07    1.66
   4  -9   2    1.21    2.07
   4  -9   2    1.95    2.17
  -4   9  -3    2.49    1.92
   4  -9   3    2.02    1.76
   4  -9   3   -0.92    1.70
  -4   9  -4    3.30    2.76
   4  -9   4    3.17    2.99
   4  -9   4    2.56    1.98
  -4   9  -5    0.14    1.64
   4  -9   5   -2.95    2.97
   4  -9   5    0.19    1.83
  -4   9  -6    1.69    2.20
   4  -9   6    1.31    2.03
   4  -9   6    0.13    1.87
  -4   9  -7   -0.59    2.16
   4  -9   7   -2.83    3.18
   4  -9   7    4.44    3.24
   4  -9   8    1.32    1.99
  -4   8  19   -2.81    2.92
  -4   8  17    1.44    1.72
  -4   8  16    2.21    1.60
  -4   8  16    7.29    2.93
  -4   8  16    1.46    1.87
  -4   8  15    2.13    1.88
  -4   8  15    2.89    2.09
  -4   8  15    3.67    2.44
  -4   8  14    4.09    2.06
  -4   8  14    3.44    2.64
  -4   8  14    4.65    2.25
  -4   8  13    3.83    2.16
  -4   8  13    8.83    3.40
  -4   8  13    6.16    2.07
  -4   8  12   -0.33    1.53
  -4   8  12   -1.62    1.51
  -4   8  12    1.48    2.38
  -4   8  11   -1.33    1.33
  -4   8  11   -0.15    1.85
  -4   8  11    2.54    1.76
  -4   8  10    0.43    0.79
  -4   8  10   -0.07    1.64
  -4   8   9    1.96    1.61
   4  -8  -8    1.00    0.44
  -4   8   8    1.50    1.41
  -4   8   8    3.33    2.40
   4  -8  -7    7.42    1.43
  -4   8   7    7.26    2.32
  -4   8   7    5.38    2.44
   4  -8  -6   14.84    2.39
  -4   8   6   15.18    3.30
  -4   8   6   18.92    4.12
   4  -8  -5   -0.98    0.99
  -4   8   5   -0.84    1.28
  -4   8   5    1.65    2.06
   4  -8  -4    4.38    2.03
  -4   8   4    4.31    1.71
   4  -8  -3    2.38    1.74
  -4   8   3    1.86    1.58
   4  -8  -2    8.80    2.53
  -4   8   2    8.48    2.60
   4  -8  -1    5.08    2.44
   4  -8   0    0.73    1.77
   4  -8   1    1.36    1.55
   4  -8   1    2.86    2.33
  -4   8  -2   20.01    4.52
   4  -8   2   22.21    4.62
   4  -8   2   18.36    4.28
  -4   8  -3    6.37    2.17
   4  -8   3    5.47    2.45
   4  -8   3    7.12    2.94
  -4   8  -4    2.99    2.24
   4  -8   4    2.04    2.28
   4  -8   4    0.70    1.51
  -4   8  -5    2.84    2.46
   4  -8   5    1.02    2.21
   4  -8   5   -0.80    2.13
  -4   8  -6    0.47    1.56
   4  -8   6    0.98    2.01
   4  -8   6    4.59    3.21
  -4   8  -7    0.80    1.88
   4  -8   7   -0.80    2.04
   4  -8   7   -0.39    2.50
  -4   8  -8   11.32    3.34
   4  -8   8   10.29    3.74
   4  -8   8    7.73    3.36
   4  -8   9    3.07    1.97
  -4   7  19   -3.28    2.80
  -4   7  18    3.23    2.84
  -4   7  17   -1.39    1.91
  -4   7  16    2.14    2.21
  -4   7  16    1.88    1.38
  -4   7  15    2.28    1.76
  -4   7  15   -0.68    1.41
  -4   7  14    4.71    2.16
  -4   7  14    2.75    2.30
  -4   7  13   11.56    3.31
  -4   7  13    5.72    2.61
  -4   7  13    8.50    2.76
  -4   7  12    2.56    2.21
  -4   7  12    0.24    1.61
  -4   7  12    0.31    1.45
  -4   7  11    0.21    1.44
  -4   7  11    1.27    0.95
  -4   7  11    4.15    2.90
  -4   7  10    1.26    0.86
  -4   7  10    2.04    1.65
  -4   7  10   -0.50    2.01
  -4   7   9    1.24    1.24
  -4   7   9    0.65    0.82
  -4   7   8   -2.33    1.78
   4  -7  -8   -0.36    0.35
  -4   7   7    4.07    2.38
   4  -7  -7    2.90    0.98
  -4   7   7    1.77    1.22
  -4   7   6    2.04    1.90
  -4   7   6   -0.17    0.80
   4  -7  -6    3.00    1.17
  -4   7   5   14.79    3.43
  -4   7   5   15.21    2.90
   4  -7  -5   14.34    2.54
  -4   7   4    9.93    2.46
  -4   7   3    0.92    1.37
  -4   7   2    1.10    1.22
   4  -7  -1   11.54    1.28
  -4   7   1   11.23    2.91
  -4   7   0   17.65    3.55
   4  -7   1   53.75    6.48
   4  -7   2   54.34    6.65
  -4   7  -2   60.42    7.42
   4  -7   3   57.59    6.99
   4  -7   3   59.53    7.54
  -4   7  -3   56.00    7.29
  -4   7  -4   -2.37    1.50
   4  -7   4   -1.30    2.18
   4  -7   4   -1.56    1.44
  -4   7  -5    5.63    2.76
   4  -7   5    4.88    2.43
   4  -7   5    5.32    2.71
  -4   7  -6    3.15    1.98
   4  -7   6    0.57    2.06
   4  -7   6    2.08    2.07
  -4   7  -7    1.21    1.25
   4  -7   7    0.37    2.20
   4  -7   7    1.94    2.16
  -4   7  -8    5.09    2.28
   4  -7   8   13.98    5.30
   4  -7   8    9.21    4.27
   4  -7   9   13.77    4.27
   4  -7   9   16.54    4.99
   4  -7  10    7.49    3.75
   4  -7  10   14.73    5.58
   4  -7  11    1.16    2.26
  -4   6  20    4.55    3.18
  -4   6  19   -0.07    1.89
  -4   6  18   -1.08    2.00
  -4   6  17   -2.41    2.39
  -4   6  17    0.23    1.53
  -4   6  16    0.26    2.15
  -4   6  16   -0.82    1.30
  -4   6  16   -1.41    2.02
  -4   6  15   -1.36    1.53
  -4   6  15   -0.51    1.54
  -4   6  14   -2.55    2.10
  -4   6  14   -2.15    2.12
  -4   6  13    2.76    1.27
  -4   6  13    7.07    2.71
  -4   6  12    3.73    1.97
  -4   6  12    2.17    1.75
  -4   6  11    4.56    1.77
  -4   6  11    5.94    2.48
  -4   6  10    8.55    2.45
  -4   6  10   10.53    3.08
  -4   6  10    9.86    2.87
  -4   6   9   -1.25    1.67
  -4   6   9    1.25    1.84
  -4   6   9    0.37    1.45
  -4   6   8    0.29    1.74
  -4   6   8    3.05    1.82
  -4   6   8    1.06    1.07
  -4   6   7    1.25    1.72
  -4   6   6    0.59    0.86
  -4   6   6    1.07    1.58
  -4   6   5   -2.07    1.85
  -4   6   5    0.26    0.95
  -4   6   4    0.39    0.95
  -4   6   3   26.27    3.53
   4  -6  -2    0.27    0.35
  -4   6   2   -0.03    1.10
  -4   6   1    0.76    1.19
  -4   6   0   -0.45    0.82
   4  -6   0    0.30    1.17
  -4   6  -1    4.13    1.89
   4  -6   1    0.93    1.32
  -4   6  -1    1.02    1.64
   4  -6   2   25.05    4.16
  -4   6  -2   23.89    3.97
  -4   6  -2   22.22    4.58
   4  -6   3   72.03    7.35
  -4   6  -3   76.93    8.08
  -4   6  -4    3.41    2.24
   4  -6   4    3.64    2.08
  -4   6  -5   29.92    5.01
   4  -6   5   32.76    5.54
  -4   6  -6   -0.01    1.59
   4  -6   6    1.20    1.47
  -4   6  -7   -4.25    2.04
   4  -6   7   -1.29    2.12
   4  -6   7    1.31    1.97
   4  -6   8   -0.61    1.76
   4  -6   8   -1.26    1.51
  -4   6  -9    5.39    2.25
   4  -6   9    5.52    2.82
   4  -6   9    6.56    3.21
   4  -6  10   -2.16    3.44
   4  -6  10    2.53    2.81
   4  -6  11    0.14    2.37
   4  -6  11    3.80    3.16
   4  -6  12    3.97    2.90
  -4   5  20    1.65    3.19
  -4   5  19   -6.49    3.62
  -4   5  18   -1.87    2.86
  -4   5  17    6.46    3.33
  -4   5  17   -1.75    2.05
  -4   5  16    4.99    2.59
  -4   5  16   -0.76    1.49
  -4   5  15    0.52    1.83
  -4   5  15   -1.07    0.96
  -4   5  15    1.21    1.28
  -4   5  14   -0.69    1.27
  -4   5  14    0.40    1.17
  -4   5  13   -0.07    1.25
  -4   5  13    2.06    1.31
   4  -5 -13    2.10    1.56
  -4   5  13    0.25    1.22
  -4   5  12    0.47    1.25
  -4   5  12   -0.76    1.51
   4  -5 -12   -0.39    0.89
  -4   5  12    0.18    1.27
  -4   5  11    5.66    2.11
  -4   5  11    3.94    1.94
  -4   5  11    3.49    1.29
  -4   5  10    0.64    1.34
  -4   5  10    0.83    0.97
  -4   5  10   -0.61    1.44
  -4   5  10    0.37    1.36
  -4   5   9   -1.20    1.62
  -4   5   9    0.15    1.49
  -4   5   9   -0.41    1.12
  -4   5   9    0.44    1.38
   4  -5  -8   20.18    1.30
  -4   5   8   19.63    3.25
  -4   5   8   20.00    3.94
  -4   5   8   17.68    2.77
  -4   5   8   20.70    3.94
  -4   5   7   36.41    3.95
  -4   5   7   35.20    5.04
  -4   5   7   35.84    5.22
  -4   5   7   28.17    4.10
  -4   5   6   -0.66    1.23
  -4   5   6    0.55    1.60
  -4   5   6   -2.65    1.79
  -4   5   5    4.68    2.01
  -4   5   5    0.93    1.02
  -4   5   5    3.71    2.14
  -4   5   5    2.40    1.18
  -4   5   4    6.04    2.94
  -4   5   4    3.18    1.18
  -4   5   3   22.55    4.08
  -4   5   3   26.41    3.21
  -4   5   2    6.17    1.42
   4  -5  -2    7.10    1.24
  -4   5   2    5.36    2.24
  -4   5   1    1.23    1.42
  -4   5   1    0.50    0.83
  -4   5   1    2.55    2.23
  -4   5   0   44.19    5.65
   4  -5   0   40.82    4.37
  -4   5   0   43.09    4.53
  -4   5   0   46.03    5.87
   4  -5   1    0.77    1.25
  -4   5  -1   -0.41    1.45
  -4   5  -1   -1.47    1.67
  -4   5  -1   -0.68    0.87
   4  -5   2    5.98    1.91
  -4   5  -2    8.15    2.38
  -4   5  -2    6.36    2.43
  -4   5  -2    5.27    2.40
   4  -5   3    7.00    2.41
  -4   5  -3    5.94    1.97
  -4   5  -3    7.06    2.43
  -4   5  -3    6.46    2.33
   4  -5   4    4.46    2.10
  -4   5  -4   10.06    2.68
  -4   5  -4   12.72    3.25
  -4   5  -4    6.45    2.23
  -4   5  -5   17.44    3.59
   4  -5   5   18.65    3.86
  -4   5  -5   14.83    3.53
  -4   5  -6   12.09    3.17
   4  -5   6   11.89    3.40
  -4   5  -6   14.22    3.27
  -4   5  -7    3.04    1.33
  -4   5  -7    0.97    1.60
   4  -5   7    1.32    1.88
  -4   5  -8   -0.75    1.47
   4  -5   8    0.61    1.65
  -4   5  -9   -1.54    0.96
   4  -5   9   -1.47    2.36
   4  -5  10    1.64    1.78
   4  -5  10   -1.47    1.95
  -4   5 -10   -0.90    1.13
   4  -5  11    3.36    2.74
   4  -5  11   -0.27    2.96
   4  -5  12    6.58    3.28
   4  -5  12    1.10    2.75
   4  -5  13   -3.83    2.49
  -4   4  20   -3.40    3.11
  -4   4  19    2.76    3.64
  -4   4  18   -0.07    2.58
  -4   4  17   -4.56    3.41
  -4   4  16   -0.84    2.04
  -4   4  15    1.12    1.75
  -4   4  15    0.54    1.99
  -4   4  15   -0.51    0.94
  -4   4  14    9.22    2.91
  -4   4  14    4.14    1.51
  -4   4  14    2.79    2.04
   4  -4 -14    4.04    1.79
   4  -4 -13    0.62    0.91
  -4   4  13   -0.28    1.12
  -4   4  13    0.20    1.10
  -4   4  13    3.21    2.32
  -4   4  13    2.00    1.26
  -4   4  12    0.27    1.45
  -4   4  12    3.02    1.54
  -4   4  12    2.02    1.54
   4  -4 -12    4.52    1.87
  -4   4  11   -1.07    1.11
  -4   4  11    2.89    1.74
  -4   4  11    0.07    0.91
   4  -4 -11    2.06    1.32
  -4   4  10    4.52    1.55
  -4   4  10    7.51    2.04
  -4   4  10    5.95    1.99
   4  -4 -10    7.03    1.88
  -4   4   9    1.07    1.42
  -4   4   9    0.65    1.65
  -4   4   9    0.12    1.14
   4  -4  -9   -0.54    0.60
  -4   4   9   -1.54    1.04
   4  -4  -8    9.41    1.18
  -4   4   8   13.42    2.96
  -4   4   8   12.37    2.43
  -4   4   8   13.96    3.10
  -4   4   8   10.71    2.74
  -4   4   7   35.61    3.92
  -4   4   7   30.97    4.38
  -4   4   7   32.95    4.64
  -4   4   7   34.27    3.82
  -4   4   6   21.65    3.89
  -4   4   6   19.19    2.78
  -4   4   6   25.29    4.04
  -4   4   6   20.66    2.88
  -4   4   5    1.91    1.49
  -4   4   5    3.90    1.78
  -4   4   5    3.65    1.42
  -4   4   4    5.20    1.36
  -4   4   4    6.30    2.19
  -4   4   4    2.10    1.32
  -4   4   3    0.45    0.72
  -4   4   3    2.13    1.78
   4  -4  -3   -0.50    0.61
  -4   4   3    1.70    1.73
   4  -4  -2   22.31    2.40
  -4   4   2   21.26    2.47
  -4   4   2   21.25    3.58
  -4   4   2   21.83    4.00
  -4   4   1    5.57    2.16
  -4   4   1    3.55    2.18
  -4   4   1    6.08    1.49
  -4   4   0    6.72    2.08
  -4   4   0    5.96    1.96
   4  -4   0    8.84    1.96
  -4   4   0    6.41    1.59
  -4   4  -1   -0.09    1.26
  -4   4  -1    3.10    2.07
  -4   4  -1    1.79    1.20
   4  -4   1   -1.18    1.10
  -4   4  -2    5.33    1.85
  -4   4  -2    8.15    2.01
  -4   4  -2    6.48    2.23
   4  -4   2    7.39    2.08
  -4   4  -3   -0.41    1.07
  -4   4  -3    1.14    1.09
  -4   4  -3    1.06    1.08
   4  -4   3    2.50    1.44
  -4   4  -4   21.76    3.80
  -4   4  -4   21.54    3.53
  -4   4  -4   18.89    3.44
   4  -4   4   22.61    3.72
  -4   4  -5    6.16    2.16
  -4   4  -5    8.88    2.73
   4  -4   5    9.39    2.76
  -4   4  -5    2.08    1.04
   4  -4   6   25.37    4.43
  -4   4  -6   18.85    3.55
  -4   4  -6   24.11    3.97
   4  -4   7    2.38    2.32
  -4   4  -7   -0.21    1.20
  -4   4  -7    1.29    0.90
   4  -4   8   -1.20    1.61
  -4   4  -8    1.77    1.45
  -4   4  -8    1.40    1.25
  -4   4  -9    4.95    1.83
   4  -4   9    2.27    1.77
  -4   4  -9    5.09    2.01
   4  -4  10   -1.77    2.32
  -4   4 -10    3.42    1.57
   4  -4  11    4.60    2.99
   4  -4  12   -0.90    2.41
   4  -4  12    2.14    1.94
   4  -4  13   -2.78    3.52
   4  -4  13    1.44    2.44
   4  -4  14   -2.08    2.69
   4  -4  14    2.59    2.34
  -4   3  19   -3.14    3.32
  -4   3  18   -5.75    3.45
  -4   3  17    0.18    2.29
  -4   3  16    1.11    1.63
  -4   3  15   -0.10    1.92
  -4   3  14    0.17    0.88
  -4   3  14   -2.42    2.04
   4  -3 -14    0.81    1.57
   4  -3 -13   13.16    2.91
  -4   3  13   13.22    2.62
  -4   3  13   10.65    2.78
  -4   3  13   13.87    3.72
  -4   3  13   13.32    2.63
   4  -3 -12    0.20    0.93
  -4   3  12   -0.11    1.10
  -4   3  12    2.80    1.98
  -4   3  12    0.31    0.97
   4  -3 -11    3.02    1.28
  -4   3  11    3.39    1.52
  -4   3  11    3.01    1.40
  -4   3  11    1.27    1.75
  -4   3  11    1.56    0.98
   4  -3 -10    0.42    1.02
  -4   3  10   -0.53    0.85
  -4   3  10    0.09    1.04
  -4   3  10    0.54    1.25
  -4   3  10    0.74    1.38
   4  -3  -9    1.25    0.69
  -4   3   9    2.27    0.96
   4  -3  -9   -0.01    0.57
  -4   3   9    1.85    1.10
  -4   3   9    0.78    0.90
  -4   3   8    6.96    2.14
   4  -3  -8    8.48    1.51
  -4   3   8    5.04    1.30
  -4   3   8    6.87    2.21
  -4   3   8    7.98    2.17
  -4   3   7   82.35    4.91
  -4   3   7   86.79    6.94
  -4   3   7   90.86    6.57
  -4   3   7   82.96    6.78
   4  -3  -7   77.57    4.22
  -4   3   6  307.37   11.24
  -4   3   6  295.08   12.68
  -4   3   6  292.39   12.63
  -4   3   6  305.54    9.41
  -4   3   5  580.89   14.54
  -4   3   5  617.88   18.28
  -4   3   5  594.27   12.95
  -4   3   5  586.93   17.79
  -4   3   4   -0.65    0.89
  -4   3   4    0.00    1.29
  -4   3   4   -1.16    1.92
   4  -3  -3   38.58    3.32
  -4   3   3   38.78    4.73
  -4   3   3   37.61    2.67
  -4   3   3   40.30    4.74
   4  -3  -2   99.97    5.32
  -4   3   2  102.57    7.45
  -4   3   2   93.60    4.21
  -4   3   2  102.97    7.47
  -4   3   1    1.92    1.27
  -4   3   1    0.84    1.12
  -4   3   1    1.88    1.08
  -4   3   0   17.58    3.12
  -4   3   0   16.11    3.00
   4  -3   0   17.54    2.17
  -4   3   0   14.24    1.98
  -4   3  -1    7.08    2.37
   4  -3   1    8.38    1.65
  -4   3  -1    5.63    1.42
  -4   3  -1    7.97    2.21
  -4   3  -2   58.83    5.80
   4  -3   2   54.03    4.67
  -4   3  -2   51.53    4.33
  -4   3  -2   59.96    5.72
  -4   3  -3    1.71    1.32
  -4   3  -3    2.13    1.30
  -4   3  -3    2.27    1.28
   4  -3   3    2.39    1.08
  -4   3  -4   15.18    2.94
  -4   3  -4   10.79    2.40
  -4   3  -4   16.31    3.07
   4  -3   4   16.53    2.95
  -4   3  -5   19.04    3.30
  -4   3  -5   22.29    3.56
   4  -3   5   27.02    4.21
  -4   3  -5   25.87    3.90
   4  -3   6   -1.99    2.10
  -4   3  -6    2.67    1.42
  -4   3  -6    0.27    1.04
   4  -3   7   15.15    3.33
  -4   3  -7   14.79    2.86
  -4   3  -7   15.29    2.84
   4  -3   8    0.31    1.56
  -4   3  -8    0.10    0.82
  -4   3  -8    1.17    0.93
   4  -3   9    6.60    2.99
  -4   3  -9    7.19    2.11
  -4   3  -9    8.38    2.07
   4  -3  10    2.30    1.66
  -4   3 -10    2.34    1.42
  -4   3 -10    2.28    1.13
   4  -3  11    1.58    2.20
  -4   3 -11   -0.19    0.64
   4  -3  12    8.15    4.00
   4  -3  13   -1.21    2.66
   4  -3  13    5.22    2.61
   4  -3  14   -1.68    2.49
   4  -3  14   -0.63    2.72
   4  -3  15   -9.21    4.57
   4  -3  15    8.88    4.29
  -4   2  19    3.90    2.67
  -4   2  18   -1.52    2.16
  -4   2  17    3.11    2.66
  -4   2  16    0.66    1.75
  -4   2  15    0.89    2.07
  -4   2  14   -1.24    2.21
  -4   2  14    2.33    0.91
   4  -2 -14    2.58    1.55
  -4   2  13   14.90    2.53
   4  -2 -13   11.40    2.63
  -4   2  13   14.43    3.78
   4  -2 -13   12.71    2.34
   4  -2 -12    8.89    2.24
  -4   2  12    9.62    3.37
  -4   2  12   10.92    2.11
  -4   2  12   11.74    2.42
   4  -2 -11    0.36    0.60
  -4   2  11    0.29    0.80
  -4   2  11    3.10    1.84
  -4   2  11    1.17    1.08
   4  -2 -10    3.58    1.46
   4  -2 -10    4.44    1.22
  -4   2  10    3.96    1.63
  -4   2  10    1.79    1.05
  -4   2  10    2.29    1.44
  -4   2  10    1.97    1.06
   4  -2  -9    0.06    0.91
   4  -2  -9    2.51    0.98
  -4   2   9    2.12    0.95
  -4   2   9    6.18    1.84
  -4   2   9    4.66    1.83
  -4   2   9    4.72    1.78
   4  -2  -8   -0.38    0.92
   4  -2  -8    0.13    0.51
  -4   2   8   -0.68    1.36
  -4   2   8    1.86    1.15
  -4   2   8   -0.91    1.67
  -4   2   8    1.57    1.48
  -4   2   8    0.37    1.00
   4  -2  -7   41.94    3.49
  -4   2   7   40.90    3.04
  -4   2   7   44.67    4.67
  -4   2   7   41.99    4.67
  -4   2   7   45.33    3.99
  -4   2   7   38.77    4.33
  -4   2   6   90.73    4.28
  -4   2   6   91.33    6.62
  -4   2   6   91.42    6.40
   4  -2  -6   87.19    4.84
  -4   2   6   90.96    6.59
  -4   2   5 1358.12   23.68
  -4   2   5 1334.25   25.41
  -4   2   5 1339.38   16.18
  -4   2   5 1358.32   25.54
  -4   2   4   94.53    5.98
  -4   2   4   89.87    6.63
  -4   2   4   84.15    4.10
  -4   2   4   94.35    6.65
   4  -2  -3   42.08    3.67
  -4   2   3   50.15    5.00
  -4   2   3   44.67    2.19
  -4   2   3   47.93    5.04
   4  -2  -2   62.48    4.42
  -4   2   2   60.60    2.37
  -4   2   2   57.52    5.32
  -4   2   2   58.28    5.37
  -4   2   1   41.80    2.33
  -4   2   1   50.40    4.89
  -4   2   1   47.21    4.75
   4  -2   0    2.80    0.80
  -4   2   0    4.55    1.79
  -4   2   0    1.34    0.53
  -4   2   0    2.11    1.58
   4  -2   1   88.58    4.68
  -4   2  -1   80.42    4.44
  -4   2  -1   84.75    6.42
  -4   2  -1   76.22    6.10
   4  -2   2   15.11    2.37
  -4   2  -2   16.96    2.26
  -4   2  -2   19.71    3.14
  -4   2  -2   15.68    2.88
   4  -2   3   -0.04    0.80
  -4   2  -3    0.58    0.72
  -4   2  -3    0.34    0.99
  -4   2  -3    1.83    1.30
  -4   2  -4    5.69    1.91
   4  -2   4    4.00    1.48
  -4   2  -4    3.15    1.41
  -4   2  -5    5.88    2.06
  -4   2  -5    3.37    1.37
  -4   2  -5    2.04    1.34
   4  -2   5    5.76    2.14
  -4   2  -6    1.45    1.36
  -4   2  -6    0.18    0.76
   4  -2   6    2.25    1.97
  -4   2  -6    1.21    1.08
  -4   2  -7    1.12    1.26
   4  -2   7    0.58    1.86
  -4   2  -7   -0.21    0.63
  -4   2  -8    5.65    1.62
   4  -2   8    3.20    2.10
  -4   2  -8    2.23    1.12
  -4   2  -9   36.76    4.08
   4  -2   9   37.29    5.77
  -4   2  -9   35.58    4.02
   4  -2  10   77.24    8.43
   4  -2  10   76.97    5.68
  -4   2 -10   79.28    5.93
  -4   2 -11    7.39    1.87
   4  -2  11    9.52    3.54
   4  -2  12   -1.44    1.90
   4  -2  13    2.22    2.54
   4  -2  14    0.18    2.74
   4  -2  15   -1.61    2.91
   4  -2  15    0.69    2.37
   4  -2  16   -0.52    2.11
  -4   1  19    0.43    1.95
  -4   1  18   -3.87    3.15
  -4   1  17    4.50    3.18
  -4   1  16   -4.08    3.48
  -4   1  15    5.74    3.33
  -4   1  14    0.34    2.01
  -4   1  13    0.56    1.64
   4  -1 -13    1.69    0.71
   4  -1 -13    3.33    1.60
  -4   1  12   11.26    2.03
   4  -1 -12    9.97    2.05
  -4   1  12   11.43    3.06
   4  -1 -12    6.71    1.75
  -4   1  11   14.39    2.50
   4  -1 -11   13.53    2.26
  -4   1  11   11.55    3.22
   4  -1 -11   12.79    2.44
  -4   1  10    0.89    0.75
   4  -1 -10    0.67    0.80
  -4   1  10    1.14    1.44
   4  -1 -10   -0.28    1.03
   4  -1  -9    2.27    0.95
  -4   1   9    2.42    1.35
   4  -1  -9    3.14    1.21
  -4   1   9    3.54    1.27
   4  -1  -8    1.10    0.90
  -4   1   8    1.51    1.25
   4  -1  -8    1.83    0.70
  -4   1   8    3.17    1.42
  -4   1   8    1.21    0.64
   4  -1  -7    5.43    1.47
   4  -1  -7    6.78    1.17
  -4   1   7    5.69    1.65
  -4   1   7    6.38    2.63
  -4   1   7    7.95    2.03
  -4   1   7    5.54    1.51
   4  -1  -6    5.20    1.87
  -4   1   6    4.58    1.31
   4  -1  -6    3.10    1.31
   4  -1  -6    4.48    0.78
  -4   1   6    4.41    1.59
  -4   1   6    4.87    0.79
  -4   1   6    4.86    1.33
  -4   1   6    6.52    1.99
   4  -1  -6    2.65    1.31
  -4   1   5  682.26    7.78
   4  -1  -5  703.59   17.53
  -4   1   5  696.57   17.40
  -4   1   5  692.35   17.34
  -4   1   5  684.76   12.29
   4  -1  -5  693.53   17.60
  -4   1   5  697.90   17.36
  -4   1   4   80.39    2.53
   4  -1  -4   80.72    5.99
  -4   1   4   79.75    5.89
  -4   1   4   79.55    5.68
  -4   1   4   75.77    3.30
   4  -1  -4   78.42    5.96
  -4   1   4   78.55    5.80
   4  -1  -3    2.23    1.19
  -4   1   3    3.34    1.51
  -4   1   3    1.88    0.61
   4  -1  -3    1.41    1.06
   4  -1  -3    2.03    1.08
  -4   1   3    3.24    1.49
   4  -1  -2   15.85    3.00
   4  -1  -2   12.21    2.22
   4  -1  -2   15.54    3.10
  -4   1   2   14.95    2.56
  -4   1   2   16.12    2.79
  -4   1   1  221.64    9.78
   4  -1  -1  225.68   10.07
   4  -1  -1  230.17    9.99
  -4   1   1  244.70   10.45
   4  -1   0   14.71    2.76
  -4   1   0   12.12    2.51
  -4   1   0   15.42    2.67
   4  -1   0   15.22    3.03
   4  -1   0   11.70    1.10
   4  -1   1   63.71    5.38
  -4   1  -1   57.26    5.14
   4  -1   1   50.22    2.98
   4  -1   1   64.27    5.47
  -4   1  -1   59.88    5.05
   4  -1   2   26.84    3.48
  -4   1  -2   23.81    3.35
  -4   1  -2   23.16    3.06
   4  -1   2   21.96    2.37
  -4   1  -2   27.25    3.35
   4  -1   2   24.58    3.57
  -4   1  -3   44.14    4.50
   4  -1   3   48.30    4.53
  -4   1  -3   41.70    4.24
   4  -1   3   38.07    3.40
   4  -1   3   40.65    4.38
  -4   1  -3   40.17    4.29
  -4   1  -4   25.19    3.46
  -4   1  -4   22.79    3.22
   4  -1   4   25.72    3.60
  -4   1  -4   22.80    3.34
   4  -1   4   22.08    2.93
   4  -1   4   20.78    3.15
  -4   1  -5   23.71    3.73
  -4   1  -5   23.28    3.27
   4  -1   5   23.44    3.51
  -4   1  -5   27.61    3.52
  -4   1  -6    4.92    2.08
  -4   1  -6    6.41    1.84
   4  -1   6    6.63    2.00
  -4   1  -6    5.45    1.54
  -4   1  -7   -2.04    1.89
  -4   1  -7   -0.80    1.17
  -4   1  -7    0.11    0.87
   4  -1   7    1.92    2.13
  -4   1  -8   75.50    5.66
   4  -1   8   84.01    7.74
  -4   1  -8   83.72    5.95
   4  -1   9   40.57    5.77
   4  -1   9   38.02    3.93
  -4   1  -9   38.94    4.05
   4  -1  10   65.45    7.62
   4  -1  10   60.74    4.84
  -4   1 -10   64.21    5.02
   4  -1  11   23.81    2.85
   4  -1  11   24.90    5.16
  -4   1 -11   24.55    3.00
   4  -1  12    1.98    2.48
   4  -1  13    4.25    3.11
   4  -1  14    0.48    2.02
   4  -1  15   -4.64    3.21
   4  -1  16    1.97    1.72
   4  -1  16   -1.77    3.00
   4  -1  17   -0.63    2.25
  -4   0  18   -2.41    2.33
  -4   0  17    0.06    2.08
  -4   0  16    1.56    2.22
  -4   0  15    1.98    2.68
  -4   0  14   -0.86    1.78
  -4   0  13   -1.03    1.81
   4   0 -13   -0.31    1.15
  -4   0  12    2.27    1.49
   4   0 -12    4.48    1.85
   4   0 -11    3.86    1.44
   4   0 -11    3.17    1.13
  -4   0  11    5.37    2.31
  -4   0  10   -1.25    1.22
   4   0 -10    1.15    1.12
   4   0 -10   -0.12    0.54
   4   0 -10    0.79    0.61
  -4   0  10    0.74    1.26
  -4   0   9    4.11    1.28
   4   0  -9    2.25    1.16
   4   0  -9    4.47    1.31
   4   0  -9    3.45    1.27
   4   0  -9    6.37    1.67
  -4   0   9    2.63    1.28
   4   0  -8    7.85    1.89
   4   0  -8    6.69    1.82
  -4   0   8    6.38    1.66
   4   0  -8    4.96    1.29
   4   0  -8    5.25    1.59
   4   0  -8    7.72    1.80
  -4   0   8    6.52    1.78
   4   0  -7   21.94    3.00
   4   0  -7   19.93    2.82
   4   0  -7   21.54    2.99
   4   0  -7   22.06    2.02
  -4   0   7   23.00    3.07
  -4   0   7   16.55    3.05
  -4   0   7   20.43    2.93
   4   0  -7   22.12    3.18
   4   0  -6   29.82    3.41
  -4   0   6   32.11    3.65
   4   0  -6   29.29    3.47
   4   0  -6   31.78    1.99
  -4   0   6   30.18    3.22
  -4   0   6   25.43    3.82
   4   0  -6   30.68    3.65
  -4   0   6   29.84    3.48
  -4   0   5   33.87    3.87
   4   0  -5   29.38    3.45
   4   0  -5   32.51    3.49
  -4   0   5   31.05    2.85
  -4   0   5   31.11    4.11
  -4   0   5   30.66    3.64
   4   0  -5   28.44    3.39
  -4   0   4   36.49    4.07
  -4   0   4   32.81    3.61
   4   0  -4   36.92    3.80
  -4   0   4   35.27    2.64
  -4   0   4   35.90    3.82
   4   0  -4   34.04    3.85
   4   0  -3  159.16    7.85
  -4   0   3  169.57    8.21
   4   0  -3  173.88    8.33
  -4   0   3  169.63    8.29
  -4   0   3  159.02    4.35
  -4   0   3  171.29    8.35
   4   0  -3  174.34    8.43
   4   0  -2   96.06    5.89
  -4   0   2   97.59    6.27
   4   0  -2   94.58    6.20
  -4   0   2  100.96    6.43
   4   0  -2  103.07    6.62
   4   0  -1   -2.79    1.90
  -4   0   1    0.74    0.85
  -4   0   1   -0.57    0.56
   4   0  -1   -0.83    1.26
   4   0  -1   -0.44    1.60
  -4   0   1    0.61    0.73
   4   0   0  388.77   12.42
  -4   0   0  376.72   12.37
  -4   0   0  378.52    8.72
  -4   0   0  378.57   12.44
   4   0   0  395.52   12.57
   4   0   1    5.44    1.52
  -4   0  -1    8.44    2.06
  -4   0  -1    8.95    1.65
   4   0   1    6.96    0.94
   4   0   1    6.81    2.27
  -4   0  -1    5.64    1.71
  -4   0  -2   51.71    4.18
   4   0   2   52.54    3.31
   4   0   2   55.31    4.87
  -4   0  -2   56.52    4.87
   4   0   2   57.12    4.99
  -4   0  -2   51.33    4.74
  -4   0  -3   36.95    3.77
   4   0   3   34.78    3.11
  -4   0  -3   40.20    4.13
   4   0   3   40.57    4.16
   4   0   3   36.98    3.82
  -4   0  -3   41.28    4.15
  -4   0  -4   90.49    6.40
   4   0   4  103.91    6.02
   4   0   4   97.57    6.30
  -4   0  -4   99.23    6.25
  -4   0  -4   99.19    6.24
   4   0   4   98.58    6.34
  -4   0  -5   66.90    5.93
   4   0   5   71.54    5.39
  -4   0  -5   72.12    5.37
   4   0   5   72.02    5.50
   4   0   5   75.04    5.54
  -4   0  -5   75.11    5.54
  -4   0  -6    0.49    0.81
   4   0   6   -0.26    0.77
  -4   0  -6    0.04    0.67
   4   0   6    1.63    1.49
  -4   0  -6    1.17    1.52
   4   0   6   -0.64    1.19
   4   0   6    2.16    1.34
  -4   0  -7   21.46    3.00
   4   0   7   19.09    2.88
  -4   0  -7   20.64    3.91
   4   0   7   16.61    3.05
   4   0   7   17.23    2.58
   4   0   7   16.33    2.59
   4   0   8    3.01    2.37
   4   0   8    0.65    1.10
   4   0   8    0.93    0.82
  -4   0  -8    0.73    0.56
   4   0   9    2.02    1.42
   4   0   9    2.00    0.94
  -4   0  -9    1.28    0.65
   4   0  10    4.57    2.24
   4   0  10    4.92    1.27
  -4   0 -10    4.46    1.47
   4   0  11   17.36    4.43
   4   0  12    3.85    3.01
   4   0  13   -0.40    1.79
   4   0  14    0.08    2.00
   4   0  15    2.85    2.83
   4   0  16   -1.55    3.14
   4   0  17    0.45    1.42
   4   0  17    5.57    4.17
   4   0  18   -2.55    2.90
  -4  -1  18   -2.06    2.65
  -4  -1  17   -2.82    1.53
  -4  -1  17    1.95    2.63
  -4  -1  16    0.01    1.42
  -4  -1  16   -1.89    2.40
  -4  -1  15   -3.11    2.33
  -4  -1  15    7.66    3.99
  -4  -1  14    7.52    2.40
  -4  -1  14    6.75    3.36
   4   1 -13    7.13    2.31
  -4  -1  13    5.67    2.53
  -4  -1  13    9.64    3.50
   4   1 -12    1.63    1.39
  -4  -1  12    1.75    1.83
  -4  -1  12    0.66    1.94
   4   1 -11    1.93    1.14
  -4  -1  11    2.43    1.83
  -4  -1  11    3.01    2.02
   4   1 -10    5.39    1.57
   4   1 -10    5.67    1.65
  -4  -1  10    6.91    2.25
   4   1 -10    6.46    2.45
   4   1 -10    4.06    1.53
  -4  -1  10    6.06    2.39
   4   1  -9    1.45    0.92
   4   1  -9    0.87    0.90
   4   1  -9    0.75    1.59
   4   1  -9    0.39    0.74
   4   1  -9   -0.45    0.85
  -4  -1   9    1.59    2.14
   4   1  -8    2.04    1.03
   4   1  -8    2.04    1.33
   4   1  -8    2.78    1.09
   4   1  -8    1.44    0.94
   4   1  -8    1.26    1.05
  -4  -1   8    0.92    1.73
   4   1  -7    3.78    1.45
   4   1  -7    2.47    1.58
  -4  -1   7    4.00    1.29
   4   1  -7    3.41    0.80
  -4  -1   7    2.18    1.48
  -4  -1   7    4.62    1.94
   4   1  -7    3.70    1.27
   4   1  -7    3.58    1.36
   4   1  -6   11.76    2.24
   4   1  -6   14.50    2.41
   4   1  -6   13.41    2.31
   4   1  -6   14.84    2.80
   4   1  -6   12.74    1.52
  -4  -1   6   15.24    2.46
   4   1  -6    9.89    2.11
  -4  -1   6   12.43    3.18
  -4  -1   6   16.06    2.70
   4   1  -5    0.77    0.74
   4   1  -5    1.64    1.10
  -4  -1   5    3.33    1.37
   4   1  -5    1.54    0.94
   4   1  -5    2.85    1.36
   4   1  -5    1.42    0.47
   4   1  -5    1.59    0.85
  -4  -1   5    5.06    2.25
  -4  -1   5    1.96    1.03
   4   1  -4   93.25    6.09
  -4  -1   4   91.87    5.97
   4   1  -4   89.66    6.03
   4   1  -4   87.66    5.92
  -4  -1   4   91.43    6.75
   4   1  -4   94.72    4.93
  -4  -1   4   84.62    4.73
   4   1  -4   90.27    6.04
   4   1  -3   11.15    2.27
   4   1  -3    9.28    2.10
  -4  -1   3   13.43    2.44
  -4  -1   3    9.67    1.43
   4   1  -3   12.36    2.50
  -4  -1   3   12.51    2.58
   4   1  -3    9.84    1.38
   4   1  -3    8.47    1.95
   4   1  -2   16.37    2.61
   4   1  -2   14.34    2.62
  -4  -1   2   14.90    2.45
   4   1  -2   18.67    2.72
  -4  -1   2   17.35    1.75
   4   1  -2   15.90    1.53
   4   1  -2   16.48    2.84
   4   1  -1   88.65    5.85
   4   1  -1  100.79    3.30
  -4  -1   1   94.29    3.34
   4   1  -1   99.10    6.25
  -4  -1   1   96.22    6.19
   4   1  -1   99.02    3.40
   4   1  -1  100.50    6.15
   4   1  -1   97.56    6.29
  -4  -1   0    0.21    0.50
   4   1   0   -0.76    0.75
   4   1   0    0.78    1.02
   4   1   0   -2.49    2.18
  -4  -1   0   -0.15    1.05
   4   1   0    0.50    1.07
  -4  -1  -1  168.79    6.27
   4   1   1  173.94    6.43
   4   1   1  156.28    7.81
   4   1   1  156.25    7.88
   4   1   1  168.01    8.17
  -4  -1  -1  162.47    8.06
  -4  -1  -2   32.65    3.10
   4   1   2   33.42    3.25
   4   1   2   31.97    3.55
   4   1   2   36.73    4.07
   4   1   2   31.73    3.56
  -4  -1  -2   32.71    3.65
   4   1   3   36.99    3.67
  -4  -1  -3   31.26    3.36
   4   1   3   31.40    3.48
   4   1   3   32.57    3.49
  -4  -1  -3   34.23    3.63
   4   1   3   35.08    3.88
   4   1   4   66.39    5.31
  -4  -1  -4   66.85    5.35
   4   1   4   62.96    5.08
   4   1   4   67.29    5.23
  -4  -1  -4   61.66    4.94
   4   1   4   59.26    4.86
  -4  -1  -5    0.28    0.89
   4   1   5    1.48    1.25
   4   1   5   -0.05    0.95
   4   1   5    0.93    0.95
  -4  -1  -5    1.82    1.17
   4   1   5    2.37    1.52
   4   1   6   16.17    2.71
  -4  -1  -6   16.87    3.04
   4   1   6   16.64    2.71
  -4  -1  -6   18.32    2.72
   4   1   6   16.90    2.59
   4   1   6   18.00    2.68
  -4  -1  -7    5.01    1.54
   4   1   7    2.66    0.96
  -4  -1  -7    6.53    2.06
   4   1   7    3.34    1.35
   4   1   7    5.33    1.54
   4   1   7    4.44    1.43
  -4  -1  -8    4.59    1.48
   4   1   8    3.43    1.25
  -4  -1  -8    2.44    1.13
   4   1   8    3.18    1.96
   4   1   8    2.86    1.28
   4   1   8    2.11    1.06
   4   1   9   49.21    4.41
   4   1   9   46.95    4.26
   4   1   9   48.52    5.97
   4   1   9   46.66    4.28
   4   1  10    1.09    1.64
   4   1  10    1.12    1.04
   4   1  10    1.25    1.17
   4   1  11    8.30    3.27
   4   1  12    0.55    2.09
   4   1  13    3.90    2.31
   4   1  14   -0.29    2.38
   4   1  15   -1.94    2.83
   4   1  16    2.27    3.28
   4   1  17   -0.87    3.27
   4   1  18    1.50    2.23
   4   1  19   -4.56    2.86
  -4  -2  17   -0.56    2.81
  -4  -2  17    0.61    1.54
  -4  -2  16   -0.25    2.31
  -4  -2  16   -0.26    1.44
  -4  -2  15   -2.25    3.49
  -4  -2  15    0.22    1.50
  -4  -2  14    9.40    3.54
  -4  -2  14    6.21    2.46
  -4  -2  13    6.45    2.46
  -4  -2  13    9.30    3.38
   4   2 -12   -0.74    1.18
  -4  -2  12    0.62    1.62
  -4  -2  12    2.20    2.72
  -4  -2  11   -1.46    1.69
   4   2 -11    1.31    1.34
   4   2 -11   -0.37    1.05
   4   2 -11    0.41    0.78
  -4  -2  11    1.89    1.60
  -4  -2  10    2.73    2.11
   4   2 -10    2.75    1.50
   4   2 -10    2.54    1.34
   4   2 -10    1.78    1.04
  -4  -2  10    2.42    1.95
  -4  -2   9    0.60    1.33
   4   2  -9    0.62    1.18
   4   2  -9   -0.12    0.81
   4   2  -9    0.51    0.60
  -4  -2   9    1.25    1.79
   4   2  -9    1.05    0.70
   4   2  -8   -0.58    0.83
   4   2  -8   -0.06    0.69
  -4  -2   8    0.61    1.25
   4   2  -8   -1.17    1.40
   4   2  -8    1.01    1.03
   4   2  -8   -1.32    1.40
  -4  -2   8   -0.63    1.26
   4   2  -7   -0.13    0.70
   4   2  -7   -0.87    1.13
   4   2  -7    2.65    1.48
   4   2  -7    1.37    0.94
  -4  -2   7   -1.34    2.49
   4   2  -7    0.36    1.17
  -4  -2   7   -0.97    1.46
   4   2  -6   36.01    3.86
   4   2  -6   29.17    4.03
   4   2  -6   29.33    2.77
   4   2  -6   32.38    3.64
  -4  -2   6   30.06    3.85
   4   2  -6   32.75    3.98
  -4  -2   6   34.39    4.78
   4   2  -6   34.63    3.75
   4   2  -5   22.56    3.10
   4   2  -5   21.28    2.93
   4   2  -5   23.08    3.45
   4   2  -5   20.99    2.97
   4   2  -5   22.61    3.07
  -4  -2   5   21.19    3.60
  -4  -2   5   22.17    2.92
   4   2  -4   29.51    3.72
   4   2  -4   26.45    3.41
   4   2  -4   24.63    3.22
  -4  -2   4   29.88    4.14
   4   2  -4   27.18    3.05
  -4  -2   4   27.48    3.20
   4   2  -4   23.72    3.11
   4   2  -3   18.21    2.65
   4   2  -3   19.93    3.02
   4   2  -3   22.21    1.75
   4   2  -3   19.81    2.35
  -4  -2   3   18.80    2.50
  -4  -2   3   21.92    3.06
   4   2  -3   21.36    3.03
  -4  -2   3   24.41    3.59
   4   2  -3   22.32    3.23
   4   2  -2    3.57    1.43
  -4  -2   2    6.59    1.42
   4   2  -2    5.82    1.32
   4   2  -2    5.65    0.92
   4   2  -2    7.49    1.87
  -4  -2   2    6.77    1.73
  -4  -2   2    1.25    1.00
   4   2  -2    5.39    1.56
   4   2  -2    5.03    1.52
   4   2  -1   90.64    6.19
  -4  -2   1   88.49    3.73
   4   2  -1   87.28    3.62
  -4  -2   1   92.92    6.19
   4   2  -1   92.62    6.20
   4   2  -1   92.73    6.22
   4   2  -1   82.87    4.24
   4   2  -1   83.30    5.95
   4   2   0   61.79    4.98
   4   2   0   65.64    3.58
  -4  -2   0   61.54    3.55
   4   2   0   65.79    5.16
  -4  -2   0   63.42    4.95
   4   2   0   62.74    3.57
   4   2   0   59.00    4.90
  -4  -2  -1    0.76    0.67
  -4  -2  -1    0.20    0.95
   4   2   1    0.60    0.77
   4   2   1    0.14    1.19
   4   2   1   -1.26    1.49
   4   2   2   40.74    3.40
  -4  -2  -2   46.79    3.69
  -4  -2  -2   40.86    3.95
   4   2   2   40.79    4.05
   4   2   2   43.62    4.21
   4   2   2   43.80    4.44
  -4  -2  -3   -0.02    0.94
  -4  -2  -3    0.73    0.87
   4   2   3   -3.33    1.58
   4   2   3    0.03    0.84
   4   2   3   -0.90    1.50
  -4  -2  -4   96.30    6.30
   4   2   4   94.21    6.26
  -4  -2  -4   99.20    6.41
   4   2   4   99.96    6.39
   4   2   4  105.30    6.57
   4   2   4  100.36    6.47
  -4  -2  -5    9.32    1.99
   4   2   5    9.40    2.00
  -4  -2  -5    9.83    2.31
   4   2   5   11.89    2.64
   4   2   5   10.03    2.01
   4   2   5   13.09    2.61
  -4  -2  -6   31.98    4.15
   4   2   6   26.89    3.33
   4   2   6   32.01    3.55
   4   2   6   31.10    3.63
   4   2   6   25.02    3.74
   4   2   7   19.98    2.87
  -4  -2  -7   18.64    3.44
   4   2   7   20.39    3.98
   4   2   7   19.03    2.77
   4   2   7   24.29    3.35
   4   2   8  134.37    7.43
  -4  -2  -8  148.35    9.99
   4   2   8  121.58    9.17
   4   2   8  147.43    7.83
   4   2   9    3.21    1.81
   4   2   9    5.61    1.82
   4   2   9    2.54    1.12
   4   2  10   -0.32    1.48
   4   2  10   -0.38    1.67
   4   2  10    0.68    1.16
   4   2  10    0.78    0.98
   4   2  11    1.46    2.07
   4   2  11   -0.83    0.97
   4   2  11   -0.46    0.80
   4   2  12    1.31    2.27
   4   2  12   -0.49    0.99
   4   2  12   -0.02    1.01
   4   2  13    2.05    1.83
   4   2  14   -1.62    1.83
   4   2  15   -2.39    2.64
   4   2  16    5.51    3.94
   4   2  17    9.43    4.23
   4   2  19    5.25    3.63
  -4  -3  17    2.75    2.40
  -4  -3  16    4.03    3.08
  -4  -3  16   -0.91    1.28
  -4  -3  15    0.74    2.53
  -4  -3  15    2.17    1.42
  -4  -3  14   -4.55    2.68
  -4  -3  14   -0.69    1.73
  -4  -3  13    5.36    2.45
  -4  -3  13    4.45    2.61
   4   3 -12    0.14    0.67
  -4  -3  12    3.19    1.96
  -4  -3  12    0.46    2.02
  -4  -3  11   -0.79    1.88
   4   3 -11    2.27    1.61
   4   3 -11   -0.92    0.97
   4   3 -11    0.61    0.90
  -4  -3  11    0.29    1.47
  -4  -3  10    3.50    2.21
   4   3 -10    5.57    1.70
   4   3 -10    3.38    1.34
   4   3 -10    6.09    1.87
  -4  -3  10    4.23    2.09
   4   3  -9    5.17    1.61
   4   3  -9    7.99    2.09
   4   3  -9    2.19    1.13
  -4  -3   9    5.88    2.33
  -4  -3   9    1.32    1.59
  -4  -3   8    0.79    1.43
   4   3  -8    0.38    0.79
   4   3  -8    0.59    1.12
  -4  -3   8    0.92    1.91
   4   3  -8    1.97    1.29
   4   3  -8    1.69    1.21
  -4  -3   8   -1.03    1.38
  -4  -3   7   -1.23    1.53
   4   3  -7   -0.38    1.79
   4   3  -7    0.14    0.72
   4   3  -7   -0.26    0.98
   4   3  -7    0.81    1.29
  -4  -3   7   -1.46    2.14
  -4  -3   7    1.01    1.51
   4   3  -6   17.59    3.42
   4   3  -6   12.69    2.37
   4   3  -6   13.22    2.45
   4   3  -6   12.97    2.76
  -4  -3   6   12.77    3.01
  -4  -3   6   15.54    3.06
   4   3  -5  148.49    8.17
   4   3  -5  146.23    8.00
  -4  -3   5  137.01    9.23
  -4  -3   5  149.91    8.55
   4   3  -5  142.99    8.23
   4   3  -5  149.84    9.37
   4   3  -4  124.54    7.42
   4   3  -4  117.77    8.00
  -4  -3   4  112.83    7.99
  -4  -3   4  116.20    7.13
   4   3  -4  118.27    7.10
  -4  -3   4  115.14    6.99
  -4  -3   3   21.89    3.29
   4   3  -3   22.98    3.49
   4   3  -3   26.44    3.44
  -4  -3   3   23.01    3.63
   4   3  -3   27.02    3.29
  -4  -3   3   23.89    3.01
  -4  -3   2   23.08    3.22
   4   3  -2   23.92    3.35
   4   3  -2   20.70    2.29
   4   3  -2   25.56    3.36
   4   3  -2   23.53    3.20
  -4  -3   2   25.22    3.59
   4   3  -2   22.19    2.75
  -4  -3   2   24.98    3.00
   4   3  -1   33.78    2.81
   4   3  -1   39.88    4.19
   4   3  -1   38.90    4.20
   4   3  -1   37.59    3.47
   4   3  -1   40.02    4.26
  -4  -3   1   36.96    4.05
   4   3   0   11.94    1.97
  -4  -3   0   11.69    1.85
   4   3   0   11.03    1.74
   4   3   0   10.89    2.13
   4   3   0   11.34    2.32
  -4  -3   0   10.83    2.30
   4   3   0   13.31    2.55
   4   3   1    0.01    0.71
   4   3   1    1.30    1.31
  -4  -3  -1    0.68    0.63
   4   3   1    0.61    1.12
  -4  -3  -1   -1.38    1.57
   4   3   2  277.33   11.03
   4   3   2  284.68    9.65
  -4  -3  -2  279.18    9.62
   4   3   2  273.42   11.08
  -4  -3  -2  265.20   10.81
   4   3   3  753.04   18.06
   4   3   3  785.79   17.01
  -4  -3  -3  784.40   17.08
  -4  -3  -3  740.57   18.09
   4   3   3  777.67   18.66
   4   3   4  348.98   12.38
  -4  -3  -4  339.42   12.21
   4   3   4  366.58   12.39
  -4  -3  -4  367.23   12.32
  -4  -3  -5   22.99    3.20
   4   3   5   24.56    3.54
   4   3   5   21.47    3.12
  -4  -3  -5   19.03    2.93
   4   3   6  131.63    7.67
  -4  -3  -6  132.73    7.55
  -4  -3  -6  125.83    8.27
   4   3   6  121.44    8.01
   4   3   7   19.15    2.95
  -4  -3  -7   17.70    2.66
   4   3   7   21.12    3.14
  -4  -3  -7   20.20    3.59
   4   3   7   18.42    3.58
   4   3   8    2.71    1.26
   4   3   8    4.42    1.82
  -4  -3  -8    2.00    1.22
   4   3   9   29.63    3.58
   4   3   9   27.15    3.66
   4   3   9   30.95    5.10
   4   3  10   31.55    3.67
   4   3  10   37.46    4.06
   4   3  10   33.46    5.50
   4   3  11   15.67    2.67
   4   3  11   20.37    4.81
   4   3  11   13.28    2.40
   4   3  12    2.93    1.89
   4   3  12    2.84    1.28
   4   3  12    4.00    1.43
   4   3  13    4.17    3.28
   4   3  13    7.94    3.72
   4   3  13    2.67    0.88
   4   3  13    3.06    1.36
   4   3  14    8.86    3.48
   4   3  14    5.73    1.47
   4   3  15    0.57    2.02
   4   3  16   10.97    4.91
   4   3  17    2.61    3.18
   4   3  18   -0.85    2.21
   4   3  19    3.10    2.22
  -4  -4  16   -0.22    1.58
  -4  -4  15   -0.95    2.56
  -4  -4  15   -2.03    2.21
  -4  -4  14    2.19    3.13
  -4  -4  14    0.06    1.69
  -4  -4  13    2.46    2.38
  -4  -4  13   -2.97    2.32
  -4  -4  12   10.24    3.80
  -4  -4  12    2.46    1.51
   4   4 -11   15.81    2.61
  -4  -4  11   14.58    3.73
   4   4 -10    2.42    1.30
   4   4 -10    2.48    1.32
   4   4 -10   -0.37    1.29
  -4  -4  10    4.67    2.51
  -4  -4  10    2.95    2.72
   4   4  -9    0.55    0.93
   4   4  -9    0.44    1.25
  -4  -4   9    3.16    2.61
   4   4  -9    0.91    1.03
  -4  -4   9    2.31    1.71
  -4  -4   9    5.54    3.04
   4   4  -8    7.74    2.00
  -4  -4   8    3.99    2.31
   4   4  -8    3.62    1.44
  -4  -4   8    8.01    2.98
  -4  -4   8    5.49    2.44
   4   4  -7    5.17    1.43
  -4  -4   7    7.89    2.63
  -4  -4   7    7.22    2.06
   4   4  -7    7.70    2.38
  -4  -4   7    7.76    2.93
  -4  -4   7    5.81    2.15
  -4  -4   6   19.58    3.21
   4   4  -6   16.63    2.82
  -4  -4   6   16.27    3.21
   4   4  -6   18.81    3.88
  -4  -4   6   11.32    2.88
   4   4  -6   16.48    3.26
  -4  -4   6   13.26    3.15
   4   4  -5   80.86    6.24
   4   4  -5   87.73    7.61
  -4  -4   5   72.61    6.94
  -4  -4   5   80.28    6.97
   4   4  -5   78.27    6.64
  -4  -4   5   81.51    6.29
   4   4  -4  139.77    8.25
   4   4  -4  143.04    9.40
  -4  -4   4  139.36    9.25
   4   4  -4  139.46    8.46
  -4  -4   4  137.22    8.58
  -4  -4   4  136.83    8.23
  -4  -4   3    1.20    0.93
   4   4  -3    0.85    1.01
   4   4  -3   -0.47    1.03
  -4  -4   3    1.55    1.58
   4   4  -3    0.88    1.22
  -4  -4   3    0.32    1.26
  -4  -4   2    4.21    1.42
   4   4  -2    3.60    1.21
   4   4  -2    1.39    0.98
   4   4  -2    3.43    1.57
  -4  -4   2    2.36    1.45
  -4  -4   2    3.69    1.45
   4   4  -2    4.33    1.54
  -4  -4   1   12.40    2.69
   4   4  -1    9.46    1.82
   4   4  -1   10.79    2.39
   4   4  -1   12.86    2.64
   4   4  -1   11.57    2.30
   4   4  -1    7.90    1.89
  -4  -4   0    5.83    1.50
   4   4   0    7.50    2.12
   4   4   0    7.52    1.76
   4   4   0    6.98    2.03
   4   4   0    5.96    1.84
   4   4   0    5.09    1.55
  -4  -4  -1   60.52    4.62
   4   4   1   65.30    4.87
   4   4   1   64.15    5.47
   4   4   1   60.89    5.08
   4   4   1   62.07    4.86
  -4  -4  -1   66.28    5.80
   4   4   2  175.84    9.16
  -4  -4  -2  172.09    9.24
  -4  -4  -2  172.07    8.09
   4   4   2  178.48    8.11
   4   4   3   23.31    3.27
   4   4   3   24.35    3.40
  -4  -4  -3   27.21    3.42
  -4  -4  -3   25.12    3.57
   4   4   4   40.51    4.60
   4   4   4   40.97    4.38
  -4  -4  -4   45.10    4.64
  -4  -4  -4   44.87    4.71
   4   4   5  266.92   11.35
  -4  -4  -5  266.97   11.42
   4   4   5  257.50   11.44
  -4  -4  -5  286.21   12.16
   4   4   6   -0.20    1.14
   4   4   6   -0.41    0.93
  -4  -4  -6    0.30    1.05
  -4  -4  -6   -0.27    0.75
   4   4   7    0.74    1.55
   4   4   7   -0.13    0.87
  -4  -4  -7    0.24    1.09
  -4  -4  -7   -1.51    1.48
   4   4   8  101.83    7.03
  -4  -4  -8  103.59    7.17
   4   4   8  116.90    8.94
  -4  -4  -8  113.82    8.77
  -4  -4  -9    0.87    1.01
   4   4   9    1.07    0.80
   4   4  10    2.39    2.32
  -4  -4 -10    8.70    2.10
   4   4  10    7.34    2.18
   4   4  11  126.94    7.81
   4   4  11  129.87    7.89
   4   4  11  122.87   10.40
   4   4  12   95.02    6.69
   4   4  12   93.99    9.46
   4   4  12   89.50    6.46
   4   4  13    1.62    2.11
   4   4  13    3.10    1.47
   4   4  13    2.09    1.12
   4   4  14    0.62    2.71
   4   4  14    1.66    1.08
   4   4  15   -1.60    3.57
   4   4  15    5.17    3.85
   4   4  16    1.93    2.42
   4   4  17    4.24    4.32
   4   4  18   11.58    5.24
  -4  -5  15    5.06    3.40
  -4  -5  14    1.82    2.02
  -4  -5  14   -1.81    2.67
  -4  -5  14    3.61    3.63
  -4  -5  13    0.52    1.86
  -4  -5  13   -0.67    2.34
  -4  -5  13    2.89    3.18
  -4  -5  12    2.73    2.89
  -4  -5  12    0.91    2.24
  -4  -5  12    0.22    2.59
  -4  -5  11    3.34    1.59
  -4  -5  11    4.25    2.66
  -4  -5  11    5.52    3.45
   4   5 -10    2.55    1.41
  -4  -5  10    1.91    1.39
  -4  -5  10    6.06    3.20
   4   5  -9   10.59    2.53
  -4  -5   9   10.33    3.60
   4   5  -9    9.86    2.57
  -4  -5   9   16.11    4.50
  -4  -5   9    9.14    3.17
   4   5  -8    6.50    1.84
  -4  -5   8   10.05    2.84
  -4  -5   8    8.29    2.30
  -4  -5   8    5.40    2.46
  -4  -5   8   13.53    3.93
  -4  -5   7    1.14    1.04
  -4  -5   7    0.40    1.01
  -4  -5   7    2.87    2.30
  -4  -5   7    2.94    2.42
   4   5  -7   -0.07    0.86
  -4  -5   6    8.70    2.47
  -4  -5   6    6.34    2.20
  -4  -5   6    9.13    2.79
  -4  -5   6    9.58    3.03
   4   5  -6    8.43    2.26
  -4  -5   5   25.13    3.77
  -4  -5   5   30.99    4.89
  -4  -5   5   28.31    4.44
   4   5  -5   26.42    4.29
  -4  -5   5   32.50    4.94
   4   5  -5   32.18    4.34
   4   5  -4   51.76    6.17
  -4  -5   4   46.62    5.41
  -4  -5   4   40.88    5.10
   4   5  -4   50.41    5.62
  -4  -5   4   48.61    5.13
   4   5  -4   50.74    5.33
  -4  -5   3    0.47    0.99
   4   5  -3   -0.09    0.80
  -4  -5   3    2.81    1.77
   4   5  -3    1.61    0.90
  -4  -5   3    2.18    1.76
   4   5  -2   51.58    4.77
   4   5  -2   48.04    5.48
  -4  -5   2   50.33    5.44
  -4  -5   2   51.57    5.35
   4   5  -2   48.59    5.17
  -4  -5   2   45.96    5.10
  -4  -5   1   -2.82    2.23
   4   5  -1   -1.60    1.41
   4   5  -1    1.40    1.34
   4   5  -1    0.26    0.70
   4   5  -1    0.06    1.23
   4   5   0   43.79    4.36
   4   5   0   44.55    5.08
   4   5   0   42.56    4.49
   4   5   0   41.52    4.53
  -4  -5   0   41.53    4.82
  -4  -5  -1   12.62    3.04
   4   5   1   13.71    2.51
   4   5   1   13.20    2.52
   4   5   1   16.73    2.79
   4   5   1   16.12    2.86
   4   5   2    5.51    1.94
   4   5   2    5.11    1.62
  -4  -5  -2    5.85    1.65
  -4  -5  -2    5.46    2.48
   4   5   3   20.01    3.04
  -4  -5  -3   20.49    3.11
  -4  -5  -3   27.00    4.06
  -4  -5  -4   43.09    4.76
   4   5   4   41.95    4.71
  -4  -5  -4   37.90    4.72
   4   5   5   24.76    3.58
  -4  -5  -5   27.08    3.74
  -4  -5  -5   21.13    3.43
   4   5   6  283.44   12.97
  -4  -5  -6  277.01   12.98
  -4  -5  -6  262.78   12.07
   4   5   7   58.52    5.72
  -4  -5  -7   59.40    5.87
   4   5   7   60.79    6.28
  -4  -5  -7   62.13    6.49
   4   5   8    7.65    2.62
   4   5   8    6.79    2.12
  -4  -5  -8    7.80    2.34
  -4  -5  -8    5.69    2.26
   4   5   9    1.73    1.54
   4   5   9    7.62    2.27
  -4  -5  -9    6.92    1.83
   4   5  10   -0.93    1.98
   4   5  10    2.88    1.87
  -4  -5 -10    4.23    1.63
   4   5  11   40.98    5.90
   4   5  11   38.29    4.59
  -4  -5 -11   43.73    4.87
   4   5  12  129.18    8.41
  -4  -5 -12  127.86    8.31
   4   5  12  137.63   11.27
   4   5  13    3.84    2.23
   4   5  13   11.28    2.47
   4   5  13    8.09    1.99
   4   5  14   -0.57    0.91
   4   5  14   -0.54    2.16
   4   5  15    1.12    1.19
   4   5  15    1.02    2.25
   4   5  16    5.48    3.50
   4   5  17    1.93    2.92
   4   5  17    4.14    3.56
   4   5  18    1.70    2.94
  -4  -6  14   -1.11    2.25
  -4  -6  13    6.63    3.69
  -4  -6  13   -0.85    2.42
  -4  -6  13    2.57    2.28
  -4  -6  12   -0.12    1.81
  -4  -6  12   -1.40    1.66
  -4  -6  11    0.47    1.51
  -4  -6  11    4.97    3.37
  -4  -6  11    5.64    3.44
  -4  -6  10   -1.25    2.39
  -4  -6  10    2.27    2.38
  -4  -6  10   -0.38    1.76
   4   6 -10   -1.00    1.47
  -4  -6   9    4.12    1.73
  -4  -6   9    3.30    2.55
  -4  -6   9    0.33    1.85
  -4  -6   9    2.66    2.24
  -4  -6   8    1.11    1.13
   4   6  -8   -0.06    0.80
  -4  -6   8   -1.20    1.11
  -4  -6   8    0.23    1.50
  -4  -6   8    0.26    1.97
  -4  -6   7    1.69    1.77
   4   6  -7    0.46    0.96
  -4  -6   7    2.06    1.80
  -4  -6   7   -0.57    2.19
  -4  -6   7   -0.59    1.97
  -4  -6   6   19.55    3.77
   4   6  -6   16.42    3.43
  -4  -6   6   13.54    3.48
  -4  -6   6   20.45    4.33
  -4  -6   6   21.08    4.31
  -4  -6   5    0.87    1.33
   4   6  -5    1.21    1.12
  -4  -6   5    1.80    1.75
  -4  -6   5   -1.10    1.42
  -4  -6   5   -0.57    1.08
  -4  -6   4    3.10    1.85
  -4  -6   4    5.59    2.60
  -4  -6   4    0.65    1.67
  -4  -6   4    4.05    2.54
   4   6  -3   11.09    2.94
  -4  -6   3   10.38    2.82
  -4  -6   3    6.95    2.36
  -4  -6   3   13.35    3.13
  -4  -6   2    3.66    1.29
   4   6  -2    7.35    1.70
   4   6  -2    5.51    2.26
  -4  -6   2    4.68    2.01
  -4  -6   2    3.94    1.58
   4   6  -2    5.55    1.80
   4   6  -1    0.89    1.03
   4   6  -1    1.49    1.38
  -4  -6   1    2.26    1.80
   4   6  -1   -0.02    1.23
  -4  -6   0    2.59    1.63
   4   6   0    1.13    1.86
   4   6   0    0.15    0.96
   4   6   0    0.50    0.87
   4   6   0    0.63    1.09
  -4  -6  -1   16.67    3.86
   4   6   1   11.05    2.70
   4   6   1   12.95    2.41
   4   6   1   12.25    2.51
   4   6   1   13.27    2.92
   4   6   2   11.42    2.77
   4   6   2   11.60    2.54
   4   6   2   11.43    2.63
   4   6   2   13.26    2.94
   4   6   3    4.09    1.90
  -4  -6  -3    4.36    1.57
   4   6   3    6.25    1.91
   4   6   4    0.34    1.14
  -4  -6  -4    1.59    0.90
   4   6   5   23.30    3.94
  -4  -6  -5   24.69    3.86
  -4  -6  -5   26.23    4.18
   4   6   6    7.49    2.73
  -4  -6  -6    2.64    1.18
  -4  -6  -6    8.57    2.44
   4   6   7    1.98    1.51
  -4  -6  -7    3.34    1.64
  -4  -6  -7    2.68    1.50
   4   6   8    8.82    3.66
  -4  -6  -8    7.72    2.62
  -4  -6  -8   10.70    2.75
  -4  -6  -9   18.75    3.38
   4   6   9   19.12    4.27
   4   6  10   -0.48    2.26
  -4  -6 -10    1.85    1.74
   4   6  10   -0.39    1.27
   4   6  11    1.06    1.81
  -4  -6 -11   -1.38    1.46
   4   6  11    0.84    1.25
   4   6  12    7.83    3.52
  -4  -6 -12    6.36    2.31
   4   6  12    5.92    1.84
   4   6  13    3.27    2.54
  -4  -6 -13   -1.58    1.22
   4   6  13    1.07    1.38
   4   6  14   -1.48    2.27
   4   6  14   -0.50    0.82
  -4  -6 -14   -0.21    1.45
   4   6  15    2.79    1.55
   4   6  15    5.36    2.73
   4   6  16    0.05    2.50
   4   6  17   -1.04    2.03
   4   6  18   -6.90    4.95
   4   6  18    2.64    2.82
  -4  -7  13    0.14    2.71
  -4  -7  12   -4.16    3.44
  -4  -7  12    0.99    2.99
  -4  -7  12    1.03    1.77
  -4  -7  11    4.57    2.80
  -4  -7  11   -2.28    3.72
  -4  -7  11    1.73    1.24
  -4  -7  10    4.25    2.63
  -4  -7  10   -0.86    3.02
  -4  -7  10    2.75    1.19
  -4  -7   9    1.52    1.22
  -4  -7   9   -0.77    2.00
  -4  -7   9    4.87    3.11
  -4  -7   9   -0.10    1.93
  -4  -7   8    5.27    2.03
  -4  -7   8    7.36    3.17
  -4  -7   8   10.86    3.75
  -4  -7   8    4.97    2.88
  -4  -7   7    2.78    1.65
   4   7  -7    1.67    1.56
  -4  -7   7    4.18    2.82
  -4  -7   7   -1.13    1.86
  -4  -7   7    2.28    1.98
  -4  -7   6    1.12    1.26
   4   7  -6    1.25    1.32
  -4  -7   6    0.76    1.45
  -4  -7   6   -1.53    2.70
  -4  -7   6    6.09    2.55
  -4  -7   5   10.14    2.86
  -4  -7   5    4.74    2.17
  -4  -7   5    8.12    3.47
  -4  -7   5    8.91    3.06
  -4  -7   4    1.38    1.65
  -4  -7   4    2.30    1.81
  -4  -7   4    2.32    2.13
  -4  -7   4    0.75    1.03
  -4  -7   3   -0.18    1.55
  -4  -7   3    1.41    1.36
  -4  -7   3    4.40    2.25
   4   7  -2    2.47    1.57
  -4  -7   2    0.59    1.32
  -4  -7   2    0.22    1.74
   4   7  -1   17.00    3.51
   4   7  -1   15.78    3.40
   4   7   0   55.93    6.28
   4   7   0   56.96    6.29
   4   7   0   64.23    6.45
   4   7   1   26.93    3.78
   4   7   1   30.02    4.55
   4   7   1   27.87    4.29
   4   7   1   31.31    4.79
   4   7   2    3.31    1.27
   4   7   2    2.89    1.21
   4   7   2    2.29    1.18
   4   7   2    1.94    0.90
   4   7   3   12.93    2.79
   4   7   3   11.73    2.46
   4   7   3    9.04    2.55
   4   7   3   11.95    2.76
   4   7   4    0.20    1.04
   4   7   4   -2.77    2.63
  -4  -7  -4   -0.73    1.10
   4   7   5   -0.99    1.75
  -4  -7  -5    2.47    1.47
   4   7   6   38.84    5.32
  -4  -7  -6   28.11    4.63
   4   7   7    2.51    2.13
   4   7   8   13.46    3.77
   4   7   9    1.23    1.65
  -4  -7  -9    1.22    1.80
   4   7  10    2.60    2.28
  -4  -7 -10    3.43    1.77
   4   7  11    1.83    2.34
  -4  -7 -11    0.41    1.14
   4   7  12    4.82    2.36
  -4  -7 -12    5.82    2.37
   4   7  12    4.92    2.12
   4   7  13    5.27    2.43
  -4  -7 -13    8.14    2.78
   4   7  13    5.59    2.32
   4   7  14   -1.36    2.25
  -4  -7 -14    1.81    1.14
   4   7  15    1.86    2.87
  -4  -7 -15    1.61    1.30
   4   7  16    2.24    2.30
  -4  -7 -16   -1.97    1.63
   4   7  17   -4.11    2.83
   4   7  18    5.12    3.32
  -4  -8  12   -2.09    3.39
  -4  -8  11   -1.51    3.28
  -4  -8  11    1.77    2.07
  -4  -8  11    2.89    2.42
  -4  -8  10    0.78    2.25
  -4  -8  10    0.14    2.59
  -4  -8  10    1.58    1.47
  -4  -8   9    3.27    1.85
  -4  -8   9    6.46    3.10
  -4  -8   9    1.27    2.51
  -4  -8   9    3.74    3.33
  -4  -8   8   -1.14    1.11
  -4  -8   8    1.51    2.25
  -4  -8   8    5.44    3.38
  -4  -8   8    1.47    2.22
  -4  -8   7    2.25    1.32
  -4  -8   7   -1.03    2.56
  -4  -8   7    0.26    2.23
  -4  -8   7    1.37    2.61
  -4  -8   6   -0.61    1.29
  -4  -8   6    1.21    2.50
  -4  -8   6   -1.17    2.33
  -4  -8   6    5.29    3.56
  -4  -8   5    2.06    1.80
  -4  -8   5    2.72    2.20
  -4  -8   5    4.76    3.00
  -4  -8   5    0.55    1.60
  -4  -8   4   19.02    4.17
  -4  -8   4   15.52    3.89
  -4  -8   4   17.07    3.99
  -4  -8   4   17.87    4.37
  -4  -8   3    7.38    2.69
  -4  -8   3   12.82    3.24
  -4  -8   3   11.27    3.19
   4   8  -2    1.81    2.01
   4   8  -1    7.12    2.24
   4   8   0    1.35    1.26
   4   8   1   15.16    3.33
   4   8   2   13.60    3.37
   4   8   2   17.98    3.18
   4   8   2   15.87    3.52
   4   8   3  166.12   11.07
   4   8   3  170.07   10.67
   4   8   3  162.34    9.28
   4   8   4  248.00   13.78
   4   8   4  246.35   12.86
   4   8   4  252.99   11.60
   4   8   5   32.12    5.27
   4   8   5   32.24    4.68
   4   8   6   28.81    4.75
   4   8   6   30.58    4.24
   4   8   7   31.93    5.16
   4   8   7   26.70    3.99
   4   8   8   12.42    3.68
   4   8   9   17.73    4.21
   4   8  10    5.94    3.01
   4   8  11    6.31    2.72
  -4  -8 -11   11.60    3.13
   4   8  12    3.68    3.13
  -4  -8 -12    0.71    1.27
   4   8  13    2.80    2.15
  -4  -8 -13    7.57    2.69
   4   8  14   24.25    5.62
  -4  -8 -14   23.24    4.47
   4   8  15    2.81    1.96
  -4  -8 -15    0.12    1.06
   4   8  16    4.38    2.69
  -4  -8 -16    0.48    1.02
   4   8  17   -5.61    3.88
   4   8  18   -3.24    2.07
  -4  -9  11   -2.42    2.43
  -4  -9  10    2.51    2.41
  -4  -9  10   -2.99    3.02
  -4  -9   9   -0.61    2.50
  -4  -9   9    0.35    2.51
  -4  -9   9   -2.66    2.26
  -4  -9   8   -0.96    1.74
  -4  -9   8   -1.12    1.82
  -4  -9   8    2.01    2.60
  -4  -9   8    4.51    3.22
  -4  -9   7   -1.10    1.84
  -4  -9   7    2.18    2.06
  -4  -9   7   -0.58    1.31
  -4  -9   6   -1.36    1.46
  -4  -9   6    0.62    2.16
  -4  -9   6   -0.65    2.62
  -4  -9   6    0.03    2.09
  -4  -9   5   -0.55    1.38
  -4  -9   5    3.21    2.59
  -4  -9   5    4.31    2.30
  -4  -9   5    7.15    4.21
  -4  -9   4    4.22    2.55
  -4  -9   4    5.45    2.54
  -4  -9   4    6.41    2.76
  -4  -9   4    7.43    3.34
  -4  -9   3   31.38    5.74
   4   9  -2    5.38    2.42
   4   9  -1    1.66    1.38
   4   9   0    3.29    2.49
   4   9   1   11.28    3.59
   4   9   2   -1.50    1.73
   4   9   3   13.21    3.46
   4   9   3   17.41    3.16
   4   9   4  203.47   13.15
   4   9   4  217.00   10.90
   4   9   5  123.39   10.48
   4   9   5  137.44    9.82
   4   9   5  127.31    8.48
   4   9   6   10.23    3.28
   4   9   6   16.37    3.47
   4   9   7    0.31    2.15
   4   9   7    2.80    1.56
   4   9   8   23.16    4.95
   4   9   8   18.86    3.65
   4   9   9    4.05    2.42
   4   9   9    3.75    1.88
   4   9  10    7.85    3.21
   4   9  11    0.07    2.60
   4   9  12    0.71    1.99
  -4  -9 -12    3.40    2.71
   4   9  13   -4.03    2.53
  -4  -9 -13   -0.69    1.73
   4   9  14    0.08    2.94
  -4  -9 -14    3.04    2.57
   4   9  15   -6.35    4.36
  -4  -9 -15   -2.71    2.28
   4   9  16    1.75    2.28
  -4  -9 -16    1.03    1.21
   4   9  17    0.24    2.81
   4   9  18    2.15    3.45
  -4 -10  10    3.92    3.04
  -4 -10   9    2.04    2.96
  -4 -10   8    0.12    1.83
  -4 -10   8    1.63    1.58
  -4 -10   7    2.05    1.87
  -4 -10   7   -0.11    1.53
  -4 -10   7    1.46    3.33
  -4 -10   7   -1.99    2.73
  -4 -10   6    0.31    1.49
  -4 -10   6   -0.58    1.48
  -4 -10   6    1.27    2.31
  -4 -10   6    0.51    2.82
  -4 -10   5    0.26    1.57
  -4 -10   5    1.28    1.66
  -4 -10   5    0.73    1.41
  -4 -10   5   -2.04    1.78
  -4 -10   4    3.76    2.74
  -4 -10   4    1.92    1.99
   4  10  -3    7.03    3.53
   4  10  -2    6.13    2.85
   4  10  -1    2.88    1.63
   4  10   0    2.04    2.39
   4  10   1    4.79    2.43
   4  10   2    1.12    1.77
   4  10   3   14.21    3.77
   4  10   4   23.09    3.58
   4  10   4   19.15    4.12
   4  10   5   46.24    5.20
   4  10   5   55.90    7.62
   4  10   6   22.30    4.94
   4  10   6   22.82    3.69
   4  10   7    9.77    3.63
   4  10   8    4.95    1.67
   4  10   8   12.18    3.80
   4  10   9    1.12    1.03
   4  10   9    3.40    2.30
   4  10  10   -1.03    1.70
   4  10  10   -1.43    2.30
   4  10  11    1.05    1.91
   4  10  12   -2.82    2.05
   4  10  13   -2.46    3.00
  -4 -10 -14   -2.35    2.09
   4  10  14    1.40    3.03
  -4 -10 -15   -0.35    2.05
   4  10  15   -4.29    2.97
  -4 -10 -16    2.34    2.39
   4  10  16    1.53    3.03
   4  10  17    0.95    2.36
  -4 -11   7   -2.05    1.67
  -4 -11   6   -1.33    2.46
  -4 -11   6   -2.07    2.63
  -4 -11   6    3.79    2.57
  -4 -11   6    2.71    3.62
  -4 -11   5   -1.45    2.06
  -4 -11   5   -1.78    2.20
  -4 -11   4   -6.53    3.65
   4  11  -4    5.28    3.22
   4  11  -3    2.18    2.40
   4  11  -2    3.13    2.69
   4  11  -1    2.89    2.00
   4  11   0    3.66    2.70
   4  11   1   -0.57    1.82
   4  11   2   11.10    3.61
   4  11   3    2.77    2.75
   4  11   4    4.34    2.99
   4  11   5    3.91    1.58
   4  11   5    3.68    2.99
   4  11   6    2.05    1.21
   4  11   6    4.81    1.94
   4  11   7    3.47    1.57
   4  11   7    8.74    2.95
   4  11   8   -0.57    2.53
   4  11   9    9.48    3.35
   4  11  10    0.88    2.31
   4  11  11   -0.63    2.58
   4  11  12    4.94    3.36
   4  11  13   -1.84    3.01
   4  11  14    8.49    3.88
  -4 -11 -15    0.23    1.37
   4  11  15   -2.10    2.57
  -4 -11 -16   -1.37    2.32
   4  11  16    3.90    3.75
  -4 -11 -17    2.67    2.16
  -4 -12   5   -0.05    2.11
   4  12  -5    0.79    2.59
  -4 -12   4   -0.17    2.20
   4  12  -4    1.65    2.82
   4  12  -3   -1.36    2.57
   4  12  -2   -0.24    2.20
   4  12  -1    1.71    2.89
   4  12   0    3.47    2.88
   4  12   1    4.36    2.41
   4  12   2    4.79    3.08
   4  12   3    2.69    2.67
   4  12   4    4.42    2.46
   4  12   5    2.09    2.08
   4  12   6    3.39    1.85
   4  12   7   -0.91    2.17
   4  12   8   -0.30    3.00
   4  12   9    4.76    2.61
   4  12  10    4.52    3.15
   4  12  11   -1.40    2.60
   4  12  12    6.87    4.43
   4  12  13    5.95    3.81
   4  12  14    5.19    2.67
  -4 -12 -15   -3.44    3.31
   4  12  15    3.74    3.56
  -4 -12 -16    0.55    2.21
  -4 -12 -17    1.76    2.16
  -4 -13   4    1.38    2.06
   4  13  -4   -2.36    2.88
   4  13  -3   -0.54    1.71
   4  13  -2    4.07    3.23
   4  13  -1    1.90    1.93
   4  13   0    2.43    2.51
   4  13   1    0.81    1.68
   4  13   2    1.92    2.98
   4  13   3   -4.72    3.78
   4  13   4    1.82    2.02
   4  13   5   -1.78    2.86
   4  13   6   -5.34    3.74
   4  13   7   -5.05    3.64
   4  13   8    0.52    2.17
   4  13   9    6.00    3.82
   4  13  10    1.20    2.31
   4  13  11   -1.29    2.39
   4  13  12    4.52    3.74
   4  13  13    8.51    4.84
   4  13  14   -2.83    4.23
  -4 -13 -16   -1.24    2.08
  -4 -13 -17   -0.73    1.80
   4  14   0   -0.91    1.83
   4  14   1   -0.63    2.78
   4  14   2   -1.48    3.60
   4  14   3    4.80    3.03
   4  14   4    5.22    3.59
   4  14   5    7.65    3.82
   4  14   6    1.76    3.00
   4  14   7   -4.24    3.40
   4  14   8    4.27    3.21
   4  14   9   -0.95    2.68
   4  14  10   -6.02    3.38
   4  14  11   -0.69    2.48
  -5  13  11   -6.65    3.47
  -5  13  10    5.88    3.75
  -5  13   9   -2.59    3.94
  -5  13   8   -3.91    3.36
  -5  13   7   -2.73    2.33
  -5  12  13   -2.91    2.57
  -5  12  12    5.21    3.60
  -5  12  12    7.56    3.41
  -5  12  11    4.40    3.11
  -5  12  11   -2.96    2.81
  -5  12  10    2.47    2.30
  -5  12  10    4.34    3.13
  -5  12   9    0.76    3.02
  -5  12   9   -5.71    2.67
  -5  12   8    4.10    3.35
  -5  12   8   -0.48    2.92
  -5  12   7    4.36    2.66
  -5  12   7    1.28    2.08
  -5  12   6   -0.78    2.94
  -5  12   6    1.81    2.85
  -5  12   5   -2.43    1.78
  -5  12   5    5.57    4.01
  -5  12   4   -0.93    1.88
  -5  12   4   -4.02    2.77
  -5  12   3    4.67    3.86
  -5  12   3    2.52    2.40
  -5  12   2    0.91    2.52
   5 -12  -2    1.01    2.64
   5 -12  -1   -1.80    1.87
   5 -12   0    3.81    2.68
   5 -12   1    1.17    2.51
  -5  11  16   -0.95    2.12
  -5  11  15   -1.21    1.75
  -5  11  14    7.03    4.20
  -5  11  14    1.58    1.89
  -5  11  13    0.26    1.55
  -5  11  13   -4.36    3.44
  -5  11  12    0.38    2.01
  -5  11  12   -3.18    2.54
  -5  11  11    3.18    2.85
  -5  11  11    3.47    3.96
  -5  11  10    5.02    3.11
  -5  11  10    0.81    2.70
  -5  11   9    3.88    2.76
  -5  11   9   -2.45    3.15
  -5  11   8    4.28    3.13
  -5  11   8    9.35    4.91
  -5  11   7   -1.02    1.88
  -5  11   6    1.35    2.11
  -5  11   5   -0.58    1.86
  -5  11   4   -2.96    2.90
  -5  11   4   -2.53    2.61
   5 -11  -4   -2.47    2.00
  -5  11   3   -2.23    2.71
   5 -11  -3    2.58    1.94
  -5  11   2    0.16    2.18
   5 -11  -2   -0.79    1.17
  -5  11   1    6.92    3.23
   5 -11  -1    6.13    3.14
  -5  11   0   -0.21    2.75
   5 -11   0    2.25    1.99
  -5  11  -1   -2.19    2.82
   5 -11   1    0.17    1.44
  -5  11  -2   -3.26    3.24
   5 -11   2    4.53    2.75
  -5  11  -3   -1.37    1.79
   5 -11   3    2.85    3.11
  -5  11  -4   -1.48    1.78
  -5  10  16   -1.35    2.04
  -5  10  15    0.60    1.55
  -5  10  14   -1.22    1.69
  -5  10  14   -5.81    2.88
  -5  10  13    1.01    1.69
  -5  10  13   -2.78    1.67
  -5  10  12    2.00    2.18
  -5  10  12    3.66    2.58
  -5  10  11    1.11    2.21
  -5  10  11   -2.44    2.85
  -5  10  10    5.95    3.05
  -5  10  10    2.41    2.53
  -5  10   9    1.06    2.10
  -5  10   9    1.38    2.30
  -5  10   8   -0.10    1.87
  -5  10   8    3.56    3.10
  -5  10   7   -0.71    1.81
  -5  10   7    1.86    2.79
   5 -10  -6    0.63    1.37
  -5  10   6    3.92    2.90
   5 -10  -5   -0.15    1.53
  -5  10   5   -1.50    2.12
  -5  10   4   -3.24    2.35
  -5  10   4   -0.22    1.89
   5 -10  -4   -0.71    1.27
  -5  10   3    0.53    2.20
   5 -10  -3    0.07    1.98
  -5  10   2    7.12    3.45
   5 -10  -2    1.85    1.78
  -5  10   1   -0.12    2.83
   5 -10  -1   -3.11    2.41
  -5  10   0    6.12    3.68
   5 -10   0    6.90    3.21
  -5  10  -1   -0.81    2.48
   5 -10   1   -0.77    2.63
  -5  10  -2   -3.38    3.14
   5 -10   2    0.08    2.41
  -5  10  -3    1.33    3.01
   5 -10   3    2.37    2.31
  -5  10  -4   -1.13    1.71
   5 -10   4   -0.85    1.82
   5 -10   4    2.39    2.70
   5 -10   5   -1.94    1.94
   5 -10   5   -0.85    2.11
  -5  10  -5   -3.12    3.08
   5 -10   6   -3.76    3.36
  -5  10  -6    1.51    1.75
  -5   9  16   -1.64    2.28
  -5   9  15   -0.14    2.17
  -5   9  15    4.56    2.36
  -5   9  14   -1.41    2.21
  -5   9  14    1.39    2.04
  -5   9  13    3.40    2.78
  -5   9  13   -1.12    1.83
  -5   9  12    0.45    1.94
  -5   9  12   -4.54    2.62
  -5   9  11    1.85    2.14
  -5   9  11   -4.93    2.65
  -5   9  10    3.18    2.53
  -5   9  10    5.43    3.41
  -5   9   9    3.23    2.18
  -5   9   9    4.92    3.34
  -5   9   8    0.31    1.59
  -5   9   8   -1.79    2.22
  -5   9   7   -0.41    2.12
   5  -9  -7    2.16    1.03
  -5   9   7    1.93    2.86
  -5   9   6    3.10    2.48
   5  -9  -6    0.75    1.34
  -5   9   6   -1.19    1.95
  -5   9   5    0.66    2.08
  -5   9   5   -4.09    2.92
   5  -9  -5    0.06    0.89
  -5   9   4    4.75    2.71
   5  -9  -4    0.31    1.32
  -5   9   3   -1.72    2.40
   5  -9  -3   -0.24    1.26
  -5   9   2    7.80    3.60
   5  -9  -2    6.35    2.71
  -5   9   1   17.73    5.12
   5  -9  -1   10.95    3.12
  -5   9   0   34.36    6.56
   5  -9   0   35.32    6.02
  -5   9  -1   -0.49    1.86
   5  -9   1   -0.99    1.98
  -5   9  -2   -3.35    3.63
   5  -9   2    3.78    3.04
  -5   9  -3    2.67    2.54
   5  -9   3   -0.05    1.69
   5  -9   3    1.72    1.78
   5  -9   4   -1.33    1.91
   5  -9   4   -0.56    1.75
   5  -9   5    1.97    2.16
   5  -9   5    1.17    1.58
  -5   9  -5   -0.63    2.20
   5  -9   6   -2.59    2.66
  -5   9  -6   -0.41    1.84
   5  -9   7    5.14    2.87
  -5   9  -7    0.86    1.94
   5  -9   8   -1.15    2.33
  -5   8  16    1.32    1.86
  -5   8  15   -1.93    2.29
  -5   8  15    0.43    1.57
  -5   8  15    4.04    2.11
  -5   8  14   -0.10    1.29
  -5   8  14   -0.49    2.00
  -5   8  14    0.18    1.45
  -5   8  13    0.79    1.49
  -5   8  13   -0.27    1.40
  -5   8  13    0.08    1.19
  -5   8  12    1.05    1.98
  -5   8  12   -1.09    1.20
  -5   8  12   -1.68    2.30
  -5   8  11    2.92    2.83
  -5   8  11   -0.84    1.34
  -5   8  10    1.81    2.28
  -5   8  10   -0.23    1.35
  -5   8   9    6.52    2.98
  -5   8   9    1.55    2.09
   5  -8  -8    9.61    1.60
  -5   8   8    9.38    3.50
  -5   8   8    5.63    2.06
  -5   8   8    6.80    2.79
   5  -8  -7   25.40    3.12
  -5   8   7   23.07    5.57
  -5   8   7   28.74    4.34
  -5   8   7   33.86    5.56
   5  -8  -6    6.55    1.79
  -5   8   6    7.24    3.29
  -5   8   6    6.07    2.27
  -5   8   6    6.64    2.86
   5  -8  -5    0.89    1.02
  -5   8   5    2.83    2.93
  -5   8   5    0.94    1.25
  -5   8   5   -2.36    2.42
  -5   8   4    5.45    3.10
  -5   8   4   10.25    2.58
   5  -8  -4   11.24    2.95
  -5   8   3    2.20    2.24
  -5   8   3    1.62    1.47
  -5   8   2    0.13    1.61
  -5   8   2    2.76    1.88
  -5   8   1    9.53    3.53
  -5   8   0   38.71    6.68
  -5   8  -1   30.88    5.99
   5  -8   1   26.80    5.17
  -5   8  -2    2.33    2.53
   5  -8   2   -1.49    1.92
   5  -8   2   -0.11    1.27
  -5   8  -3    2.96    2.44
   5  -8   3    1.38    1.70
   5  -8   3    3.30    3.27
  -5   8  -4    7.37    3.61
   5  -8   4    2.06    1.81
   5  -8   4    3.30    1.52
  -5   8  -5   -1.26    1.80
   5  -8   5    1.83    2.15
   5  -8   5    1.35    1.88
  -5   8  -6   -1.88    1.92
   5  -8   6   -2.47    2.71
   5  -8   6    2.46    2.52
  -5   8  -7    5.19    3.11
   5  -8   7    0.39    1.90
   5  -8   7   -2.62    2.51
   5  -8   8    1.16    2.42
   5  -8   8    1.46    1.81
   5  -8   9    0.66    2.16
  -5   7  19   -1.69    2.94
  -5   7  18    1.89    2.67
  -5   7  18    4.33    3.11
  -5   7  17    6.10    3.26
  -5   7  17    1.65    1.64
  -5   7  16    2.87    2.12
  -5   7  16    5.70    2.81
  -5   7  15    2.08    2.00
  -5   7  15    3.38    2.15
  -5   7  15   -2.92    2.42
  -5   7  14    3.08    2.41
  -5   7  14    2.90    1.98
  -5   7  14    0.62    1.40
  -5   7  13   -2.96    1.49
  -5   7  13   -1.06    1.28
  -5   7  13   -1.24    1.62
  -5   7  12    0.18    1.16
  -5   7  12    2.24    2.36
  -5   7  12   -2.29    1.49
  -5   7  11    2.58    1.70
  -5   7  11   -0.61    1.19
  -5   7  11    0.95    1.48
  -5   7  10    1.98    1.46
  -5   7  10   -1.98    3.04
  -5   7  10    0.45    1.59
  -5   7   9    4.99    2.50
  -5   7   9    7.76    2.59
  -5   7   8    1.01    1.56
  -5   7   8    0.66    1.83
  -5   7   8    1.79    1.12
   5  -7  -8    1.67    0.74
  -5   7   7    1.18    1.43
  -5   7   7    4.21    2.04
  -5   7   7    3.96    1.56
  -5   7   6   17.49    3.73
  -5   7   6   23.20    4.79
  -5   7   6   22.31    3.55
  -5   7   5    8.40    2.95
  -5   7   5    5.66    1.77
  -5   7   5    1.61    1.44
  -5   7   4    6.88    2.02
  -5   7   4    3.92    2.78
  -5   7   3   18.95    3.41
  -5   7   3   14.69    4.32
  -5   7   2    1.10    1.13
  -5   7   2    1.35    2.10
   5  -7  -2    2.11    0.76
  -5   7   1    2.67    1.58
  -5   7   1    4.97    2.68
   5  -7  -1    2.56    0.90
  -5   7   0   11.23    4.18
  -5   7   0   12.58    2.80
  -5   7  -1   32.86    6.29
   5  -7   1   25.48    4.44
   5  -7   2    6.25    2.36
  -5   7  -2    9.91    3.54
   5  -7   3    1.75    1.98
  -5   7  -3   -0.30    2.44
   5  -7   4   -1.21    1.97
  -5   7  -4    0.34    1.39
   5  -7   5    5.04    2.86
  -5   7  -5    2.08    1.44
   5  -7   6    0.27    2.35
   5  -7   6   -0.06    2.55
  -5   7  -6   -3.72    2.56
   5  -7   7   -2.99    1.58
   5  -7   7   -1.26    2.49
  -5   7  -7   -2.14    2.29
   5  -7   8    5.09    2.06
   5  -7   8    7.69    3.05
  -5   7  -8    7.90    2.98
   5  -7   9    5.49    3.27
   5  -7   9    6.92    3.80
   5  -7  10   -5.02    4.10
  -5   6  19    2.94    3.01
  -5   6  19   -3.05    2.83
  -5   6  18    0.30    1.98
  -5   6  18    1.00    1.80
  -5   6  17   -0.40    1.71
  -5   6  17   -1.86    2.57
  -5   6  16   -1.40    2.21
  -5   6  16   -0.83    2.68
  -5   6  15    1.36    1.20
  -5   6  15   -1.26    1.06
  -5   6  15    0.21    1.83
  -5   6  14    2.24    1.61
  -5   6  14    0.74    1.26
  -5   6  13    1.03    1.39
  -5   6  13   -0.08    1.86
  -5   6  13   -0.29    1.66
  -5   6  12   -1.09    1.29
  -5   6  12    1.15    1.11
  -5   6  12   -1.27    1.69
  -5   6  11   -3.45    2.05
  -5   6  11    0.41    1.21
  -5   6  11   -2.58    1.66
  -5   6  10    2.24    1.29
  -5   6  10    5.70    3.16
  -5   6  10    2.33    1.40
  -5   6   9    4.01    1.82
  -5   6   9    2.16    1.41
  -5   6   9    1.97    1.69
  -5   6   8    1.70    1.67
  -5   6   8   -0.90    1.63
  -5   6   7    4.73    1.87
  -5   6   7    1.60    2.09
  -5   6   7    2.95    1.79
  -5   6   6    5.36    1.70
  -5   6   6    8.93    3.06
  -5   6   6    5.47    2.03
  -5   6   5    7.14    1.85
  -5   6   5    9.55    3.36
  -5   6   5    8.59    2.48
  -5   6   4    2.75    1.38
  -5   6   4    4.62    1.56
  -5   6   3    9.97    3.12
  -5   6   3    7.71    1.97
  -5   6   2   10.15    2.38
   5  -6  -2   10.15    1.63
  -5   6   2    9.13    3.04
  -5   6   1   31.15    4.08
  -5   6   1   37.26    6.12
   5  -6  -1   28.90    2.92
  -5   6   0   -0.29    1.91
  -5   6   0   -0.24    0.86
  -5   6  -1   -2.65    2.16
   5  -6   1    0.05    1.10
  -5   6  -1    1.09    1.32
   5  -6   2   12.45    2.95
  -5   6  -2   12.62    3.60
  -5   6  -2   12.68    3.04
  -5   6  -3   12.36    3.36
   5  -6   3   10.48    2.74
  -5   6  -4    0.69    1.84
   5  -6   4    2.00    2.24
  -5   6  -5   18.35    4.32
   5  -6   5   20.64    4.61
  -5   6  -6    3.95    2.25
   5  -6   6    2.41    1.62
  -5   6  -7    5.32    2.84
   5  -6   7    4.08    2.54
  -5   6  -8   -0.85    1.45
   5  -6   8   -0.63    1.81
   5  -6   9   -3.19    2.67
   5  -6   9    2.25    2.63
  -5   6  -9    2.17    1.03
   5  -6  10    2.60    2.01
   5  -6  10   -1.00    3.00
   5  -6  11   -0.76    3.12
  -5   5  19    1.55    2.06
  -5   5  19   -6.34    3.62
  -5   5  18    1.87    2.78
  -5   5  18    3.10    2.88
  -5   5  17    0.73    2.71
  -5   5  17   -0.60    2.50
  -5   5  16    4.33    2.40
  -5   5  16    3.53    2.04
  -5   5  15    0.79    1.72
  -5   5  15    0.42    1.01
  -5   5  15    0.53    1.15
  -5   5  15   -2.32    1.95
  -5   5  14   -0.16    1.78
  -5   5  14    0.44    1.73
  -5   5  14    3.65    1.84
  -5   5  14   -0.83    1.08
  -5   5  13    0.33    1.83
  -5   5  13    2.78    2.01
  -5   5  13    1.14    2.15
  -5   5  13    3.37    2.23
  -5   5  12   -0.70    1.04
  -5   5  12    2.08    1.77
  -5   5  12    3.73    2.34
  -5   5  11    3.13    2.06
  -5   5  11    3.13    1.94
  -5   5  11    0.69    1.21
  -5   5  10    3.41    1.42
  -5   5  10    6.18    2.27
  -5   5  10    4.04    1.41
   5  -5  -9    4.47    0.90
  -5   5   9    6.78    2.37
  -5   5   9    1.33    0.98
  -5   5   9    5.64    2.45
  -5   5   8    4.84    2.04
  -5   5   8    4.94    1.72
  -5   5   8    1.28    1.78
  -5   5   7    0.32    0.97
  -5   5   7    0.47    1.34
  -5   5   6   23.84    3.55
  -5   5   6   21.74    4.36
  -5   5   6   18.34    2.61
  -5   5   5    1.47    1.56
  -5   5   5    0.72    1.59
  -5   5   5    0.36    0.54
  -5   5   4    6.54    2.72
  -5   5   4    5.13    1.43
  -5   5   3    3.94    1.18
  -5   5   3    5.17    2.21
   5  -5  -3    5.23    1.29
  -5   5   2    8.37    1.83
  -5   5   2   11.14    3.06
   5  -5  -2   10.17    1.85
  -5   5   1    8.88    1.89
  -5   5   1    9.49    3.04
  -5   5   0    2.72    1.27
  -5   5   0    0.99    1.92
   5  -5   0    1.22    0.95
   5  -5   1   19.54    3.30
  -5   5  -1   19.08    3.91
  -5   5  -1   20.04    3.19
   5  -5   2   25.36    3.91
  -5   5  -2   22.00    4.17
  -5   5  -2   21.28    3.53
   5  -5   3    1.47    1.04
  -5   5  -3    3.66    2.14
  -5   5  -3    5.60    2.27
   5  -5   4   20.27    3.96
  -5   5  -4   22.15    4.27
  -5   5  -4   22.63    4.12
  -5   5  -5   37.21    5.57
   5  -5   5   41.91    5.82
  -5   5  -6    0.72    1.29
   5  -5   6    2.64    2.05
  -5   5  -7    5.56    2.20
   5  -5   7    2.17    1.90
   5  -5   8   11.52    3.23
  -5   5  -8   16.41    3.62
   5  -5   9    0.30    2.48
  -5   5  -9    0.53    1.18
   5  -5  10   -1.19    2.09
   5  -5  11    3.77    2.93
   5  -5  11   -4.65    3.53
   5  -5  12    1.80    3.04
  -5   4  19    0.09    2.12
  -5   4  18    4.66    2.67
  -5   4  17   -3.75    2.42
  -5   4  16    6.02    3.12
  -5   4  15    4.37    2.03
  -5   4  15   10.54    3.80
  -5   4  14   -0.69    1.26
  -5   4  14    1.37    2.33
  -5   4  14   -0.04    0.86
  -5   4  14    3.74    2.54
  -5   4  13    0.34    1.65
  -5   4  13   -0.13    1.23
  -5   4  13   -0.42    1.85
  -5   4  13    1.00    1.64
  -5   4  12    2.80    1.75
  -5   4  12    0.30    0.95
  -5   4  12   -1.36    1.57
  -5   4  12   -0.59    1.48
  -5   4  12    0.27    1.16
  -5   4  11    9.29    2.06
  -5   4  11    9.41    2.71
  -5   4  11    6.56    2.06
  -5   4  11    5.20    2.35
  -5   4  11    8.71    2.70
  -5   4  10   10.02    3.21
  -5   4  10   12.66    2.40
   5  -4 -10   11.38    1.59
  -5   4  10   15.97    3.38
  -5   4  10   14.14    3.25
  -5   4   9   10.26    2.89
   5  -4  -9   11.52    1.65
  -5   4   9   11.07    2.29
  -5   4   9   12.38    3.17
  -5   4   9    7.80    2.58
  -5   4   8   33.62    5.05
   5  -4  -8   32.61    2.85
  -5   4   8   31.00    3.48
  -5   4   8   34.89    4.53
  -5   4   8   29.80    4.71
  -5   4   7   47.18    4.84
  -5   4   7   43.43    5.63
  -5   4   7   43.66    5.56
  -5   4   7   42.03    3.93
  -5   4   6    0.19    1.43
  -5   4   6    1.38    1.06
  -5   4   6    3.33    1.46
  -5   4   5    4.22    1.75
  -5   4   5    6.36    1.70
  -5   4   5    7.55    1.51
  -5   4   4   -0.02    1.17
  -5   4   4   -0.10    1.91
  -5   4   4    1.89    0.97
   5  -4  -3    1.22    0.90
  -5   4   3    1.36    0.42
  -5   4   2    5.76    2.56
   5  -4  -2    4.88    1.39
  -5   4   2    5.49    2.38
  -5   4   2    2.91    0.92
  -5   4   1   13.55    3.03
  -5   4   1   13.59    3.20
  -5   4   1   10.08    1.82
  -5   4   0   14.89    3.58
  -5   4   0   17.12    2.53
  -5   4   0   17.04    3.68
   5  -4   0   17.07    2.51
  -5   4  -1   12.52    3.25
  -5   4  -1   13.37    2.35
  -5   4  -1    9.37    2.94
   5  -4   1   13.82    2.49
  -5   4  -2    4.50    2.01
  -5   4  -2    2.71    1.28
  -5   4  -2    1.31    1.25
   5  -4   2    2.85    1.22
  -5   4  -3    3.65    1.96
  -5   4  -3    0.51    1.25
  -5   4  -3    2.76    1.64
   5  -4   3    2.73    1.25
  -5   4  -4   19.60    3.94
  -5   4  -4   13.16    2.89
  -5   4  -4   17.73    3.81
   5  -4   4   18.93    3.49
  -5   4  -5    5.15    2.28
  -5   4  -5    1.06    1.31
   5  -4   5    4.02    1.71
  -5   4  -5    2.41    1.36
   5  -4   6    1.48    1.52
  -5   4  -6    1.36    1.59
  -5   4  -6   -1.09    1.44
  -5   4  -7   33.47    5.01
   5  -4   7   30.96    5.22
  -5   4  -7   33.13    4.96
   5  -4   8    5.59    2.73
  -5   4  -8    9.53    2.62
   5  -4   9   -1.00    1.87
  -5   4  -9   -0.54    1.23
   5  -4  10    0.19    1.61
  -5   4 -10   -0.82    1.16
   5  -4  11   -1.95    1.96
   5  -4  12    1.01    1.70
   5  -4  13    2.63    3.56
   5  -4  13    1.29    2.64
  -5   3  19   -4.21    3.53
  -5   3  18   -0.01    1.99
  -5   3  17   -1.97    2.67
  -5   3  16   -0.20    1.93
  -5   3  15   -0.95    2.26
  -5   3  14   -0.86    1.66
  -5   3  14    5.36    1.93
   5  -3 -13    1.41    1.35
  -5   3  13    0.84    1.21
  -5   3  13    3.76    2.20
  -5   3  13    1.50    1.45
  -5   3  13    0.70    1.01
   5  -3 -12    7.18    1.82
  -5   3  12    8.14    2.51
  -5   3  12    5.14    1.84
  -5   3  12    5.69    3.05
  -5   3  12    4.71    1.98
  -5   3  12    7.36    2.40
   5  -3 -11   -0.56    0.71
   5  -3 -11    0.59    0.74
  -5   3  11    0.34    1.04
  -5   3  11   -0.24    0.81
  -5   3  11   -0.79    1.42
  -5   3  11    2.13    1.47
  -5   3  11    0.77    1.34
  -5   3  10    0.93    1.79
  -5   3  10    1.47    1.29
   5  -3 -10    0.76    0.63
  -5   3  10    0.29    1.05
  -5   3  10   -1.71    2.27
  -5   3  10    0.49    0.98
  -5   3   9   11.84    2.86
  -5   3   9    8.93    1.76
   5  -3  -9    9.73    1.84
  -5   3   9    8.72    2.28
  -5   3   9   14.24    3.28
  -5   3   9    9.78    2.80
  -5   3   8   11.19    2.60
   5  -3  -8   14.69    2.19
  -5   3   8   12.30    1.93
  -5   3   8   10.89    2.66
  -5   3   8   12.31    2.33
  -5   3   8   11.97    3.04
  -5   3   7   20.47    3.85
  -5   3   7   19.66    2.39
  -5   3   7   29.47    4.43
  -5   3   7   21.89    3.78
  -5   3   6  242.31   10.82
  -5   3   6  243.37   12.49
  -5   3   6  232.07   12.31
  -5   3   6  231.99    8.05
  -5   3   5    1.13    0.92
  -5   3   5    1.68    0.97
  -5   3   5    1.49    0.82
  -5   3   4    2.77    1.51
  -5   3   4    4.17    1.77
  -5   3   4    2.96    0.78
  -5   3   3    6.22    2.19
   5  -3  -3    5.94    1.53
  -5   3   3    6.71    2.18
  -5   3   3    6.60    0.94
  -5   3   2    7.82    2.27
   5  -3  -2    9.62    1.90
  -5   3   2    8.73    2.71
  -5   3   2    9.18    1.28
  -5   3   1   -1.94    1.79
  -5   3   1    1.74    1.60
  -5   3   1    2.02    0.84
  -5   3   0   24.76    4.11
  -5   3   0   24.17    4.07
   5  -3   0   27.54    2.69
  -5   3   0   25.66    2.63
  -5   3  -1  219.31   12.01
   5  -3   1  201.33    8.13
  -5   3  -1  217.95    8.46
  -5   3  -1  208.39   11.59
  -5   3  -2   26.13    4.33
  -5   3  -2   26.55    3.23
  -5   3  -2   25.39    4.12
   5  -3   2   25.14    3.06
  -5   3  -3    0.33    0.85
  -5   3  -3    0.52    1.19
   5  -3   3    0.33    0.79
  -5   3  -3   -0.37    1.25
   5  -3   4    9.86    2.46
  -5   3  -4   10.74    2.68
  -5   3  -4    9.99    2.57
   5  -3   5   -0.12    1.39
  -5   3  -5    1.55    1.39
  -5   3  -5    1.35    1.68
  -5   3  -6    3.27    1.53
  -5   3  -6    1.68    1.62
   5  -3   6    2.25    1.70
  -5   3  -7    5.43    2.04
  -5   3  -7    6.66    2.25
   5  -3   7    6.51    2.06
  -5   3  -8   23.04    3.89
  -5   3  -8   26.79    4.32
   5  -3   8   25.33    4.67
  -5   3  -9   -0.58    0.90
  -5   3  -9    0.80    0.80
  -5   3 -10    0.46    1.14
   5  -3  10    0.10    1.99
  -5   3 -11    4.69    1.94
   5  -3  11    9.80    4.25
   5  -3  12    3.77    2.91
   5  -3  13    0.72    2.86
   5  -3  14   -3.40    3.16
   5  -3  14    0.87    2.03
  -5   2  19   -1.12    2.54
  -5   2  18   -5.30    3.17
  -5   2  17    0.81    1.70
  -5   2  16   -0.83    2.26
  -5   2  15    3.39    3.00
  -5   2  14   -0.25    2.51
  -5   2  14    3.39    1.44
  -5   2  13   -0.47    0.71
  -5   2  13   -0.49    1.58
   5  -2 -13    1.67    1.21
   5  -2 -12    0.76    0.67
  -5   2  12    2.12    1.06
  -5   2  12    7.13    3.38
  -5   2  12    4.95    2.67
  -5   2  12    3.08    1.36
   5  -2 -11    0.67    1.14
  -5   2  11    0.70    0.98
   5  -2 -11    1.50    0.70
  -5   2  11    3.43    2.02
  -5   2  11   -1.61    1.64
  -5   2  11    0.90    0.79
   5  -2 -10    1.27    0.96
   5  -2 -10   -0.49    0.57
  -5   2  10    0.34    1.18
  -5   2  10    0.34    1.14
  -5   2  10   -0.79    1.94
  -5   2  10    1.68    1.25
   5  -2  -9    2.62    1.19
  -5   2   9    1.79    0.94
  -5   2   9    1.66    1.47
  -5   2   9    3.61    1.82
  -5   2   9    1.88    1.58
  -5   2   9    0.93    1.09
   5  -2  -8    7.61    1.80
  -5   2   8    6.88    1.27
  -5   2   8    6.72    2.17
  -5   2   8    3.98    1.80
  -5   2   8    6.69    1.71
  -5   2   8    6.48    2.15
   5  -2  -7    4.24    1.46
  -5   2   7    2.60    1.28
  -5   2   7    3.44    0.79
  -5   2   7    0.98    1.81
  -5   2   7    1.96    0.78
  -5   2   7    4.76    1.88
  -5   2   6  189.73    5.52
  -5   2   6  196.50   10.77
  -5   2   6  202.14   10.44
  -5   2   6  189.84    6.72
  -5   2   6  189.47   10.48
  -5   2   5   67.75    3.49
  -5   2   5   70.97    5.83
  -5   2   5   64.96    3.27
  -5   2   5   61.62    5.99
  -5   2   5   66.52    6.31
  -5   2   4   32.86    4.38
  -5   2   4   34.21    4.42
  -5   2   4   33.14    1.70
  -5   2   4   35.77    1.79
  -5   2   4   33.91    2.78
   5  -2  -3    0.31    0.72
  -5   2   3    0.54    0.65
  -5   2   3    0.87    0.96
   5  -2  -2    4.95    1.65
  -5   2   2    5.31    2.07
  -5   2   2    3.81    2.05
  -5   2   1    1.01    1.39
  -5   2   1    0.66    1.40
  -5   2   0  162.75    9.81
  -5   2   0  164.13    9.84
   5  -2   0  161.80    5.33
  -5   2  -1  201.67   10.88
  -5   2  -1  202.03   11.03
   5  -2   1  182.62    6.76
  -5   2  -2  183.09   10.35
   5  -2   2  192.32    7.73
  -5   2  -2  187.80   10.60
  -5   2  -3    2.34    1.46
  -5   2  -3    2.43    0.89
   5  -2   3    2.34    1.24
  -5   2  -3    1.74    1.39
  -5   2  -4   11.46    2.67
  -5   2  -4    7.92    2.39
   5  -2   4    5.76    1.51
  -5   2  -4    7.21    2.34
  -5   2  -5    3.41    1.96
   5  -2   5    0.41    1.55
  -5   2  -5    1.80    1.17
  -5   2  -5    2.72    1.71
   5  -2   6   17.79    3.51
  -5   2  -6   10.98    2.72
  -5   2  -6    9.45    2.42
   5  -2   7    5.05    2.21
  -5   2  -7    2.72    1.40
  -5   2  -7    3.33    1.71
   5  -2   8   -0.82    1.46
  -5   2  -8    0.24    0.84
  -5   2  -8    1.32    0.75
   5  -2   9   -1.41    1.71
  -5   2  -9   -1.06    1.15
  -5   2  -9    2.39    1.42
   5  -2  10   -0.24    1.32
   5  -2  10    0.75    2.04
  -5   2 -10    0.46    0.85
   5  -2  11    1.31    1.76
  -5   2 -11   -0.89    1.22
   5  -2  12    2.82    2.37
   5  -2  13    0.99    1.99
   5  -2  14    4.53    2.87
   5  -2  15   -0.45    2.54
  -5   1  19   -1.80    2.69
  -5   1  18    0.60    1.92
  -5   1  17    2.06    2.10
  -5   1  16    1.35    2.72
  -5   1  15    1.99    2.27
  -5   1  14    1.20    2.08
  -5   1  13    2.50    2.50
  -5   1  13    1.65    0.95
   5  -1 -12    0.94    0.68
  -5   1  12   -0.68    0.74
   5  -1 -12    1.04    0.68
  -5   1  12    1.47    1.31
   5  -1 -11    2.50    1.57
   5  -1 -11    1.05    0.55
  -5   1  11    2.34    1.27
  -5   1  11    1.11    1.63
  -5   1  11    3.44    1.97
   5  -1 -11    0.46    0.81
   5  -1 -10    3.03    1.60
   5  -1 -10    2.38    0.88
  -5   1  10   -0.20    1.07
  -5   1  10    4.39    2.66
  -5   1  10    1.19    1.38
   5  -1  -9    0.51    1.37
   5  -1  -9   -0.08    0.63
  -5   1   9    0.62    1.02
  -5   1   9   -1.24    1.39
  -5   1   9   -0.76    2.36
  -5   1   9   -0.81    1.14
  -5   1   8    1.06    0.88
   5  -1  -8    0.31    0.83
  -5   1   8    2.83    1.42
  -5   1   8    1.80    1.75
  -5   1   8    2.47    1.61
   5  -1  -7   20.67    3.60
  -5   1   7   19.26    3.21
   5  -1  -7   19.02    2.86
  -5   1   7   17.06    3.14
  -5   1   7   16.10    3.18
  -5   1   7   20.24    2.60
   5  -1  -6   15.99    3.03
   5  -1  -6   11.04    2.21
  -5   1   6   15.81    2.88
  -5   1   6   11.37    1.69
  -5   1   6   11.18    2.52
  -5   1   6   15.98    3.03
   5  -1  -6   12.66    2.92
  -5   1   5  218.19   10.64
  -5   1   5  178.51    5.63
  -5   1   5  200.59   10.45
   5  -1  -5  194.30   10.52
  -5   1   5  187.67   10.12
   5  -1  -5  201.01   10.52
  -5   1   4   -0.97    1.29
  -5   1   4    0.06    0.30
   5  -1  -4   -0.46    1.24
   5  -1  -4   -1.03    1.89
  -5   1   4   -0.31    1.15
   5  -1  -3  186.07    9.08
   5  -1  -3  187.80   10.25
  -5   1   3  174.68    9.75
  -5   1   3  189.26   10.21
   5  -1  -3  196.02   10.29
   5  -1  -2    2.45    1.24
   5  -1  -2    6.66    1.82
   5  -1  -2    2.65    1.09
  -5   1   2    5.38    1.77
  -5   1   2    4.64    1.98
  -5   1   1   47.33    3.50
   5  -1  -1   48.53    5.35
  -5   1   1   48.55    5.06
  -5   1   1   55.29    5.63
   5  -1  -1   47.05    5.16
  -5   1   0   29.20    3.09
   5  -1   0   28.39    4.03
  -5   1   0   30.86    4.06
   5  -1   0   30.70    1.70
   5  -1   0   29.63    4.16
  -5   1   0   28.82    4.05
  -5   1  -1   17.47    3.23
   5  -1   1   21.18    3.55
  -5   1  -1   19.14    2.85
   5  -1   1   18.73    1.84
   5  -1   1   22.05    3.58
  -5   1  -1   20.28    3.39
   5  -1   2    5.80    1.17
  -5   1  -2    5.14    1.83
  -5   1  -2    7.04    2.04
   5  -1   2    5.75    2.09
   5  -1   2    8.16    2.27
  -5   1  -2    6.89    2.06
  -5   1  -3   54.22    5.32
  -5   1  -3   47.85    5.16
   5  -1   3   46.77    5.33
   5  -1   3   51.60    4.11
   5  -1   3   52.51    5.44
  -5   1  -3   49.81    5.32
  -5   1  -4    8.99    2.20
   5  -1   4    6.89    1.69
  -5   1  -4   12.16    2.64
  -5   1  -4    8.68    2.36
   5  -1   4    7.35    2.28
   5  -1   4    9.44    2.30
  -5   1  -5   12.63    2.84
   5  -1   5   11.09    2.48
  -5   1  -5   14.15    3.07
  -5   1  -5   11.06    2.60
   5  -1   5   10.09    2.52
  -5   1  -6   16.51    3.54
  -5   1  -6   15.55    2.88
   5  -1   6   15.49    3.12
  -5   1  -6   15.24    2.82
  -5   1  -7    3.75    1.85
   5  -1   7    0.39    1.29
  -5   1  -7    2.74    1.55
  -5   1  -8   62.99    5.85
   5  -1   8   51.93    5.31
   5  -1   8   51.97    6.36
  -5   1  -8   60.71    5.69
   5  -1   9    0.78    1.02
  -5   1  -9    0.62    0.84
   5  -1  10    3.65    1.19
  -5   1 -10    3.56    0.88
   5  -1  11    3.19    1.79
  -5   1 -11    1.29    0.86
   5  -1  12    2.01    2.85
   5  -1  13    6.44    3.21
   5  -1  14    3.79    2.90
   5  -1  15   -3.51    3.77
   5  -1  16   -2.40    2.39
  -5   0  18    1.03    2.38
  -5   0  17    0.65    2.08
  -5   0  16   -3.14    2.34
  -5   0  15    0.14    1.67
  -5   0  14    0.36    1.91
  -5   0  13   -0.89    1.55
   5   0 -12   -0.15    0.83
   5   0 -12    0.38    0.87
  -5   0  12   -1.23    2.01
   5   0 -11    4.91    2.02
   5   0 -11    1.69    0.81
  -5   0  11    0.79    1.12
  -5   0  11   -0.92    2.17
  -5   0  11    3.09    1.78
   5   0 -11    1.80    0.87
   5   0 -10   -0.56    0.77
   5   0 -10   -2.73    1.60
   5   0 -10   -0.77    0.77
  -5   0  10   -0.46    0.94
  -5   0  10    1.22    2.05
  -5   0  10   -0.11    1.52
   5   0  -9   13.54    2.73
   5   0  -9   14.20    2.81
   5   0  -9   13.77    2.90
   5   0  -9   13.38    1.85
   5   0  -9   13.87    3.05
  -5   0   9    9.58    2.28
  -5   0   9   14.53    3.39
  -5   0   9   11.70    2.61
   5   0  -8   -1.44    1.05
   5   0  -8   -0.22    1.10
   5   0  -8   -1.03    0.98
   5   0  -8    0.59    0.35
  -5   0   8   -0.63    0.90
  -5   0   8   -2.21    1.32
  -5   0   8   -0.28    2.34
   5   0  -8    0.77    1.56
   5   0  -7    0.64    1.29
   5   0  -7    2.76    1.96
   5   0  -7   -0.01    0.85
   5   0  -7    1.61    1.18
  -5   0   7   -0.93    1.34
  -5   0   7   -2.93    2.55
  -5   0   7   -0.87    1.18
   5   0  -6    9.14    2.32
  -5   0   6    7.78    2.04
   5   0  -6    9.11    2.50
   5   0  -6   11.56    2.30
  -5   0   6    7.83    2.10
  -5   0   6    5.76    1.61
  -5   0   6    7.68    1.67
  -5   0   5   32.87    4.16
   5   0  -5   36.05    4.31
   5   0  -5   37.60    4.03
  -5   0   5   37.13    4.77
  -5   0   5   36.35    2.94
   5   0  -5   40.83    4.73
  -5   0   5   38.84    4.34
   5   0  -4   27.80    3.82
  -5   0   4   28.46    3.89
  -5   0   4   29.46    2.14
  -5   0   4   28.33    3.83
   5   0  -4   32.13    4.19
  -5   0   4   28.52    3.76
   5   0  -3    9.36    2.20
  -5   0   3   11.96    2.56
   5   0  -3   11.47    2.24
  -5   0   3    8.53    2.13
   5   0  -3    9.48    2.38
   5   0  -2   17.31    3.05
  -5   0   2   19.17    1.43
  -5   0   2   19.60    3.32
   5   0  -2   18.23    3.03
  -5   0   2   19.71    3.23
   5   0  -2   15.57    3.13
   5   0  -1    4.21    1.60
  -5   0   1    7.79    2.38
  -5   0   1    7.03    1.21
   5   0  -1    4.10    1.29
  -5   0   1    4.67    1.57
   5   0  -1    3.65    1.76
   5   0   0  105.18    7.27
  -5   0   0  102.56    7.30
  -5   0   0  102.92    5.09
   5   0   0  101.19    7.38
  -5   0   0  110.43    7.48
   5   0   1    1.54    1.36
  -5   0  -1    0.68    0.91
  -5   0  -1    0.60    0.91
   5   0   1   -0.23    0.54
  -5   0  -1   -0.40    1.30
   5   0   1    0.24    1.27
   5   0   2    4.24    1.48
  -5   0  -2    3.56    1.65
  -5   0  -2    5.46    1.61
   5   0   2    4.88    1.26
  -5   0  -2    4.52    1.66
   5   0   2    4.67    1.84
   5   0   3   28.09    3.86
  -5   0  -3   27.79    3.57
   5   0   3   30.33    3.06
  -5   0  -3   29.28    3.81
   5   0   3   22.75    3.45
  -5   0  -3   29.84    4.01
  -5   0  -4   39.75    4.58
   5   0   4   42.66    4.87
  -5   0  -4   41.68    4.60
   5   0   4   44.96    4.18
  -5   0  -4   41.95    4.67
   5   0   4   48.43    5.03
  -5   0  -5    2.77    1.36
   5   0   5    1.53    1.68
  -5   0  -5    3.43    1.19
  -5   0  -5    4.69    1.87
   5   0   5    4.87    1.63
   5   0   5    6.24    2.41
  -5   0  -6    3.96    1.50
  -5   0  -6    5.56    1.71
   5   0   6    4.40    1.51
   5   0   6    4.32    1.20
  -5   0  -6    8.47    2.59
   5   0   6    7.94    2.39
   5   0   6    3.87    2.07
   5   0   7   60.80    5.78
   5   0   7   59.29    5.73
  -5   0  -7   57.85    5.51
   5   0   7   48.38    5.41
   5   0   7   50.59    5.07
   5   0   8  202.62   10.30
   5   0   8  188.47   11.41
   5   0   8  203.18   10.17
   5   0   8  196.22   10.19
  -5   0  -8  191.35    9.97
   5   0   9   13.46    3.44
   5   0   9    9.04    2.02
  -5   0  -9   12.16    2.55
   5   0  10   21.65    4.34
   5   0  10   28.61    3.74
  -5   0 -10   28.44    3.79
   5   0  11    2.33    0.99
   5   0  11    8.07    3.40
   5   0  12    8.76    3.61
   5   0  13   -5.25    2.81
   5   0  14   -0.03    1.97
   5   0  15   -1.78    3.13
   5   0  16    0.86    2.98
  -5  -1  18   -1.08    2.82
  -5  -1  17    1.29    2.80
  -5  -1  16   -3.23    2.31
  -5  -1  15    6.14    3.53
  -5  -1  14    3.61    2.68
  -5  -1  13   -0.37    1.79
  -5  -1  12    1.93    3.30
   5   1 -12   -1.12    1.24
  -5  -1  12   -2.00    1.77
   5   1 -11    0.34    0.67
  -5  -1  11    0.38    1.43
   5   1 -11    0.60    1.28
   5   1 -10    0.44    0.65
   5   1 -10   -0.78    1.45
   5   1 -10    1.91    0.95
   5   1 -10    1.49    1.15
   5   1 -10    1.91    0.92
  -5  -1  10    3.23    2.83
  -5  -1  10    3.29    2.22
   5   1  -9   -0.42    1.05
   5   1  -9   -0.88    1.13
   5   1  -9    0.47    1.58
   5   1  -9   -0.46    1.02
   5   1  -9    0.67    0.71
  -5  -1   9    0.21    1.39
  -5  -1   9   -1.29    1.27
   5   1  -8    0.48    0.91
   5   1  -8   -0.57    0.84
   5   1  -8    0.39    1.08
   5   1  -8    3.02    1.74
  -5  -1   8    0.68    0.86
   5   1  -8   -0.40    0.55
  -5  -1   8    0.38    1.48
  -5  -1   8    2.24    1.75
   5   1  -7    1.38    1.11
   5   1  -7    2.78    1.36
   5   1  -7    0.34    0.97
   5   1  -7    3.57    1.55
   5   1  -7    3.49    0.74
  -5  -1   7    2.12    0.94
  -5  -1   7    1.49    2.24
  -5  -1   7    2.59    1.27
   5   1  -6   73.43    6.12
   5   1  -6   80.12    6.40
  -5  -1   6   82.55    6.37
   5   1  -6   80.42    6.44
  -5  -1   6   82.79    7.36
  -5  -1   6   76.58    5.46
   5   1  -6   78.07    6.25
   5   1  -5   23.97    3.56
   5   1  -5   27.82    3.84
  -5  -1   5   22.32    4.08
   5   1  -5   22.16    2.62
  -5  -1   5   27.29    2.95
  -5  -1   5   24.37    3.46
   5   1  -5   22.28    3.30
   5   1  -5   24.06    3.52
   5   1  -4    3.51    1.66
  -5  -1   4    4.71    1.69
  -5  -1   4    3.99    1.00
  -5  -1   4    4.17    1.62
   5   1  -4    4.41    1.10
   5   1  -4    3.09    1.42
   5   1  -4    5.61    1.86
   5   1  -3    1.99    1.36
   5   1  -3    2.43    1.22
  -5  -1   3    0.76    0.89
  -5  -1   3    1.74    0.54
   5   1  -3    1.69    0.80
   5   1  -3    1.84    1.22
   5   1  -3    0.80    0.70
  -5  -1   2   10.45    2.36
   5   1  -2   13.20    2.61
   5   1  -2   13.64    2.57
   5   1  -2   14.01    1.34
   5   1  -2   14.49    2.69
   5   1  -2   18.21    3.15
   5   1  -1    5.79    0.83
  -5  -1   1    5.18    0.95
   5   1  -1    6.53    1.88
  -5  -1   1    4.40    1.72
   5   1  -1    6.78    2.01
   5   1  -1    5.08    1.69
   5   1  -1    7.03    2.25
  -5  -1   0    0.74    0.85
   5   1   0   -0.93    1.50
  -5  -1   0    1.20    0.62
   5   1   0    0.87    1.09
   5   1   0    1.02    1.33
   5   1   0    1.21    0.57
  -5  -1  -1   93.73    5.23
   5   1   1   98.88    6.93
   5   1   1  101.66    7.16
  -5  -1  -1  106.84    7.34
   5   1   1  103.91    7.33
  -5  -1  -2   47.01    4.11
   5   1   2   51.52    5.16
  -5  -1  -2   47.13    4.88
   5   1   2   42.00    4.59
   5   1   2   47.93    4.94
  -5  -1  -3    1.48    1.02
   5   1   3    2.15    1.01
   5   1   3    3.48    1.47
   5   1   3    3.80    1.46
  -5  -1  -3    1.52    0.76
  -5  -1  -4    7.91    2.27
   5   1   4    7.58    2.04
   5   1   4    8.24    2.05
   5   1   4    8.54    2.31
  -5  -1  -4    8.40    2.20
  -5  -1  -5    9.55    2.15
  -5  -1  -5    8.91    2.49
   5   1   5   12.42    2.53
   5   1   5   10.73    2.49
   5   1   5   12.09    2.64
   5   1   6   53.26    5.24
  -5  -1  -6   54.09    5.82
   5   1   6   47.68    4.93
   5   1   6   59.99    5.43
   5   1   6   48.97    5.08
  -5  -1  -6   51.42    5.11
  -5  -1  -7   21.67    3.46
   5   1   7   24.83    3.64
  -5  -1  -7   23.41    3.99
   5   1   7   22.92    3.84
   5   1   7   27.87    3.76
   5   1   7   27.41    3.84
   5   1   8    2.75    1.35
  -5  -1  -8    1.90    1.46
   5   1   8    6.72    2.84
   5   1   8    3.67    1.47
   5   1   8    2.99    1.18
   5   1   9   39.17    4.50
  -5  -1  -9   37.13    4.35
   5   1   9   36.69    4.41
   5   1   9   37.30    5.57
   5   1   9   34.45    4.18
   5   1  10    2.37    2.26
   5   1  10    0.21    1.19
   5   1  10   -0.28    0.66
   5   1  10    0.60    1.28
   5   1  11    7.93    3.03
   5   1  12    2.05    2.49
   5   1  13    2.80    3.02
   5   1  14   -2.18    2.26
   5   1  15    6.38    3.60
   5   1  16    0.27    2.89
   5   1  17   -2.67    3.30
  -5  -2  17    2.81    3.01
  -5  -2  16    4.11    4.02
  -5  -2  16    3.40    2.95
  -5  -2  15    2.46    2.61
  -5  -2  15    7.52    3.74
  -5  -2  14   30.26    6.43
  -5  -2  14   32.22    6.56
  -5  -2  13    6.47    3.50
  -5  -2  13   16.56    4.53
  -5  -2  12    1.14    1.91
  -5  -2  12   -0.83    1.82
   5   2 -11    1.60    1.17
  -5  -2  11    2.68    2.01
   5   2 -11   -0.87    0.84
  -5  -2  11   -1.14    1.98
   5   2 -11   -0.36    1.03
   5   2 -10    3.92    1.73
  -5  -2  10    7.02    2.85
   5   2 -10    3.78    1.34
  -5  -2  10    8.26    2.91
   5   2 -10    4.65    2.17
   5   2  -9    2.87    1.41
  -5  -2   9    3.64    1.50
   5   2  -9    2.87    1.23
  -5  -2   9    6.83    3.18
   5   2  -9    3.09    1.42
   5   2  -8   -0.41    0.78
   5   2  -8    0.35    1.22
   5   2  -8    4.04    1.76
   5   2  -8    0.06    1.48
   5   2  -8    0.91    0.70
   5   2  -8    0.50    1.11
  -5  -2   8   -0.31    2.05
  -5  -2   8   -0.18    1.16
   5   2  -7   17.08    2.98
   5   2  -7   23.42    3.51
   5   2  -7   21.90    3.86
   5   2  -7   20.56    2.16
   5   2  -7   19.85    3.29
  -5  -2   7   17.78    3.76
   5   2  -7   18.79    3.07
  -5  -2   7   22.58    3.56
   5   2  -6    5.17    1.62
   5   2  -6    4.35    1.64
   5   2  -6    4.42    1.73
   5   2  -6    5.06    1.93
   5   2  -6    3.45    0.81
  -5  -2   6    3.72    2.03
   5   2  -6    4.62    1.62
  -5  -2   6    1.63    0.97
   5   2  -5   12.22    2.51
   5   2  -5   13.55    3.07
   5   2  -5   12.03    1.24
   5   2  -5   13.09    1.28
   5   2  -5   12.94    2.80
  -5  -2   5   12.31    2.56
   5   2  -5   11.71    2.57
  -5  -2   5   10.23    2.63
   5   2  -5   13.89    2.47
  -5  -2   5    8.99    1.81
   5   2  -4   34.80    4.37
   5   2  -4   28.94    1.62
   5   2  -4   29.19    4.03
   5   2  -4   27.19    3.81
  -5  -2   4   28.80    3.70
  -5  -2   4   28.29    3.27
  -5  -2   4   32.23    4.89
   5   2  -4   30.98    3.24
   5   2  -4   31.27    4.04
   5   2  -3   31.12    4.00
   5   2  -3   31.62    1.66
   5   2  -3   32.86    4.21
  -5  -2   3   30.44    3.92
  -5  -2   3   30.56    3.04
   5   2  -3   27.79    2.73
   5   2  -3   31.30    4.12
   5   2  -3   31.54    4.08
   5   2  -2   44.64    4.68
   5   2  -2   46.13    2.37
   5   2  -2   46.44    4.89
  -5  -2   2   44.64    4.83
   5   2  -2   45.35    4.83
   5   2  -2   44.71    3.26
   5   2  -2   52.33    5.31
   5   2  -1  139.05    8.50
  -5  -2   1  126.17    4.73
   5   2  -1  132.31    4.70
   5   2  -1  142.83    8.63
  -5  -2   1  130.92    8.07
   5   2  -1  128.84    7.99
   5   2  -1  123.10    5.17
   5   2  -1  130.00    8.09
   5   2   0   32.98    4.13
  -5  -2   0   35.87    2.85
   5   2   0   32.76    2.73
  -5  -2   0   34.27    4.19
   5   2   0   36.96    4.26
   5   2   0   29.03    2.51
   5   2   0   35.05    4.26
  -5  -2  -1   23.68    2.59
  -5  -2  -1   21.35    3.33
   5   2   1   23.60    3.41
   5   2   1   22.24    3.30
   5   2   1   24.65    3.72
   5   2   1   21.25    2.49
   5   2   2    5.63    1.71
  -5  -2  -2    6.62    2.07
   5   2   2    6.79    1.54
  -5  -2  -2    5.12    1.29
   5   2   2    5.35    1.69
   5   2   2    8.30    2.32
  -5  -2  -3   89.76    6.01
   5   2   3   94.57    6.06
   5   2   3   89.93    6.81
  -5  -2  -3   85.68    6.57
   5   2   3   81.81    6.47
   5   2   3   83.02    6.61
   5   2   4   19.16    3.21
  -5  -2  -4   14.54    2.70
  -5  -2  -4   12.48    2.40
   5   2   4   20.56    3.29
   5   2   4   15.91    2.99
   5   2   4   17.01    2.78
  -5  -2  -5   53.65    5.39
   5   2   5   51.56    5.24
   5   2   5   52.12    5.28
  -5  -2  -5   49.22    5.02
   5   2   5   51.76    5.26
   5   2   5   53.00    5.35
  -5  -2  -6   10.98    2.51
   5   2   6    9.72    2.39
   5   2   6   10.97    2.85
  -5  -2  -6   10.21    2.34
   5   2   6    9.80    2.29
   5   2   6    9.25    2.02
  -5  -2  -7   35.48    4.91
   5   2   7   31.43    4.72
   5   2   7   31.68    3.87
   5   2   7   38.25    4.46
  -5  -2  -7   31.23    4.03
   5   2   7   32.57    3.99
   5   2   8   17.72    3.81
   5   2   8   23.72    3.61
   5   2   8   22.57    3.50
   5   2   8   18.20    3.06
   5   2   9  204.26   13.04
   5   2   9  175.57    9.46
   5   2   9  183.03    9.71
   5   2   9  171.32    9.46
   5   2  10   15.55    4.08
   5   2  10   12.29    2.60
   5   2  10   12.22    2.77
   5   2  11   -2.60    1.65
   5   2  11   -0.16    0.95
   5   2  12    5.03    3.10
   5   2  12    2.28    1.26
   5   2  12    1.00    0.91
   5   2  13   -0.19    2.01
   5   2  14    0.68    2.55
   5   2  15    0.22    2.19
   5   2  16    1.20    3.13
   5   2  17    0.83    2.57
  -5  -3  16   -1.53    2.79
  -5  -3  15    7.54    3.86
  -5  -3  15   -0.99    2.69
  -5  -3  14    7.13    3.15
  -5  -3  14    5.74    3.91
  -5  -3  13   30.29    6.16
  -5  -3  13   22.22    5.36
   5   3 -12   10.07    2.40
  -5  -3  12    5.51    2.98
  -5  -3  12   12.03    3.84
   5   3 -11    6.62    2.17
   5   3 -11    6.99    2.24
  -5  -3  11    9.34    3.51
  -5  -3  11    9.77    3.52
  -5  -3  10    1.17    1.64
   5   3 -10   -1.23    0.83
   5   3 -10   -1.41    1.19
   5   3 -10   -0.92    1.37
   5   3  -9    1.10    1.04
  -5  -3   9    3.17    2.27
   5   3  -9    0.95    0.89
  -5  -3   9    1.74    1.63
   5   3  -9   -0.37    1.43
   5   3  -8    1.36    1.32
  -5  -3   8    1.61    1.79
   5   3  -8   -0.38    0.70
   5   3  -8    2.71    1.96
  -5  -3   8   -0.63    2.20
   5   3  -8    3.50    1.69
   5   3  -7    1.48    0.95
  -5  -3   7    1.89    1.54
   5   3  -7    0.78    0.94
  -5  -3   7    3.38    2.18
   5   3  -7    2.21    1.51
   5   3  -7    2.32    1.18
   5   3  -6   12.63    3.02
   5   3  -6    9.56    2.13
   5   3  -6   10.52    2.57
   5   3  -6   10.82    2.49
  -5  -3   6    9.08    3.00
  -5  -3   6   10.34    2.42
   5   3  -5    8.65    2.46
   5   3  -5    5.60    1.80
   5   3  -5    8.72    2.28
  -5  -3   5    2.89    1.52
   5   3  -5    6.91    1.85
  -5  -3   5    6.65    2.12
   5   3  -4    4.31    1.68
   5   3  -4    3.81    2.03
   5   3  -4    2.46    0.71
   5   3  -4    3.14    1.27
   5   3  -4    4.03    1.56
  -5  -3   4    2.07    1.85
  -5  -3   4    1.57    0.84
   5   3  -4    3.15    1.24
   5   3  -3   19.90    3.31
   5   3  -3   26.40    3.84
   5   3  -3   18.99    2.06
  -5  -3   3   21.22    2.75
   5   3  -3   22.30    3.50
  -5  -3   3   21.63    3.67
   5   3  -3   23.25    2.96
   5   3  -3   25.69    3.87
   5   3  -2   13.31    2.58
   5   3  -2   12.08    1.98
   5   3  -2   12.33    1.66
   5   3  -2   13.33    2.78
   5   3  -2   11.73    2.46
   5   3  -2   15.72    2.95
   5   3  -1   12.06    2.78
   5   3  -1   11.91    1.89
   5   3  -1   15.34    3.00
   5   3  -1   11.53    1.60
   5   3  -1   16.11    3.00
   5   3  -1   13.40    2.67
   5   3   0   42.32    4.70
  -5  -3   0   43.72    3.49
   5   3   0   39.80    3.29
   5   3   0   41.34    4.78
   5   3   0   42.76    4.72
   5   3   0   43.87    3.66
   5   3   0   41.34    4.72
  -5  -3   0   46.66    5.10
   5   3   1  103.16    5.64
  -5  -3  -1  101.09    5.59
   5   3   1  108.81    7.58
  -5  -3  -1  109.10    7.70
   5   3   1  108.96    7.60
   5   3   1  110.54    7.86
   5   3   2  418.93   12.27
  -5  -3  -2  416.85   12.41
   5   3   2  431.89   15.26
  -5  -3  -2  424.75   14.81
   5   3   2  424.92   15.01
   5   3   2  444.68   15.46
   5   3   3  194.91    8.85
  -5  -3  -3  201.37    9.14
   5   3   3  177.83    9.79
   5   3   3  190.58   10.06
  -5  -3  -3  190.48   10.07
   5   3   3  184.01    9.94
   5   3   4    6.84    1.90
  -5  -3  -4    5.96    1.62
   5   3   4    7.23    1.89
   5   3   4    8.37    2.29
   5   3   4    7.06    2.12
  -5  -3  -5   43.47    4.79
   5   3   5   44.30    4.88
   5   3   5   47.20    5.06
   5   3   5   43.05    4.99
   5   3   5   35.89    4.51
   5   3   6    9.52    2.51
   5   3   6    8.36    2.08
   5   3   6   11.45    2.71
   5   3   6    8.81    2.46
  -5  -3  -6    9.04    2.44
  -5  -3  -7   23.20    4.02
   5   3   7   17.12    3.23
   5   3   7   20.95    3.41
   5   3   7   15.97    2.90
  -5  -3  -8    3.07    1.85
   5   3   8    2.19    2.33
   5   3   8    1.47    1.11
   5   3   8    2.58    1.68
   5   3   9  148.23    8.95
   5   3   9  141.24    8.92
   5   3   9  143.43   10.50
   5   3  10  181.10    9.88
   5   3  10  190.72   13.04
   5   3  10  193.53   10.21
   5   3  11   31.20    5.78
   5   3  11   36.55    4.32
   5   3  11   37.54    4.48
   5   3  12   13.47    3.86
   5   3  12   12.36    4.14
   5   3  12    8.41    2.27
   5   3  12    9.78    2.17
   5   3  13    6.81    1.64
   5   3  13    7.57    3.22
   5   3  14   -1.71    1.17
   5   3  14    3.27    2.74
   5   3  15    7.76    4.20
   5   3  16    4.27    4.08
   5   3  17    0.39    2.65
  -5  -4  15   -4.72    3.85
  -5  -4  14    2.83    3.76
  -5  -4  14    2.96    3.46
  -5  -4  13   13.71    4.83
  -5  -4  13   11.26    3.98
  -5  -4  12   12.76    4.41
  -5  -4  12    6.26    3.40
  -5  -4  11    3.27    2.68
  -5  -4  11   -0.44    2.19
   5   4 -11    0.39    1.19
   5   4 -10    4.03    1.48
  -5  -4  10    8.16    3.65
   5   4 -10    8.61    2.56
  -5  -4  10   10.48    4.02
   5   4 -10    5.67    1.86
   5   4  -9   21.21    3.63
  -5  -4   9   24.72    4.98
   5   4  -9   18.32    3.21
  -5  -4   9   26.18    5.69
   5   4  -9   22.86    3.94
   5   4  -8    1.61    1.10
   5   4  -8    1.09    1.39
  -5  -4   8    0.19    1.63
   5   4  -7   -0.07    1.00
   5   4  -7   -0.50    1.32
  -5  -4   7   -0.63    2.09
   5   4  -7   -1.94    1.33
  -5  -4   7   -1.30    1.50
   5   4  -6    3.35    1.32
   5   4  -6    2.45    1.35
  -5  -4   6    3.45    2.15
   5   4  -6    3.00    1.86
  -5  -4   6    4.01    2.12
   5   4  -5    8.85    2.75
  -5  -4   5   11.99    2.75
   5   4  -5   12.07    3.00
  -5  -4   5    6.77    2.30
  -5  -4   5   12.88    3.01
   5   4  -5   12.45    2.68
   5   4  -4   17.45    3.44
   5   4  -4   15.88    2.36
  -5  -4   4   14.36    2.80
   5   4  -4   20.71    3.60
  -5  -4   4   18.88    3.57
   5   4  -4   15.96    2.92
  -5  -4   4   16.72    2.98
  -5  -4   3   14.83    2.89
   5   4  -3   14.61    3.05
   5   4  -3   13.56    2.10
   5   4  -3   19.46    3.43
  -5  -4   3   13.72    3.35
   5   4  -3   10.84    2.30
  -5  -4   3   13.06    2.43
   5   4  -2   48.74    5.59
   5   4  -2   43.85    3.68
   5   4  -2   54.04    5.55
   5   4  -2   49.68    5.40
   5   4  -2   44.31    4.38
  -5  -4   2   49.10    5.42
  -5  -4   1   -3.33    1.83
   5   4  -1   -0.12    0.57
   5   4  -1   -0.14    1.05
   5   4  -1   -0.24    1.04
   5   4  -1    0.46    1.25
   5   4  -1    0.04    0.84
   5   4   0    0.42    0.76
   5   4   0    1.14    0.72
   5   4   0    0.25    1.14
   5   4   0   -0.03    0.90
  -5  -4   0    1.81    1.53
   5   4   1    3.44    1.19
  -5  -4  -1    4.07    1.28
   5   4   1    4.05    1.55
   5   4   1    4.75    1.48
   5   4   1    4.81    1.71
  -5  -4  -1    5.76    1.81
   5   4   2   50.81    5.53
   5   4   2   45.40    4.26
  -5  -4  -2   47.46    4.34
  -5  -4  -2   49.13    5.29
   5   4   3  300.38   13.10
  -5  -4  -3  292.62   12.82
   5   4   3  294.35   11.55
  -5  -4  -3  292.43   11.38
   5   4   4    8.29    2.39
   5   4   4    6.02    1.80
  -5  -4  -4    7.14    1.94
  -5  -4  -4    5.05    1.67
   5   4   5   39.53    4.75
   5   4   5   44.20    4.87
  -5  -4  -5   38.03    4.63
  -5  -4  -5   43.16    4.99
   5   4   6   54.46    5.55
  -5  -4  -6   51.37    5.46
   5   4   6   45.74    5.25
  -5  -4  -6   55.44    5.74
   5   4   7    6.65    1.98
   5   4   7    8.73    2.44
  -5  -4  -7    6.45    1.71
  -5  -4  -7    7.75    2.34
   5   4   8   -2.71    2.03
  -5  -4  -8    0.05    1.35
  -5  -4  -8   -0.09    0.98
   5   4   8    3.78    2.10
   5   4   8   -0.15    1.20
   5   4   9   32.14    5.15
   5   4   9   33.08    4.41
   5   4   9   32.84    4.32
   5   4  10   10.36    3.19
   5   4  10    7.13    1.99
   5   4  10    6.82    2.12
   5   4  11   22.28    4.82
   5   4  11   25.48    3.95
   5   4  11   18.67    3.25
   5   4  12    6.20    2.80
   5   4  12    5.96    1.96
   5   4  12    7.10    2.16
   5   4  13    5.92    3.28
   5   4  13    4.96    1.99
   5   4  13    5.12    1.80
   5   4  14    6.38    2.09
   5   4  14    6.93    3.13
   5   4  15    6.47    4.02
   5   4  16    1.02    2.54
   5   4  17   -2.86    4.04
   5   4  18   12.12    4.84
  -5  -5  14    0.60    2.80
  -5  -5  14   -4.35    3.46
  -5  -5  13   -1.57    2.86
  -5  -5  13   -1.13    2.43
  -5  -5  12   -2.85    2.59
  -5  -5  12   -0.10    2.76
  -5  -5  11    0.37    3.12
  -5  -5  11   -4.21    2.60
   5   5 -10   10.85    2.63
  -5  -5  10    4.10    2.84
  -5  -5  10   10.38    3.59
   5   5  -9    1.47    0.94
   5   5  -9    2.99    1.78
  -5  -5   9    3.86    2.09
  -5  -5   9   -0.44    2.29
   5   5  -8    2.05    1.27
   5   5  -8    2.40    1.76
  -5  -5   8   -1.52    1.88
  -5  -5   8    1.41    1.66
  -5  -5   7    7.64    2.99
  -5  -5   7    7.10    2.84
   5   5  -7    9.45    2.47
  -5  -5   6   13.66    3.54
  -5  -5   6   10.65    3.44
  -5  -5   6   10.39    2.76
   5   5  -6    8.92    2.64
   5   5  -5    5.72    2.21
  -5  -5   5    3.00    2.33
   5   5  -5    2.16    1.53
  -5  -5   5    2.22    1.56
  -5  -5   5    2.39    1.63
   5   5  -4   11.56    2.24
   5   5  -4    8.68    2.50
  -5  -5   4   12.81    2.98
   5   5  -4   13.45    3.06
  -5  -5   4   12.97    3.43
  -5  -5   4   11.94    3.06
  -5  -5   3   -1.67    1.42
   5   5  -3   -0.73    1.05
   5   5  -3    2.12    1.83
   5   5  -3   -0.26    0.85
  -5  -5   3    2.62    2.13
   5   5  -3    1.97    1.85
  -5  -5   3   -1.87    1.19
   5   5  -2   -0.14    0.79
   5   5  -2   -0.33    1.15
   5   5  -2    0.71    1.26
   5   5  -2   -0.03    1.24
  -5  -5   2    3.24    1.71
  -5  -5   1   25.76    4.16
   5   5  -1   26.27    3.43
   5   5  -1   24.71    4.23
   5   5  -1   28.97    4.36
   5   5  -1   23.61    3.78
   5   5  -1   19.48    3.20
  -5  -5   0   -0.79    1.23
   5   5   0    0.56    0.77
   5   5   0    0.38    0.92
   5   5   0   -1.32    1.69
   5   5   0    2.15    1.11
   5   5   0    0.43    0.89
   5   5   1    1.90    1.43
   5   5   1    0.72    0.83
   5   5   1    2.56    1.67
   5   5   1    3.04    1.50
  -5  -5  -1    2.19    1.43
  -5  -5  -2   74.33    6.02
   5   5   2   82.76    6.16
   5   5   2   76.12    6.10
   5   5   2   83.90    7.31
  -5  -5  -2   86.16    7.46
   5   5   3   76.35    6.93
  -5  -5  -3   79.31    7.23
   5   5   3   74.13    6.03
  -5  -5  -3   77.48    6.20
   5   5   4   28.42    3.89
   5   5   4   25.38    4.11
  -5  -5  -4   30.86    4.12
   5   5   5   14.85    2.81
   5   5   5   23.93    4.03
  -5  -5  -5   17.55    3.78
  -5  -5  -5   13.48    2.89
   5   5   6   30.72    4.52
   5   5   6   30.49    4.35
  -5  -5  -6   29.44    4.45
  -5  -5  -6   28.88    4.36
   5   5   7   10.80    3.12
   5   5   7    4.52    1.81
  -5  -5  -7    6.60    2.32
  -5  -5  -7    3.50    1.67
   5   5   8   82.45    7.19
  -5  -5  -8   82.81    7.29
   5   5   8   87.15    8.10
   5   5   9   14.65    3.09
  -5  -5  -9   13.28    3.34
   5   5   9    8.64    3.19
   5   5  10    0.86    0.90
  -5  -5 -10    0.65    1.39
   5   5  10   -1.30    1.77
   5   5  11   17.41    4.14
   5   5  11   19.76    3.67
  -5  -5 -11   22.43    3.96
   5   5  11   21.93    3.80
   5   5  12    5.11    3.16
   5   5  12    9.94    2.77
   5   5  12   12.18    2.91
   5   5  13    0.31    1.59
   5   5  13    3.07    1.58
   5   5  13    2.47    1.29
   5   5  14    7.04    2.29
   5   5  14    9.97    3.85
   5   5  15    1.00    1.07
   5   5  15    4.43    3.47
   5   5  16    1.83    3.15
   5   5  16    1.13    2.94
   5   5  17    2.00    2.74
   5   5  18   -1.09    2.93
  -5  -6  13    1.96    2.20
  -5  -6  13   -2.13    2.70
  -5  -6  12    4.27    3.20
  -5  -6  12    4.54    2.44
  -5  -6  11   -0.40    1.82
  -5  -6  11    2.35    3.44
  -5  -6  10    0.75    2.08
   5   6 -10    1.58    0.96
  -5  -6  10    4.05    3.04
  -5  -6   9    4.94    3.54
   5   6  -9    3.23    1.98
  -5  -6   9    5.75    3.25
  -5  -6   8    1.06    2.62
  -5  -6   8    1.41    2.26
  -5  -6   8   -1.97    1.96
  -5  -6   7    4.11    2.37
  -5  -6   7    7.05    3.09
  -5  -6   7    6.82    2.12
   5   6  -7    2.84    1.27
  -5  -6   6    7.57    2.64
  -5  -6   6    6.98    3.11
  -5  -6   6    5.10    2.34
   5   6  -6    3.32    1.73
  -5  -6   5   24.75    4.57
  -5  -6   5   34.54    5.77
  -5  -6   5   27.29    4.46
   5   6  -5   29.01    4.68
  -5  -6   4    0.47    1.33
   5   6  -4    3.10    1.62
  -5  -6   4    5.95    2.47
  -5  -6   4    0.58    1.57
   5   6  -3    7.04    2.08
  -5  -6   3    8.26    2.62
   5   6  -3    2.96    1.49
   5   6  -3    5.35    1.86
  -5  -6   3    1.67    1.46
  -5  -6   3    5.06    1.98
   5   6  -2    0.44    1.15
   5   6  -2    2.02    1.62
   5   6  -2    0.01    0.74
  -5  -6   2   -0.46    1.93
   5   6  -1    5.17    2.00
   5   6  -1    3.32    1.91
   5   6  -1    2.93    1.74
   5   6  -1    4.66    1.81
  -5  -6   1    3.08    2.24
  -5  -6   0   17.34    3.17
   5   6   0   13.79    2.63
   5   6   0   13.51    3.28
   5   6   0   19.53    3.71
   5   6   0   17.15    3.02
   5   6   0   16.46    3.31
  -5  -6  -1   14.22    3.15
   5   6   1   15.87    2.99
   5   6   1   12.50    2.97
   5   6   1    9.76    2.57
   5   6   1   11.96    2.67
   5   6   1   14.60    2.93
  -5  -6  -2    6.21    2.82
   5   6   2    1.10    0.98
   5   6   2    3.55    1.85
   5   6   2    3.50    1.71
   5   6   2    3.25    1.85
   5   6   2    3.11    1.16
   5   6   3   24.68    4.34
  -5  -6  -3   20.40    4.05
  -5  -6  -3   19.41    3.31
   5   6   3   20.73    3.51
   5   6   4    0.37    1.00
   5   6   4    2.43    1.35
  -5  -6  -4   -0.43    1.32
  -5  -6  -4    0.76    1.01
   5   6   5   -0.91    2.24
   5   6   5    2.04    1.77
  -5  -6  -5   -0.30    2.15
  -5  -6  -5    1.11    1.37
   5   6   6   17.41    3.76
   5   6   6   12.68    3.28
  -5  -6  -6   12.52    3.28
  -5  -6  -6   13.48    3.14
   5   6   7    4.63    1.56
   5   6   7    4.41    1.84
  -5  -6  -7    6.59    2.28
  -5  -6  -7    6.07    2.39
   5   6   8   -0.05    1.14
  -5  -6  -8    1.96    2.01
   5   6   8    1.92    1.36
   5   6   9    1.13    1.31
  -5  -6  -9    1.53    1.65
   5   6   9    0.97    1.96
   5   6  10   36.68    5.06
  -5  -6 -10   48.20    5.96
   5   6  10   42.50    6.15
   5   6  11   -0.47    1.30
  -5  -6 -11    0.54    1.29
   5   6  11   -2.16    2.10
   5   6  12    4.84    1.76
   5   6  12   -0.78    2.70
  -5  -6 -12    6.02    2.52
   5   6  13   14.10    4.89
  -5  -6 -13    8.44    2.55
   5   6  14   -1.59    2.43
   5   6  14    1.10    1.21
   5   6  15   -2.76    3.67
   5   6  15   -1.42    1.60
   5   6  16    3.77    2.52
   5   6  17   -2.41    3.06
   5   6  18   -2.37    2.69
   5   6  18    0.26    3.30
  -5  -7  12   -4.95    3.58
  -5  -7  12    1.11    2.05
  -5  -7  11   -1.69    2.29
  -5  -7  11   -0.31    2.60
  -5  -7  10    1.53    2.79
  -5  -7  10    1.25    2.59
  -5  -7   9    5.33    3.16
  -5  -7   9    2.19    1.99
  -5  -7   9    2.03    2.66
  -5  -7   8   -0.54    2.07
  -5  -7   8   -0.86    1.16
  -5  -7   8    1.63    2.39
  -5  -7   7    0.69    2.28
  -5  -7   7    2.40    2.03
  -5  -7   7   -0.42    2.22
  -5  -7   6   34.28    5.86
  -5  -7   6   37.77    5.51
  -5  -7   6   35.60    6.19
  -5  -7   5    4.00    2.64
  -5  -7   5    3.24    2.57
  -5  -7   5    0.42    1.33
  -5  -7   4    2.55    1.98
   5   7  -4   -1.39    0.98
  -5  -7   4    0.46    1.54
  -5  -7   4    1.02    2.13
  -5  -7   3   -0.43    1.33
   5   7  -3    0.58    1.16
  -5  -7   3   -2.01    1.52
   5   7  -2    1.76    1.83
  -5  -7   2   -1.40    2.03
   5   7  -1   55.51    6.37
   5   7  -1   51.96    5.80
  -5  -7   1   51.25    6.30
   5   7   0    9.73    2.60
   5   7   0    8.84    2.49
  -5  -7   0    7.95    2.69
   5   7   0    9.18    2.50
   5   7   1    2.36    1.40
   5   7   1    2.68    1.57
   5   7   1    3.47    1.66
  -5  -7  -1   -1.63    1.47
   5   7   2   31.45    4.57
   5   7   2   31.04    4.71
   5   7   2   33.61    4.66
   5   7   2   33.08    4.80
  -5  -7  -2   38.55    5.44
  -5  -7  -3    2.03    2.14
   5   7   3    1.61    1.43
   5   7   3   -0.74    1.41
   5   7   3    0.54    1.37
   5   7   3    0.70    1.54
  -5  -7  -4    3.25    1.64
   5   7   4    5.49    2.06
  -5  -7  -4    2.12    1.77
  -5  -7  -5   23.47    4.11
  -5  -7  -5   21.85    4.13
   5   7   5   22.85    4.05
  -5  -7  -6    5.87    2.06
   5   7   6    5.73    2.73
  -5  -7  -6    4.83    2.36
   5   7   7    9.58    2.85
  -5  -7  -7    7.65    2.77
   5   7   8   -2.02    2.64
  -5  -7  -8    1.49    1.91
   5   7   9    1.98    2.06
  -5  -7  -9    0.95    1.65
   5   7  10    4.80    2.18
  -5  -7 -10    6.64    2.74
   5   7  11    3.11    2.37
  -5  -7 -11    1.85    1.33
   5   7  12    4.25    2.83
  -5  -7 -12    6.01    2.69
   5   7  13    0.38    2.48
  -5  -7 -13   -1.38    1.90
   5   7  14   -3.42    2.08
  -5  -7 -14    0.23    1.02
   5   7  15   -1.50    2.75
   5   7  15    1.47    1.42
  -5  -7 -15   -2.28    1.78
   5   7  16    0.87    2.87
   5   7  17    5.75    3.89
   5   7  18    1.91    3.91
  -5  -8  11    3.62    3.57
  -5  -8  11   -3.38    2.86
  -5  -8  10    1.68    2.63
  -5  -8  10    1.14    2.21
  -5  -8   9   -0.83    2.27
  -5  -8   9    5.18    2.32
  -5  -8   9    5.59    3.22
  -5  -8   8   -4.32    3.60
  -5  -8   8   -1.00    1.76
  -5  -8   8   -0.03    2.50
  -5  -8   7   -0.29    2.88
  -5  -8   7    1.73    1.21
  -5  -8   7    1.41    2.14
  -5  -8   6    5.38    3.54
  -5  -8   6    2.53    2.06
  -5  -8   6    1.56    1.68
  -5  -8   5   13.80    4.20
  -5  -8   5   13.43    3.82
  -5  -8   5   10.05    3.27
   5   8  -4   -0.95    1.13
  -5  -8   4   -0.02    1.56
  -5  -8   4    0.05    1.74
  -5  -8   4   -2.21    2.39
   5   8  -3   -1.61    1.21
  -5  -8   3    0.95    1.91
   5   8  -2    1.87    1.23
  -5  -8   2    3.01    2.24
   5   8  -1   22.87    3.99
  -5  -8   1   21.44    4.46
   5   8   0    6.05    1.97
  -5  -8   0    6.85    2.40
  -5  -8  -1    1.15    2.24
   5   8   1   -1.09    1.37
   5   8   1    0.88    1.74
   5   8   2   43.37    5.28
  -5  -8  -2   39.18    5.94
   5   8   2   48.69    6.05
   5   8   3   34.76    4.80
   5   8   3   40.74    5.58
  -5  -8  -3   40.70    6.06
   5   8   4   -0.92    1.28
  -5  -8  -4   -2.69    2.47
   5   8   4   -0.19    1.64
   5   8   5    9.48    3.00
   5   8   5    7.26    2.99
  -5  -8  -5    9.26    2.95
   5   8   6   -2.40    2.22
  -5  -8  -6    1.52    2.46
  -5  -8  -7    3.23    2.12
   5   8   7    0.30    1.85
  -5  -8  -8   -1.66    2.36
   5   8   8    0.06    2.36
  -5  -8  -9   11.00    3.35
   5   8   9   10.09    3.17
  -5  -8 -10   30.48    5.35
   5   8  10   35.88    6.06
  -5  -8 -11   29.36    5.20
   5   8  11   27.45    5.73
  -5  -8 -12    0.43    1.79
   5   8  12    2.37    1.86
  -5  -8 -13   -0.02    1.48
   5   8  13   -0.18    2.68
  -5  -8 -14    1.57    2.18
   5   8  14   -1.38    2.23
  -5  -8 -15    1.18    1.32
   5   8  15   -1.27    3.23
  -5  -8 -16   -2.54    1.82
   5   8  16    1.33    2.34
   5   8  17    2.88    2.52
  -5  -9  10    0.78    3.25
  -5  -9  10   -3.04    3.03
  -5  -9   9    5.70    3.76
  -5  -9   9    2.91    3.03
  -5  -9   8   -3.67    2.31
  -5  -9   8   -2.74    2.28
  -5  -9   8   -1.77    2.54
  -5  -9   7    1.68    2.77
  -5  -9   7   -0.27    1.81
  -5  -9   7   -0.40    2.52
  -5  -9   6   -3.57    2.49
  -5  -9   6    2.87    2.19
  -5  -9   6   -0.46    1.42
  -5  -9   5   10.31    3.22
  -5  -9   5    4.50    2.55
  -5  -9   5    9.00    3.38
   5   9  -4    9.78    3.44
  -5  -9   4   11.73    3.54
  -5  -9   4   11.03    4.60
  -5  -9   3    2.35    2.42
   5   9  -3    2.26    1.96
  -5  -9   2    2.23    1.89
   5   9  -2    4.03    2.58
  -5  -9   1   -0.51    2.32
   5   9  -1   -2.36    1.93
  -5  -9   0    5.63    2.81
   5   9   0   15.46    3.89
  -5  -9  -1    2.42    2.43
   5   9   1    3.14    2.67
   5   9   2    2.00    1.10
   5   9   2    4.86    2.23
   5   9   3   89.87    7.72
   5   9   3  100.21    9.20
   5   9   4   41.31    5.32
   5   9   4   39.05    6.08
   5   9   5    1.10    1.72
   5   9   5    4.36    2.12
   5   9   6   -0.25    1.58
   5   9   7    3.26    2.26
  -5  -9  -7   -6.56    3.25
  -5  -9  -8   15.78    4.21
   5   9   8   14.57    3.86
  -5  -9  -9   14.47    4.06
   5   9   9   14.72    4.16
  -5  -9 -10    4.62    2.38
   5   9  10    4.87    3.73
  -5  -9 -11    7.73    3.06
   5   9  11   16.97    4.47
  -5  -9 -12    4.34    2.28
   5   9  12    6.74    2.99
  -5  -9 -13   -3.74    2.62
   5   9  13   -3.51    2.70
  -5  -9 -14   -1.29    1.94
   5   9  14    0.19    2.18
  -5  -9 -15   -2.62    2.37
   5   9  15  -12.11    5.14
  -5  -9 -16    0.70    2.01
   5   9  16    2.66    2.46
   5   9  17    2.16    3.15
  -5 -10  10   -1.56    3.02
  -5 -10   9    1.75    2.47
  -5 -10   8   -0.84    2.73
  -5 -10   8   -3.30    2.15
  -5 -10   7    0.48    2.63
  -5 -10   7   -2.76    2.08
  -5 -10   7   -1.50    2.51
  -5 -10   6    3.37    2.68
  -5 -10   6    2.32    2.00
  -5 -10   6   -0.70    2.27
   5  10  -5   -2.03    2.13
  -5 -10   5    0.17    2.61
  -5 -10   4    0.51    1.44
   5  10  -4    3.94    2.56
  -5 -10   3   -4.16    2.60
   5  10  -3    0.07    1.57
  -5 -10   2    0.29    1.68
   5  10  -2    3.12    2.31
  -5 -10   1   -2.42    2.52
   5  10  -1    0.78    1.48
  -5 -10   0    6.22    3.32
   5  10   0    6.83    2.31
   5  10   1    1.76    1.93
   5  10   2    0.50    1.98
   5  10   3   11.91    3.06
   5  10   3   13.85    3.69
   5  10   4   36.34    4.87
   5  10   4   43.18    6.60
   5  10   5    4.38    1.55
   5  10   5    4.75    2.09
   5  10   6   -1.24    1.65
   5  10   6   -0.25    1.65
   5  10   7   -4.43    3.64
   5  10   8   14.82    3.88
  -5 -10  -9   10.10    3.82
   5  10   9   12.01    4.36
  -5 -10 -10    8.36    3.44
   5  10  10    6.45    3.77
  -5 -10 -11   -0.72    2.35
   5  10  11   -4.66    4.02
  -5 -10 -12    5.53    3.29
   5  10  12    2.13    2.50
  -5 -10 -13   -0.42    1.58
   5  10  13    4.07    3.33
  -5 -10 -14    1.52    1.65
   5  10  14   -2.11    3.19
  -5 -10 -15   -3.33    2.88
   5  10  15    2.30    2.94
  -5 -10 -16    2.26    1.62
   5  10  16   -1.41    1.96
   5  10  17   -2.72    2.90
  -5 -11   8    2.37    2.87
   5  11  -7   -6.58    3.60
  -5 -11   6   -0.12    2.05
   5  11  -6    4.77    3.21
  -5 -11   5    5.31    3.02
   5  11  -5   -1.03    1.93
  -5 -11   4    1.70    2.94
   5  11  -4    0.10    1.74
  -5 -11   3    3.35    2.49
   5  11  -3   -0.06    2.40
  -5 -11   2    3.93    2.68
   5  11  -2    3.54    1.85
  -5 -11   1    6.02    3.27
   5  11  -1    1.13    1.90
   5  11   0    2.55    2.33
   5  11   1   -0.53    1.86
   5  11   2    2.74    1.85
   5  11   3   -0.49    1.78
   5  11   4   -1.27    1.75
   5  11   5    5.83    3.38
   5  11   6    6.99    3.56
   5  11   7    0.81    1.92
   5  11   8    4.92    3.00
   5  11   9    1.63    2.37
   5  11  10    1.32    1.93
  -5 -11 -11    1.45    2.75
   5  11  11    1.13    2.05
  -5 -11 -12   -0.60    2.00
   5  11  12    3.46    1.82
  -5 -11 -13   -0.07    1.87
   5  11  13    0.17    2.16
  -5 -11 -14    1.20    1.61
   5  11  14    1.15    2.85
  -5 -11 -15    0.41    2.04
   5  11  15   -5.27    3.94
  -5 -11 -16    1.05    1.74
   5  11  16    1.71    2.64
   5  12  -6    1.81    2.26
  -5 -12   5    9.16    4.07
   5  12  -5    0.45    1.97
  -5 -12   4    0.90    2.53
   5  12  -4   -1.67    2.72
  -5 -12   3    0.62    2.40
   5  12  -3    1.07    2.58
  -5 -12   2   -3.56    3.06
   5  12  -2    1.10    2.72
  -5 -12   1   -0.46    1.56
   5  12  -1    0.16    2.58
   5  12   0   -0.86    1.67
   5  12   1    0.45    1.85
   5  12   2    2.52    1.80
   5  12   3    2.98    2.22
   5  12   4   10.96    4.15
   5  12   5    0.87    2.12
   5  12   6    3.22    2.51
   5  12   7    4.66    2.90
   5  12   8    0.70    2.48
   5  12   9    1.42    3.11
   5  12  10    3.32    2.66
   5  12  11    0.96    3.18
  -5 -12 -12   -0.88    2.83
   5  12  12   -7.63    3.79
  -5 -12 -13    1.46    2.04
   5  12  13    0.87    3.11
  -5 -12 -14    0.79    1.87
   5  12  14   -2.90    4.17
  -5 -12 -15    1.08    2.27
   5  12  15    1.67    2.14
  -5 -12 -16    1.61    1.55
  -5 -12 -17    0.22    2.25
  -5 -13   4    8.07    4.18
   5  13  -4    8.02    3.68
  -5 -13   3    5.59    3.48
   5  13  -3    7.65    3.62
  -5 -13   2    6.49    3.86
   5  13  -2   -4.47    3.36
  -5 -13   1    0.12    1.93
   5  13  -1    5.88    3.81
   5  13   0    7.01    3.12
   5  13   1   -2.17    2.48
   5  13   2   -1.55    2.78
   5  13   3    1.03    2.25
   5  13   4    4.86    3.03
   5  13   5   -1.71    2.36
   5  13   6    3.21    3.01
   5  13   7    2.46    2.29
   5  13   8    0.42    2.79
   5  13   9    3.47    3.07
   5  13  10   -4.58    4.07
   5  13  11   -7.72    3.85
   5  13  12   -7.98    4.51
  -5 -13 -13    0.03    1.98
   5  13  13   -2.52    3.44
  -5 -13 -14   -1.04    2.41
  -5 -13 -15    2.85    2.29
  -5 -13 -16    1.37    3.28
   5  14  -1    1.98    2.32
   5  14   0    1.61    1.94
   5  14   1   -2.65    1.96
   5  14   2    1.76    2.29
   5  14   3    1.63    2.19
   5  14   4    4.15    3.29
   5  14   5    1.43    2.43
   5  14   6    6.28    3.54
   5  14   7   -3.79    3.76
   5  14   8    0.69    2.69
   5  14   9    1.49    2.98
   5  14  10    3.55    2.82
   5  14  11    4.07    3.26
  -5 -14 -13    3.28    3.52
  -6  12  11   -2.31    2.44
  -6  12  10   -3.44    2.87
  -6  12   9    0.79    2.38
  -6  12   8   -1.88    2.71
  -6  12   7    0.17    2.57
  -6  12   6    4.39    3.39
  -6  12   5    2.33    3.03
  -6  12   4   -1.04    2.35
  -6  11  13    0.87    2.18
  -6  11  12   -1.08    2.03
  -6  11  12   -1.43    2.65
  -6  11  11   -1.04    1.78
  -6  11  11    0.11    2.72
  -6  11  10    0.67    1.80
  -6  11  10    4.64    3.26
  -6  11   9    1.50    1.72
  -6  11   9   -0.56    2.31
  -6  11   8    4.58    2.82
  -6  11   8   -6.02    3.25
  -6  11   7    1.32    3.11
  -6  11   7    2.85    2.12
  -6  11   6    2.41    2.63
  -6  11   6   -0.28    2.09
  -6  11   5    1.05    2.01
  -6  11   5    0.60    1.73
  -6  11   4    1.16    1.88
  -6  11   4    3.96    3.78
   6 -11  -3   -0.13    1.64
  -6  11   3   -1.28    2.70
   6 -11  -2   -0.45    1.83
  -6  11   2   -0.20    2.47
   6 -11  -1    2.89    2.65
  -6  11   1    6.53    3.57
   6 -11   0    1.62    2.00
  -6  11   0   -1.77    2.83
   6 -11   1   -3.04    2.71
   6 -11   2   -4.32    3.56
  -6  10  16   -0.25    1.90
  -6  10  15    2.41    2.45
  -6  10  14   -1.91    2.78
  -6  10  13    0.75    1.53
  -6  10  12   -0.49    1.91
  -6  10  12   -3.10    3.11
  -6  10  11    0.41    1.65
  -6  10  11    4.69    3.18
  -6  10  10    9.78    3.78
  -6  10  10    5.76    3.81
  -6  10   9    0.54    1.73
  -6  10   9    3.03    2.13
  -6  10   8    0.64    1.86
  -6  10   8   -0.35    1.61
  -6  10   7    0.07    1.89
  -6  10   7   11.25    4.33
  -6  10   6    4.92    3.13
  -6  10   6    6.50    4.29
   6 -10  -5    0.57    1.43
  -6  10   5   -2.38    1.99
  -6  10   4    0.99    2.24
   6 -10  -4    2.49    2.20
  -6  10   4    4.18    3.34
   6 -10  -3    3.85    2.12
  -6  10   3   -3.34    3.73
   6 -10  -2    4.00    1.55
  -6  10   2   -3.04    2.95
   6 -10  -1   -0.08    1.73
  -6  10   1   -0.93    3.09
   6 -10   0   -1.79    1.93
  -6  10   0    0.10    2.18
   6 -10   1    3.88    3.13
  -6  10  -1   -3.59    3.50
   6 -10   2   -0.01    2.11
  -6  10  -2    5.29    3.68
   6 -10   3    2.41    2.72
  -6  10  -3   -0.46    2.83
  -6  10  -4   -1.56    2.32
  -6  10  -5   -1.85    2.31
   6 -10   5   -2.39    2.96
  -6   9  16    1.29    2.33
  -6   9  15   -0.67    1.39
  -6   9  14   -1.37    1.83
  -6   9  13    1.75    1.84
  -6   9  12    3.16    2.08
  -6   9  12    1.90    2.31
  -6   9  11    3.20    2.26
  -6   9  11    0.11    2.33
  -6   9  10   -2.91    2.10
  -6   9  10    0.12    1.80
  -6   9   9    1.59    2.07
  -6   9   9    3.63    2.99
  -6   9   8    0.63    1.74
  -6   9   8    1.73    2.33
  -6   9   7   -0.26    2.27
  -6   9   7    5.22    3.38
  -6   9   6    1.33    1.69
   6  -9  -6    3.26    1.78
  -6   9   6   -2.58    2.27
  -6   9   5    3.64    2.31
  -6   9   5   -0.65    1.61
   6  -9  -5    1.61    2.19
  -6   9   4   -1.57    2.53
   6  -9  -4    1.88    1.89
  -6   9   3    3.32    3.50
   6  -9  -3    2.06    1.15
  -6   9   2    8.61    3.73
   6  -9  -2   12.04    3.78
  -6   9   1    4.34    3.43
   6  -9  -1    8.74    3.14
  -6   9   0    9.27    3.87
   6  -9   0    3.73    2.18
  -6   9  -1    2.00    3.16
   6  -9   1    4.12    2.37
  -6   9  -2    1.45    1.61
   6  -9   2    1.03    1.79
  -6   9  -3    2.33    1.99
   6  -9   3    0.26    1.67
   6  -9   3   -2.68    3.07
   6  -9   4   -0.34    2.66
   6  -9   4    2.35    2.17
  -6   9  -4   -0.65    1.79
   6  -9   5    4.00    3.21
   6  -9   5   -1.20    2.36
  -6   9  -5    2.76    2.18
   6  -9   6   11.37    4.49
  -6   9  -6   -2.07    2.71
   6  -9   7    2.64    2.63
  -6   8  16   -0.02    1.37
  -6   8  15    1.84    1.61
  -6   8  14   -2.30    2.65
  -6   8  13   -0.76    1.83
  -6   8  13   -2.38    2.11
  -6   8  12   -4.80    3.39
  -6   8  12    0.18    1.35
  -6   8  11   -0.31    1.49
  -6   8  11    0.48    1.83
  -6   8  10   -0.97    1.24
  -6   8  10   -1.94    1.92
  -6   8   9   -0.38    1.43
  -6   8   9    0.92    2.30
  -6   8   8    0.26    1.36
  -6   8   8    2.30    2.82
   6  -8  -7    1.29    1.09
  -6   8   7    1.20    1.61
  -6   8   7   -1.17    2.50
  -6   8   6   -1.48    2.30
  -6   8   6    4.85    3.11
  -6   8   5    3.24    2.14
  -6   8   5   -1.31    2.19
  -6   8   4   -0.39    1.46
  -6   8   3    4.16    2.66
  -6   8   2    0.27    2.17
  -6   8   1   23.63    5.76
  -6   8   0   41.34    7.13
  -6   8  -1   -1.71    2.46
  -6   8  -2    5.53    3.30
   6  -8   2    4.41    2.52
  -6   8  -3    1.56    2.20
   6  -8   3   -2.06    2.24
  -6   8  -4   -2.89    2.57
   6  -8   4   -2.19    2.19
   6  -8   4   -2.49    2.08
  -6   8  -5    0.02    2.36
   6  -8   5   -0.46    1.75
   6  -8   5   -0.52    1.76
  -6   8  -6    7.74    3.32
   6  -8   6    5.35    2.74
   6  -8   6    7.82    3.67
  -6   8  -7    3.12    2.39
   6  -8   7    2.43    2.55
   6  -8   7    3.06    3.03
   6  -8   8    5.14    3.89
  -6   7  17    5.39    2.95
  -6   7  16    5.15    2.83
  -6   7  16    0.40    1.98
  -6   7  15    0.07    1.60
  -6   7  15   -0.60    1.97
  -6   7  14    0.77    1.26
  -6   7  14   -3.73    2.44
  -6   7  13    0.77    1.17
  -6   7  13   -1.62    1.58
  -6   7  13   -0.06    1.52
  -6   7  12   -0.07    1.37
  -6   7  12   -1.98    1.58
  -6   7  11   -0.87    1.89
  -6   7  11   -0.72    1.61
  -6   7  10    6.70    2.93
  -6   7  10    6.38    2.37
  -6   7   9    2.56    2.68
   6  -7  -9    1.63    0.75
  -6   7   9    0.73    1.31
  -6   7   8    1.19    1.46
  -6   7   8    1.63    2.28
  -6   7   8    1.17    1.01
  -6   7   7   -0.81    1.40
  -6   7   7   -0.31    0.73
  -6   7   6   -0.45    1.56
  -6   7   6    1.40    1.43
  -6   7   6   -0.82    1.01
  -6   7   5    1.07    1.31
  -6   7   5   -0.66    2.74
  -6   7   5    1.34    0.91
  -6   7   4   -0.67    2.01
  -6   7   4    1.29    1.05
  -6   7   3    2.44    3.16
  -6   7   3    1.39    1.13
  -6   7   2    1.64    1.40
  -6   7   2    1.08    1.64
   6  -7  -2    2.72    1.04
  -6   7   1    8.32    2.41
  -6   7   1    7.83    2.76
   6  -7  -1    7.40    1.54
  -6   7   0   36.18    6.55
  -6   7   0   32.94    4.70
  -6   7  -1   23.68    5.54
  -6   7  -2   10.86    3.63
   6  -7   2   11.44    3.13
  -6   7  -3   10.66    3.49
   6  -7   3    9.72    3.31
  -6   7  -4   -1.99    1.74
   6  -7   4   -0.52    1.77
  -6   7  -5    5.78    2.79
   6  -7   5    1.23    1.62
  -6   7  -6    0.40    1.92
   6  -7   6    3.98    2.84
  -6   7  -7   -1.17    1.48
   6  -7   7    0.97    1.69
   6  -7   8    2.10    2.33
   6  -7   8    0.98    2.15
  -6   7  -8    3.78    2.44
   6  -7   9    0.78    2.32
   6  -7  10   -0.42    2.18
  -6   6  18    3.75    2.46
  -6   6  17    2.23    2.36
  -6   6  16    2.38    2.59
  -6   6  16   -3.37    2.53
  -6   6  15    0.77    1.16
  -6   6  15    3.88    2.90
  -6   6  15   -2.96    2.34
  -6   6  14    3.09    2.30
  -6   6  14   -4.64    2.92
  -6   6  14   -1.49    2.18
  -6   6  13    0.85    1.04
  -6   6  13    0.15    1.35
  -6   6  13   -0.30    1.51
  -6   6  12    1.09    1.48
  -6   6  12   -3.82    2.71
  -6   6  12   -1.52    1.73
  -6   6  11   -0.16    0.98
  -6   6  11   -1.06    1.68
  -6   6  11   -1.97    2.00
  -6   6  10    0.95    2.24
  -6   6  10    0.49    1.02
  -6   6   9    2.17    2.08
  -6   6   9    2.20    1.76
   6  -6  -9    2.72    0.86
  -6   6   8    2.28    1.49
  -6   6   8   -1.33    1.65
  -6   6   8    0.67    0.92
  -6   6   7   -0.50    1.77
  -6   6   7    0.39    2.13
  -6   6   7    0.65    0.84
  -6   6   6    2.07    1.35
  -6   6   6   -1.95    1.71
  -6   6   6   -0.08    0.69
  -6   6   5    7.23    2.45
  -6   6   5    6.82    1.74
  -6   6   5    5.64    2.74
  -6   6   4    0.85    0.70
  -6   6   4    2.54    1.58
  -6   6   3    0.41    0.80
  -6   6   3   -2.08    2.18
   6  -6  -3    0.78    0.88
   6  -6  -2    2.20    0.94
  -6   6   2    2.61    1.36
   6  -6  -1    0.33    0.70
  -6   6   1   -0.92    0.80
  -6   6   0    3.46    1.32
  -6   6   0    4.95    2.81
  -6   6  -1    4.03    2.22
  -6   6  -1    3.72    1.97
   6  -6   1    2.49    1.43
  -6   6  -2    1.70    1.47
  -6   6  -2    4.25    2.77
   6  -6   2   -2.19    1.84
  -6   6  -3   15.95    4.01
   6  -6   3   14.28    3.23
  -6   6  -4   -3.98    2.49
   6  -6   4    0.00    1.36
  -6   6  -5    0.89    1.77
   6  -6   5   -1.14    1.84
  -6   6  -6   -0.38    1.33
   6  -6   6   -1.16    1.78
  -6   6  -7    0.67    1.72
   6  -6   7    1.47    1.66
  -6   6  -8    0.15    1.42
   6  -6   8    1.77    2.18
   6  -6   9    2.32    2.40
   6  -6  10   -1.41    2.75
   6  -6  11   -8.60    4.07
  -6   5  18    1.46    2.23
  -6   5  17   -1.22    2.09
  -6   5  16   -0.67    1.78
  -6   5  16   -0.67    2.26
  -6   5  15    0.87    1.56
  -6   5  15   -1.29    2.39
  -6   5  15    3.91    2.05
  -6   5  14    1.84    2.18
  -6   5  14   -1.06    2.05
  -6   5  14    1.63    1.04
  -6   5  13   -0.38    1.56
  -6   5  13    5.22    2.66
  -6   5  13    0.38    0.88
  -6   5  13    3.90    2.00
  -6   5  12    0.47    1.30
  -6   5  12    3.26    1.76
  -6   5  12   -0.26    1.18
  -6   5  11    0.48    1.54
  -6   5  11   -0.25    1.39
  -6   5  11    0.71    1.20
   6  -5 -10    4.73    1.12
  -6   5  10    3.95    1.45
  -6   5  10    3.08    1.97
  -6   5  10    3.96    2.20
   6  -5  -9   12.14    1.84
  -6   5   9   12.35    2.91
  -6   5   9   15.91    4.08
  -6   5   9   13.05    2.56
  -6   5   8    0.49    1.15
  -6   5   8    0.55    1.26
  -6   5   7    2.11    1.14
  -6   5   7    2.10    1.37
  -6   5   6    0.96    0.63
  -6   5   6    0.55    1.77
  -6   5   6   -1.26    1.30
  -6   5   5    6.19    1.44
  -6   5   5    8.59    2.96
  -6   5   5    7.00    2.32
  -6   5   4   -1.29    1.83
  -6   5   4    0.92    0.69
   6  -5  -3   -0.08    0.72
  -6   5   3    1.16    0.77
   6  -5  -2   10.92    2.28
  -6   5   2    8.27    2.75
  -6   5   2    7.36    1.79
   6  -5  -1   12.19    2.29
  -6   5   1    7.18    1.82
  -6   5   1   10.83    3.62
  -6   5   0   -0.56    1.15
  -6   5   0    0.02    1.54
  -6   5  -1    0.05    0.95
  -6   5  -1    0.42    2.09
   6  -5   1    1.47    1.15
  -6   5  -2    0.35    0.87
  -6   5  -2    0.46    1.13
   6  -5   2    0.17    1.05
  -6   5  -3    0.77    1.29
  -6   5  -3    0.98    1.28
   6  -5   3   -0.28    1.29
  -6   5  -4    4.92    2.66
   6  -5   4    3.67    1.84
  -6   5  -5    1.14    1.41
   6  -5   5    4.12    2.22
  -6   5  -6    3.14    2.15
   6  -5   6    1.06    1.68
  -6   5  -7   -1.36    2.07
   6  -5   7   -1.27    1.69
  -6   5  -8   -2.48    1.91
   6  -5   8    1.79    2.09
  -6   5  -9    1.65    1.08
   6  -5   9    3.84    2.87
   6  -5  10    1.71    1.75
   6  -5  11   -2.82    3.08
   6  -5  12    2.18    2.65
  -6   4  18   -1.52    2.82
  -6   4  17    4.03    2.38
  -6   4  17   -1.10    2.66
  -6   4  16    2.65    2.18
  -6   4  16    3.95    3.20
  -6   4  15   -0.08    1.80
  -6   4  15    0.38    1.87
  -6   4  15    1.04    1.30
  -6   4  14    2.10    2.47
  -6   4  14    0.58    1.66
  -6   4  14    0.89    1.33
  -6   4  13    0.90    2.30
  -6   4  13   -0.18    1.22
  -6   4  13   -1.34    1.09
  -6   4  13    0.57    1.12
  -6   4  12   -2.74    1.97
  -6   4  12    1.90    1.39
  -6   4  12    0.15    1.04
  -6   4  12   -0.89    1.30
  -6   4  11    0.31    0.84
  -6   4  11    0.68    1.61
  -6   4  11    0.27    1.59
  -6   4  11    0.60    1.31
   6  -4 -11    0.44    0.68
   6  -4 -10   12.43    1.99
  -6   4  10   14.05    2.31
  -6   4  10   12.40    3.05
  -6   4  10   13.45    2.77
  -6   4  10   17.75    4.06
  -6   4   9   44.40    4.11
  -6   4   9   51.10    6.50
  -6   4   9   44.89    5.73
  -6   4   9   50.26    4.58
   6  -4  -9   42.13    3.72
  -6   4   8  140.89    9.35
  -6   4   8  134.08   10.67
  -6   4   8  126.75    6.62
  -6   4   7    8.67    2.97
  -6   4   7    9.85    2.16
  -6   4   6    1.01    0.73
  -6   4   6   -0.27    1.19
  -6   4   6    1.73    1.11
  -6   4   5   15.49    1.78
  -6   4   5   16.50    4.14
  -6   4   5   15.65    2.68
  -6   4   4    2.11    1.76
  -6   4   4   -0.07    0.50
   6  -4  -3   10.82    2.26
  -6   4   3   11.46    3.46
  -6   4   3   13.01    1.63
   6  -4  -2    2.10    0.99
  -6   4   2    1.60    0.76
  -6   4   2    1.18    2.09
  -6   4   1    2.15    0.97
  -6   4   1   -1.26    1.64
  -6   4   0    4.61    1.37
   6  -4   0    4.05    1.40
  -6   4  -1   12.49    2.48
  -6   4  -1    8.41    2.70
   6  -4   1   11.23    2.24
  -6   4  -2    9.70    2.21
  -6   4  -2    9.35    2.49
   6  -4   2   11.29    2.57
  -6   4  -3    5.93    1.96
  -6   4  -3   10.71    3.18
   6  -4   3    4.68    1.80
  -6   4  -4   15.17    3.62
   6  -4   4   11.93    2.97
  -6   4  -5    5.47    1.98
   6  -4   5    2.25    1.55
   6  -4   6    1.94    1.67
  -6   4  -6    0.76    1.52
   6  -4   7   -2.05    2.23
  -6   4  -7   -1.85    1.61
   6  -4   8    1.52    2.06
  -6   4  -8   -0.56    1.07
   6  -4   9   -3.26    1.92
  -6   4  -9   -0.21    1.06
   6  -4  10   -0.19    2.36
  -6   4 -10   -0.96    1.52
   6  -4  11    9.27    4.25
   6  -4  12   -0.45    2.49
   6  -4  13   -4.07    3.20
  -6   3  18    7.33    3.51
  -6   3  17   -5.00    2.93
  -6   3  17    2.01    4.25
  -6   3  16   -1.76    1.98
  -6   3  16   -0.03    2.49
  -6   3  15    3.00    2.61
  -6   3  15    2.84    2.51
  -6   3  14   -3.60    2.48
  -6   3  14    1.31    2.03
  -6   3  14    0.58    1.53
  -6   3  13    2.74    2.37
  -6   3  13    1.77    2.41
  -6   3  13    0.33    0.97
  -6   3  12    3.95    2.73
  -6   3  12    2.55    1.19
  -6   3  12    1.08    1.68
  -6   3  11    1.54    1.42
  -6   3  11    1.51    1.54
  -6   3  11    1.50    1.77
   6  -3 -11    1.88    1.02
  -6   3  11    1.88    1.06
  -6   3  10    3.27    1.99
  -6   3  10    2.79    2.47
  -6   3  10    4.09    1.61
   6  -3 -10    2.67    1.35
  -6   3  10    3.24    0.90
  -6   3   9   17.17    3.83
  -6   3   9   13.71    1.79
  -6   3   9   14.28    3.46
  -6   3   9   13.59    2.56
   6  -3  -9   12.06    2.22
  -6   3   8   73.31    4.10
  -6   3   8   78.12    7.70
  -6   3   8   82.14    7.46
  -6   3   8   67.51    4.74
   6  -3  -8   64.75    5.07
  -6   3   7   86.38    4.69
  -6   3   7   87.95    4.58
  -6   3   7   99.82    9.01
  -6   3   6   26.26    2.72
  -6   3   6   25.11    4.26
  -6   3   6   30.31    2.34
  -6   3   5   13.96    2.00
  -6   3   5   14.20    1.23
  -6   3   5   12.68    1.17
  -6   3   5   14.22    3.50
  -6   3   4   -0.21    1.25
   6  -3  -4    0.33    1.08
   6  -3  -3    0.76    0.64
  -6   3   3   -1.78    1.72
  -6   3   2    3.73    0.68
   6  -3  -2    2.56    1.30
  -6   3   2    5.43    2.19
  -6   3   1    0.19    1.17
  -6   3   0    9.86    3.04
   6  -3   0    7.10    1.54
  -6   3  -1   10.13    3.04
   6  -3   1   12.52    1.96
  -6   3  -2    8.33    2.94
   6  -3   2    7.73    1.93
  -6   3  -3    0.97    1.34
   6  -3   3    1.10    1.04
   6  -3   4    8.10    2.23
  -6   3  -4    4.52    1.89
   6  -3   5    0.78    1.47
  -6   3  -5    0.32    1.61
   6  -3   6    0.89    1.16
  -6   3  -6    2.54    1.25
   6  -3   7   43.12    5.92
  -6   3  -7   43.61    5.91
   6  -3   8   14.63    3.76
  -6   3  -8   13.92    3.50
   6  -3   9    5.80    3.00
  -6   3  -9    3.78    1.60
   6  -3  10    3.33    3.09
  -6   3 -10    6.89    2.56
   6  -3  11   -1.35    2.69
   6  -3  12    7.07    3.73
   6  -3  13   -6.75    3.69
   6  -3  14   -0.26    2.37
  -6   2  18    0.49    2.09
  -6   2  17   -0.11    2.75
  -6   2  17    6.59    3.67
  -6   2  16   -2.26    2.31
  -6   2  16    3.85    2.72
  -6   2  15    6.24    3.57
  -6   2  15    5.24    2.86
  -6   2  14    5.71    3.34
  -6   2  14   -0.23    1.74
  -6   2  14    2.80    1.53
  -6   2  13    2.50    2.20
  -6   2  13   -1.15    1.56
  -6   2  13    0.11    0.80
  -6   2  12    2.33    1.35
   6  -2 -12   -0.42    0.98
  -6   2  12    3.61    3.00
  -6   2  12   -0.13    1.51
  -6   2  12    0.00    0.94
  -6   2  11    0.38    1.15
   6  -2 -11    1.31    1.10
  -6   2  11   -1.49    1.42
  -6   2  11    0.14    1.09
  -6   2  11    0.39    1.01
  -6   2  10    1.38    1.08
   6  -2 -10    1.25    0.95
  -6   2  10    3.34    2.53
  -6   2  10    3.47    1.60
  -6   2  10    1.84    1.37
  -6   2   9   -0.20    1.75
   6  -2  -9    0.93    0.81
  -6   2   9    0.36    1.50
  -6   2   9    2.81    1.73
  -6   2   9    0.67    0.98
  -6   2   8   11.25    3.05
  -6   2   8   14.55    3.26
   6  -2  -8   13.02    2.52
  -6   2   8   14.90    3.49
  -6   2   8   14.60    2.22
  -6   2   7   93.18    8.17
   6  -2  -7   85.93    6.23
  -6   2   7   94.54    8.04
  -6   2   7   85.80    4.75
  -6   2   7   93.56    8.11
  -6   2   6    1.95    1.79
  -6   2   6    1.00    0.51
  -6   2   6    2.59    1.28
  -6   2   6    0.15    0.50
  -6   2   5    2.94    1.93
  -6   2   5    3.20    1.95
  -6   2   5    1.19    0.54
   6  -2  -4   29.59    3.95
  -6   2   4   31.63    4.61
  -6   2   4   35.66    5.20
  -6   2   4   28.38    2.55
   6  -2  -3    2.14    1.27
  -6   2   3    1.22    1.28
  -6   2   3   -0.04    0.99
   6  -2  -2    2.10    1.38
  -6   2   2    0.21    1.08
  -6   2   2    3.70    2.05
  -6   2   1    8.55    2.64
  -6   2   1   15.67    3.55
  -6   2   0   11.43    3.07
  -6   2   0   12.96    3.32
   6  -2   0   10.55    1.32
  -6   2  -1   47.88    5.03
  -6   2  -1   43.90    5.58
   6  -2   1   43.97    3.28
  -6   2  -1   48.69    6.01
  -6   2  -2    8.86    2.33
  -6   2  -2    8.52    2.40
  -6   2  -2    7.46    2.27
   6  -2   2    6.15    1.35
  -6   2  -3   15.65    3.27
  -6   2  -3   17.40    3.66
  -6   2  -3   15.21    3.46
   6  -2   3   13.28    2.19
  -6   2  -4    2.05    1.46
  -6   2  -4    4.25    1.95
   6  -2   4    1.80    0.86
  -6   2  -4    0.75    1.15
  -6   2  -5    6.15    2.11
   6  -2   5    6.23    1.94
  -6   2  -5    7.68    2.40
  -6   2  -6    1.01    1.27
   6  -2   6   -1.32    1.22
  -6   2  -6   -0.64    1.47
  -6   2  -7    4.41    1.36
   6  -2   7    5.62    2.40
  -6   2  -7    8.23    2.79
  -6   2  -8   67.08    6.94
   6  -2   8   81.84    8.15
  -6   2  -8   68.37    7.08
  -6   2  -9   -0.13    1.13
   6  -2   9    3.36    1.87
  -6   2  -9    1.23    0.95
   6  -2  10    1.79    1.87
  -6   2 -10    2.14    1.30
   6  -2  11    0.35    1.94
  -6   2 -11    0.12    1.07
   6  -2  12   -0.86    2.32
   6  -2  13    0.41    2.28
   6  -2  14    1.66    2.89
  -6   1  18   -0.95    2.08
  -6   1  17    4.10    3.88
  -6   1  17   -1.39    2.76
  -6   1  16    1.18    2.07
  -6   1  16    4.04    2.84
  -6   1  15    1.68    2.35
  -6   1  15    0.43    1.85
  -6   1  14   -1.36    2.82
  -6   1  14   -1.25    1.66
  -6   1  13    2.64    1.98
  -6   1  13    1.37    1.41
  -6   1  13    2.78    1.71
   6  -1 -12    0.88    1.54
   6  -1 -12    1.96    1.54
  -6   1  12    4.58    2.60
  -6   1  12    0.95    1.54
  -6   1  12    0.07    1.21
   6  -1 -11   -1.17    1.42
  -6   1  11    0.71    0.91
   6  -1 -11    0.82    1.52
  -6   1  11    1.11    2.17
  -6   1  11   -3.15    1.81
  -6   1  10    0.48    0.80
   6  -1 -10    2.00    1.61
   6  -1 -10    1.77    1.34
  -6   1  10    1.05    1.77
  -6   1  10   -0.28    1.31
  -6   1   9   -0.60    0.91
   6  -1  -9   -0.21    0.93
  -6   1   9    0.31    1.00
  -6   1   9   -3.96    2.41
  -6   1   9   -1.78    1.23
  -6   1   8    1.90    1.17
   6  -1  -8    1.43    1.24
  -6   1   8    2.18    1.46
  -6   1   8    2.58    1.76
  -6   1   8    2.57    1.10
  -6   1   7   38.62    5.05
   6  -1  -7   34.36    4.40
   6  -1  -7   32.61    4.73
  -6   1   7   35.65    5.30
  -6   1   7   31.71    3.03
   6  -1  -7   38.00    5.46
  -6   1   7   33.31    4.76
   6  -1  -6    5.40    2.34
  -6   1   6    6.76    2.34
  -6   1   6    5.35    1.27
  -6   1   6   10.86    3.42
   6  -1  -6    6.86    2.04
  -6   1   6    7.18    2.36
   6  -1  -5   23.92    4.10
  -6   1   5   21.76    3.89
  -6   1   5   24.85    1.59
  -6   1   5   25.52    4.16
   6  -1  -5   21.70    3.75
  -6   1   4    8.91    2.45
   6  -1  -4    6.73    2.18
   6  -1  -4    5.49    2.33
   6  -1  -4    9.48    2.67
  -6   1   4    7.64    2.31
   6  -1  -3   95.09    7.14
  -6   1   3   92.82    7.80
   6  -1  -3   96.07    8.01
  -6   1   3   96.06    3.90
   6  -1  -3   96.79    8.16
  -6   1   3  104.88    8.28
   6  -1  -2    7.87    2.53
  -6   1   2   10.15    2.72
  -6   1   2   10.21    1.52
   6  -1  -2   11.43    2.59
   6  -1  -2    9.95    2.75
  -6   1   2   11.31    2.78
   6  -1  -1   92.73    6.98
  -6   1   1  102.37    8.27
   6  -1  -1  106.13    8.39
   6  -1  -1  100.67    8.13
  -6   1   1  104.31    8.29
  -6   1   1   93.60    5.30
  -6   1   0    8.59    1.81
   6  -1   0   10.80    2.97
   6  -1   0    5.33    1.68
  -6   1   0    8.04    2.32
  -6   1   0    8.40    2.34
  -6   1  -1    0.50    1.23
   6  -1   1   -0.26    0.44
  -6   1  -1    0.92    0.85
   6  -1   1    0.11    1.22
  -6   1  -1   -0.30    1.37
   6  -1   1   -1.08    1.64
  -6   1  -2   17.35    3.79
   6  -1   2   19.75    3.71
  -6   1  -2   17.29    2.89
   6  -1   2   18.02    2.25
   6  -1   2   19.37    3.94
  -6   1  -2   18.47    3.61
  -6   1  -3   15.80    3.26
   6  -1   3   12.46    2.11
  -6   1  -3   15.09    3.13
   6  -1   3   17.87    3.45
  -6   1  -3   19.96    3.90
   6  -1   3   16.77    3.59
  -6   1  -4   11.09    2.82
   6  -1   4   13.24    2.52
  -6   1  -4   10.94    2.71
  -6   1  -4    9.04    2.56
   6  -1   4   13.24    3.68
   6  -1   4    9.89    2.95
  -6   1  -5   -0.29    1.42
   6  -1   5    2.68    1.10
  -6   1  -5    5.48    2.10
   6  -1   5    5.30    2.56
   6  -1   5    2.50    1.71
  -6   1  -5    3.71    1.97
   6  -1   6    8.23    2.31
  -6   1  -6    6.21    2.10
  -6   1  -6    7.17    2.23
   6  -1   7    6.03    1.86
  -6   1  -7    9.47    2.63
  -6   1  -7    9.31    2.37
  -6   1  -8   38.50    5.05
  -6   1  -8   37.10    4.87
   6  -1   8   34.06    5.09
   6  -1   8   39.20    4.97
   6  -1   9    5.87    2.73
   6  -1   9    9.84    2.55
  -6   1  -9    9.80    2.83
   6  -1  10    1.90    1.96
   6  -1  10    1.56    1.21
  -6   1 -10    0.68    1.09
   6  -1  11   -0.53    2.08
  -6   1 -11    3.47    1.66
   6  -1  12    0.39    1.66
  -6   1 -12   -0.66    1.01
   6  -1  13    5.61    2.83
   6  -1  14   -0.87    2.46
   6  -1  15    2.90    3.18
  -6   0  18    4.71    3.51
  -6   0  17   -2.84    2.89
  -6   0  16   13.86    5.01
  -6   0  16    3.42    2.65
  -6   0  15   -1.11    2.42
  -6   0  15    1.37    2.09
  -6   0  14   -0.30    3.00
  -6   0  14   -0.52    1.91
  -6   0  13   -1.59    2.52
  -6   0  13   -0.47    2.03
  -6   0  12    2.45    1.52
  -6   0  12    4.45    1.98
  -6   0  12    0.03    2.62
   6   0 -12    0.09    0.76
   6   0 -11    2.15    0.97
   6   0 -11    3.44    0.99
   6   0 -11    0.15    1.66
  -6   0  11    1.67    1.05
  -6   0  11   -0.84    2.69
  -6   0  11    3.52    2.17
   6   0 -10    3.09    1.08
   6   0 -10    1.66    1.72
   6   0 -10    1.45    0.43
  -6   0  10   -0.09    1.09
  -6   0  10    2.39    1.88
  -6   0  10    3.53    1.69
   6   0  -9   -0.24    1.17
   6   0  -9   -0.77    0.98
  -6   0   9    0.23    0.79
   6   0  -9    3.19    1.60
   6   0  -9    2.68    2.03
  -6   0   9   -2.82    2.56
  -6   0   9   -0.02    1.12
   6   0  -8   -1.22    1.41
   6   0  -8    1.33    0.94
  -6   0   8   -0.99    1.00
   6   0  -8   -1.79    1.28
   6   0  -8   -2.02    1.62
  -6   0   8   -2.32    2.37
  -6   0   8   -0.67    1.43
   6   0  -7    3.42    2.07
  -6   0   7    3.38    1.93
   6   0  -7   -0.54    1.27
   6   0  -7    0.06    0.95
   6   0  -7    3.03    1.65
  -6   0   7    0.40    1.74
  -6   0   7    2.76    1.19
   6   0  -6    4.02    1.68
  -6   0   6    6.01    2.09
   6   0  -6    4.33    1.76
  -6   0   6    4.42    1.35
  -6   0   6   11.65    3.53
   6   0  -6    3.54    2.04
  -6   0   6    5.01    1.99
  -6   0   5    0.77    1.02
  -6   0   5    0.43    0.55
   6   0  -5    0.52    1.53
  -6   0   5   -0.08    0.92
   6   0  -5   -3.10    2.31
   6   0  -4   21.54    3.59
   6   0  -4   26.99    4.25
  -6   0   4   29.02    4.34
   6   0  -4   31.63    4.72
  -6   0   4   21.46    3.61
   6   0  -3    2.27    1.30
  -6   0   3    1.96    1.52
   6   0  -3    3.15    1.60
  -6   0   3    2.19    1.48
   6   0  -3    1.98    1.29
   6   0  -2  154.67    9.26
  -6   0   2  163.76   10.11
   6   0  -2  162.96   10.29
  -6   0   2  160.46    4.93
   6   0  -2  157.22   10.02
  -6   0   2  172.53   10.45
   6   0  -1   -0.42    1.20
  -6   0   1   -0.78    1.89
  -6   0   1    0.86    0.66
   6   0  -1    0.27    1.04
  -6   0   1   -1.02    1.17
   6   0  -1    1.02    1.68
   6   0   0   32.27    4.53
  -6   0   0   31.21    4.43
   6   0   0   32.47    4.75
  -6   0   0   33.09    4.67
  -6   0   0   29.78    3.02
  -6   0  -1    8.81    2.44
   6   0   1    6.92    1.03
  -6   0  -1    7.10    1.66
   6   0   1    6.70    2.18
  -6   0  -1    6.59    1.82
   6   0   1    9.46    2.74
   6   0   2    8.74    2.54
  -6   0  -2    6.96    2.43
  -6   0  -2    6.48    1.76
   6   0   2    7.90    1.42
  -6   0  -2    8.11    2.28
   6   0   2    3.57    1.31
   6   0   3   30.91    4.26
  -6   0  -3   27.30    3.82
   6   0   3   28.91    4.56
  -6   0  -3   28.45    4.33
   6   0   3   28.05    2.99
  -6   0  -3   30.69    4.42
  -6   0  -4    0.33    0.90
   6   0   4    4.67    2.22
  -6   0  -4   -0.70    0.80
   6   0   4    0.76    1.09
   6   0   4   -0.95    2.16
  -6   0  -4    2.55    1.70
  -6   0  -5    3.41    1.77
   6   0   5    3.78    1.89
  -6   0  -5    3.78    1.62
   6   0   5    2.51    1.41
  -6   0  -5    5.16    2.10
   6   0   5    5.89    2.33
   6   0   5    4.81    1.82
  -6   0  -6    1.21    0.89
   6   0   6    3.53    2.32
  -6   0  -6    2.40    1.42
   6   0   6   -0.30    1.28
   6   0   6    1.15    1.18
   6   0   6    2.38    1.72
  -6   0  -7   16.64    3.21
   6   0   7   18.24    3.73
   6   0   7   13.82    3.12
   6   0   7   14.35    2.81
   6   0   7   16.02    3.18
  -6   0  -8    9.14    2.41
   6   0   8    8.64    2.82
   6   0   8    4.24    1.65
   6   0   8    7.28    2.12
   6   0   8    7.68    2.41
   6   0   9   -0.89    1.48
   6   0   9    0.04    1.18
  -6   0  -9   -0.95    1.23
   6   0  10    0.58    1.82
   6   0  10    1.29    1.27
  -6   0 -10   -0.12    0.96
  -6   0 -11    0.18    0.67
   6   0  11   -4.48    3.20
   6   0  12    0.66    2.62
   6   0  13   -2.59    3.41
   6   0  14    4.63    3.76
   6   0  15   -5.14    3.26
   6   0  16   -1.88    2.19
  -6  -1  17    1.96    3.19
  -6  -1  16    2.74    2.50
  -6  -1  16   -0.43    2.48
  -6  -1  15   -2.83    3.21
  -6  -1  15    8.90    3.67
  -6  -1  14   -2.50    2.60
  -6  -1  14    0.63    1.58
  -6  -1  13    0.84    3.07
  -6  -1  13    2.25    2.01
  -6  -1  12   -1.08    2.09
  -6  -1  12    2.34    1.57
  -6  -1  11   -0.56    1.48
   6   1 -11   -0.52    1.63
  -6  -1  11   -0.86    2.15
   6   1 -11   -0.26    0.85
   6   1 -11    0.65    1.02
  -6  -1  10    0.48    1.28
   6   1 -10    0.76    0.41
   6   1 -10    2.14    1.51
   6   1 -10    3.15    1.83
   6   1 -10   -0.74    1.49
   6   1  -9    4.08    1.28
   6   1  -9    4.03    1.69
   6   1  -9    4.03    1.51
   6   1  -9    5.63    0.77
  -6  -1   9    5.80    2.08
  -6  -1   9    4.17    1.97
  -6  -1   9    8.55    3.40
   6   1  -9    4.58    2.33
   6   1  -8   12.15    2.84
   6   1  -8   13.29    2.93
   6   1  -8   15.71    3.49
   6   1  -8   14.82    3.03
  -6  -1   8   14.22    2.99
  -6  -1   8   12.41    3.65
  -6  -1   8   13.05    2.98
   6   1  -7    4.55    1.80
   6   1  -7    8.05    2.30
   6   1  -7    8.05    2.72
   6   1  -7    3.41    1.58
  -6  -1   7    5.81    2.07
  -6  -1   7    2.71    2.15
  -6  -1   7    6.17    1.58
   6   1  -6    1.69    1.59
   6   1  -6   -0.68    1.52
   6   1  -6   -0.97    1.45
   6   1  -6   -0.61    1.30
  -6  -1   6    0.87    1.00
  -6  -1   6   -1.48    1.86
  -6  -1   6    1.26    1.27
   6   1  -5   11.56    2.63
   6   1  -5   15.04    3.22
   6   1  -5   15.57    3.32
   6   1  -5   18.57    3.43
  -6  -1   5   10.14    2.76
  -6  -1   5   11.74    2.66
  -6  -1   5   12.21    2.00
  -6  -1   4    0.35    1.06
  -6  -1   4    0.50    0.49
   6   1  -4    1.11    1.30
   6   1  -4   -0.43    1.16
   6   1  -4    1.64    1.50
   6   1  -3    9.04    2.68
   6   1  -3    7.29    2.17
  -6  -1   3    7.47    2.26
   6   1  -3    6.56    0.96
   6   1  -3    6.24    2.00
   6   1  -3    4.95    1.46
   6   1  -2    8.16    2.60
  -6  -1   2    6.35    0.82
  -6  -1   2    5.96    2.15
   6   1  -2    4.11    1.70
   6   1  -2    7.01    0.89
   6   1  -2    3.60    1.66
   6   1  -2    6.81    2.16
   6   1  -1  126.15    8.62
  -6  -1   1  119.07    4.82
  -6  -1   1  124.34    8.80
   6   1  -1  128.52    8.95
   6   1  -1  124.02    8.43
   6   1  -1  118.85    3.14
   6   1  -1  126.01    8.85
  -6  -1   0   27.22    4.31
   6   1   0   34.76    4.76
  -6  -1   0   30.42    2.84
   6   1   0   29.27    1.89
   6   1   0   34.87    5.08
   6   1   0   30.02    4.18
  -6  -1  -1   33.21    3.28
   6   1   1   33.94    4.69
   6   1   1   35.19    4.65
  -6  -1  -1   35.45    4.86
   6   1   1   35.90    4.95
  -6  -1  -2    9.46    2.17
   6   1   2   11.33    2.67
   6   1   2   12.04    2.94
  -6  -1  -2    8.39    2.23
   6   1   2   10.65    2.67
  -6  -1  -3   -0.49    0.86
   6   1   3    0.08    0.99
   6   1   3   -0.77    1.50
  -6  -1  -3    1.17    1.12
  -6  -1  -4   23.49    3.87
   6   1   4   22.65    3.84
   6   1   4   24.28    3.78
  -6  -1  -4   23.14    3.58
   6   1   4   21.67    2.93
   6   1   4   29.59    4.46
  -6  -1  -5   25.98    4.02
   6   1   5   24.02    3.81
   6   1   5   28.34    4.33
  -6  -1  -5   22.83    3.66
   6   1   5   21.78    3.13
   6   1   5   20.83    4.07
  -6  -1  -6    1.77    1.04
   6   1   6    1.22    0.95
   6   1   6    0.38    1.09
  -6  -1  -6    1.84    1.25
   6   1   6    2.35    1.48
   6   1   6    2.38    1.19
   6   1   7   20.42    3.59
   6   1   7   20.01    3.67
   6   1   7   22.10    3.78
   6   1   7   24.53    4.10
  -6  -1  -7   21.34    3.52
   6   1   8   10.54    2.56
   6   1   8    7.82    2.42
   6   1   8   11.09    2.91
   6   1   8    8.69    2.66
  -6  -1  -8    9.45    2.35
   6   1   9    4.68    2.08
   6   1   9    2.60    1.27
   6   1   9    3.88    2.07
   6   1   9    5.23    2.09
  -6  -1  -9    5.51    1.88
   6   1  10    0.09    0.77
   6   1  10   -0.38    1.47
   6   1  10    0.72    1.53
   6   1  10    2.81    1.81
  -6  -1 -10    0.36    0.83
   6   1  11    3.28    2.66
   6   1  11    0.64    0.94
   6   1  11   -0.24    1.40
   6   1  12    4.29    3.14
   6   1  13    2.20    2.49
   6   1  14   -1.32    2.65
   6   1  15    2.19    2.82
   6   1  16    0.27    2.37
  -6  -2  17   -1.35    2.59
  -6  -2  16   -0.46    2.28
  -6  -2  15   -2.01    2.28
  -6  -2  15   -3.04    2.83
  -6  -2  14    0.49    2.26
  -6  -2  14   -0.94    3.00
  -6  -2  13   -1.34    2.36
  -6  -2  13   -0.73    1.89
  -6  -2  12   -1.12    2.02
   6   2 -12    0.14    1.23
  -6  -2  12   -4.05    2.96
  -6  -2  11   -0.14    1.65
  -6  -2  11    3.44    2.60
   6   2 -11   -0.10    1.32
   6   2 -10    1.35    1.02
   6   2 -10    0.44    0.61
  -6  -2  10    2.57    1.84
  -6  -2  10    1.56    2.44
   6   2 -10    1.75    1.51
   6   2  -9    2.24    1.33
  -6  -2   9    1.68    1.77
   6   2  -9    4.29    1.12
   6   2  -9    3.58    1.64
   6   2  -9    1.29    1.01
  -6  -2   8   25.98    3.88
   6   2  -8   31.88    2.14
   6   2  -8   28.39    4.35
  -6  -2   8   33.26    5.64
   6   2  -8   29.86    4.47
   6   2  -8   29.32    4.33
   6   2  -7   42.41    5.26
   6   2  -7   41.31    5.59
   6   2  -7   46.16    5.46
  -6  -2   7   43.16    6.23
   6   2  -7   44.78    4.68
  -6  -2   7   49.34    5.20
   6   2  -7   37.43    4.83
   6   2  -6    3.01    1.65
  -6  -2   6   -0.16    0.84
   6   2  -6    4.01    1.89
   6   2  -6    3.87    1.75
   6   2  -6    1.83    1.45
  -6  -2   6    2.01    1.88
   6   2  -6    2.54    1.09
  -6  -2   6    3.75    1.72
   6   2  -5    2.44    1.12
   6   2  -5    3.21    1.31
  -6  -2   5    1.83    1.19
   6   2  -5    3.36    1.61
   6   2  -5    7.96    2.50
   6   2  -5    4.29    1.39
  -6  -2   5   10.29    3.58
  -6  -2   5    3.93    1.60
   6   2  -4    1.35    1.39
  -6  -2   4    0.90    1.30
   6   2  -4   -1.98    1.67
   6   2  -4    0.22    1.00
  -6  -2   4   -0.55    0.98
   6   2  -4   -0.03    0.77
   6   2  -4    0.30    1.17
   6   2  -3    3.34    2.11
   6   2  -3    3.05    1.49
  -6  -2   3    4.73    1.99
   6   2  -3    3.81    1.10
   6   2  -3    5.53    2.17
   6   2  -3    2.92    1.44
   6   2  -2   -2.21    1.79
   6   2  -2    1.18    0.66
  -6  -2   2    0.32    1.59
   6   2  -2    0.19    1.25
   6   2  -2   -0.35    0.31
   6   2  -2    0.81    1.51
   6   2  -2   -0.38    1.17
   6   2  -1    5.46    2.21
   6   2  -1    6.09    1.22
  -6  -2   1    6.56    1.21
  -6  -2   1    8.38    2.36
   6   2  -1    5.23    2.05
   6   2  -1    6.29    1.18
   6   2  -1    7.17    2.27
   6   2  -1    5.28    1.95
   6   2   0  128.60    8.87
   6   2   0  115.36    5.56
  -6  -2   0  118.66    5.76
  -6  -2   0  131.08    9.02
   6   2   0  121.57    8.77
   6   2   0  119.82    8.31
   6   2   0  116.22    4.99
   6   2   0  126.18    9.05
   6   2   1   74.08    4.92
  -6  -2  -1   72.52    4.85
   6   2   1   69.19    6.51
   6   2   1   78.35    7.16
   6   2   1   82.56    7.21
  -6  -2  -1   75.28    6.82
  -6  -2  -2   23.13    3.03
   6   2   2   26.10    3.20
  -6  -2  -2   28.51    4.21
   6   2   2   26.91    4.21
   6   2   2   25.95    4.05
   6   2   2   25.05    4.34
  -6  -2  -3    6.29    1.92
   6   2   3    5.24    1.97
   6   2   3    4.81    2.03
   6   2   3    4.39    1.69
   6   2   3    4.42    1.45
  -6  -2  -3    5.86    1.67
   6   2   4    0.54    1.20
  -6  -2  -4   -0.16    0.80
   6   2   4    0.14    0.95
   6   2   4   -0.97    1.38
  -6  -2  -4    0.27    0.71
   6   2   4    0.44    1.22
  -6  -2  -5   19.99    3.63
   6   2   5   14.20    2.89
  -6  -2  -5   17.84    3.36
   6   2   5   16.46    3.32
   6   2   5   14.78    3.09
   6   2   5   17.08    3.14
  -6  -2  -6  144.19    9.75
   6   2   6  133.94    9.40
   6   2   6  125.78    8.99
  -6  -2  -6  142.23    9.42
   6   2   6  125.70    8.84
   6   2   6  140.44    9.38
  -6  -2  -7   92.70    8.30
   6   2   7   94.93    8.53
   6   2   7   91.14    7.50
   6   2   7  104.33    8.00
   6   2   7  101.87    8.08
  -6  -2  -7   98.08    7.85
   6   2   8   29.84    4.53
   6   2   8   22.95    3.76
   6   2   8   31.78    4.66
   6   2   9   -1.21    1.97
   6   2   9    2.28    1.77
   6   2   9    0.75    0.97
   6   2   9    3.29    1.82
   6   2  10    2.02    2.25
   6   2  10   -0.19    1.43
   6   2  10    1.44    1.08
   6   2  10   -0.03    0.76
   6   2  11   -0.69    1.87
   6   2  11    4.03    2.14
   6   2  11    3.16    1.56
   6   2  12   -0.83    2.62
   6   2  12    0.34    1.16
   6   2  13   -3.28    2.44
   6   2  13   -0.83    1.04
   6   2  14    4.10    2.62
   6   2  15   20.18    5.28
   6   2  16   -1.02    2.23
   6   2  17    4.55    3.44
  -6  -3  16   -0.86    2.12
  -6  -3  15   11.58    4.54
  -6  -3  14    5.80    4.51
  -6  -3  14   13.25    4.44
  -6  -3  13   -2.05    2.83
  -6  -3  13    2.38    2.65
  -6  -3  12    5.31    3.68
   6   3 -12    3.20    1.75
  -6  -3  12    2.36    2.38
  -6  -3  11    0.54    2.75
   6   3 -11    1.67    1.51
  -6  -3  11    4.50    2.60
   6   3 -10    0.01    1.18
  -6  -3  10    0.93    1.97
  -6  -3  10    1.76    2.46
   6   3 -10   -1.19    1.18
   6   3  -9    1.46    1.73
  -6  -3   9    0.18    1.54
   6   3  -9    1.15    1.00
  -6  -3   9    0.64    2.38
   6   3  -9   -0.55    1.28
  -6  -3   8    3.71    2.30
   6   3  -8    1.24    1.23
   6   3  -8    1.24    0.92
  -6  -3   8    1.60    2.25
   6   3  -8   -1.85    2.02
   6   3  -8    0.19    1.02
   6   3  -7   21.07    2.22
   6   3  -7   21.68    2.26
   6   3  -7   17.23    3.64
   6   3  -7   25.09    4.19
  -6  -3   7   24.79    4.92
   6   3  -7   18.12    3.35
  -6  -3   7   22.94    3.80
   6   3  -6   34.42    2.56
   6   3  -6   31.72    2.47
   6   3  -6   35.04    5.04
   6   3  -6   38.23    5.08
  -6  -3   6   41.21    4.85
  -6  -3   6   33.35    5.29
   6   3  -6   35.73    4.28
   6   3  -6   37.44    5.10
   6   3  -5    1.96    1.39
   6   3  -5   -2.12    2.52
   6   3  -5    0.02    0.31
   6   3  -5    0.63    1.11
   6   3  -5    0.96    1.35
  -6  -3   5    0.82    1.90
   6   3  -5    0.70    0.93
  -6  -3   5   -1.96    1.60
   6   3  -4   16.62    3.53
   6   3  -4   17.42    3.77
   6   3  -4   12.02    1.34
  -6  -3   4   12.20    2.43
   6   3  -4   11.86    2.16
   6   3  -4   12.80    2.82
   6   3  -4   15.01    3.26
   6   3  -3    5.11    1.99
   6   3  -3    5.72    2.02
   6   3  -3    2.52    1.39
   6   3  -3    4.32    1.66
   6   3  -3    5.44    0.97
   6   3  -3    6.03    1.53
   6   3  -3    5.86    1.93
   6   3  -2   84.01    7.35
   6   3  -2   76.19    3.90
   6   3  -2   84.65    7.41
   6   3  -2   79.88    7.37
   6   3  -2   82.32    5.25
   6   3  -2   80.47    7.21
   6   3  -1   10.47    2.51
   6   3  -1   12.20    1.89
  -6  -3   1   12.46    2.73
   6   3  -1   13.05    3.06
   6   3  -1   11.24    1.73
   6   3  -1    9.49    2.39
   6   3  -1   12.22    2.89
   6   3   0   -0.46    1.47
   6   3   0    0.24    0.59
  -6  -3   0   -0.33    0.62
  -6  -3   0   -0.37    0.78
   6   3   0   -0.88    1.40
   6   3   0    0.23    0.62
   6   3   0    0.88    0.68
   6   3   0    0.72    1.14
  -6  -3  -1   21.04    2.75
  -6  -3  -1   25.58    4.07
   6   3   1   20.28    3.66
   6   3   1   17.89    2.40
   6   3   1   18.96    2.54
   6   3   1   19.04    3.44
   6   3   1   20.75    3.79
  -6  -3  -2    3.04    1.18
  -6  -3  -2    2.50    1.66
   6   3   2    1.65    1.36
   6   3   2    2.48    1.24
   6   3   2    1.83    1.20
   6   3   2   -0.42    1.28
  -6  -3  -3    8.42    2.09
  -6  -3  -3    7.10    2.03
   6   3   3   11.53    2.89
   6   3   3    8.00    2.02
   6   3   3    8.97    2.45
   6   3   3    6.03    2.26
  -6  -3  -4   29.12    3.85
   6   3   4   27.35    4.43
   6   3   4   25.54    4.09
   6   3   4   27.71    4.54
   6   3   4   24.45    3.55
   6   3   5   10.60    2.64
   6   3   5    7.99    2.35
   6   3   5    6.33    1.89
   6   3   5    9.99    2.70
  -6  -3  -5   11.66    2.67
   6   3   6    1.07    1.29
   6   3   6    1.98    1.53
[truncated: 173,333 more chars]
