# Supplementary material for: Synthesis, analysis of mol­ecular and crystal structures, estimation of inter­molecular inter­actions and biological properties of 1-benzyl-6-fluoro-3-[5-(4-methylcyclohexyl)-1,2,4-oxadiazol-3-yl]-7-(piperidin-1-yl)quinolin-4-one
Source: Acta Crystallogr E Crystallogr Commun. 2023 Feb 21;79(Pt 3):192–200. doi: 10.1107/S2056989023001305 (PMC9993923; doi:10.1107/S2056989023001305)
Supplement: Supplementary file 2 [file e-79-00192-Isup2.hkl]

#
# h,k,l, Fc-squared, Fo-squared, sigma(Fo-squared), status flag
#
data_I
_shelx_title ' comp1 in P-1 #  2'
_shelx_refln_list_code          4
_shelx_F_calc_maximum      206.47
_exptl_crystal_F_000       600.00
_reflns_d_resolution_high  0.8409

loop_
 _space_group_symop_operation_xyz
 'x, y, z'
 '-x, -y, -z'

_cell_length_a     9.9499
_cell_length_b    11.2976
_cell_length_c    14.9913
_cell_angle_alpha  68.650
_cell_angle_beta   89.473
_cell_angle_gamma  78.976

_shelx_F_squared_multiplier     1.000

loop_
 _refln_index_h
 _refln_index_k
 _refln_index_l
 _refln_F_squared_calc
 _refln_F_squared_meas
 _refln_F_squared_sigma
 _refln_observed_status
   2   0   0          0.82          2.43         1.33 o
   3   0   0        992.64        957.33        14.01 o
   4   0   0       1567.19       1566.58        20.73 o
   5   0   0        440.90        426.56        12.20 o
   6   0   0        116.90        128.44         7.48 o
   7   0   0          8.29          2.92         2.89 o
   8   0   0         14.88         16.60         5.36 o
   9   0   0         14.54         12.21         4.00 o
  10   0   0          0.00          0.00         6.61 o
  11   0   0          5.14          7.20         5.73 o
 -11   1   0         20.69         25.00        12.44 o
 -10   1   0          0.01         11.05         7.24 o
  -9   1   0          2.85          3.33         4.40 o
  -8   1   0         18.02         16.33         4.57 o
  -7   1   0          0.64          0.42         3.25 o
  -6   1   0         29.43         33.02         3.83 o
  -5   1   0        147.11        122.98         4.92 o
  -4   1   0         58.89         52.72         3.54 o
  -3   1   0        331.85        330.37         6.45 o
  -2   1   0       1693.67       1528.79        20.52 o
   2   1   0        214.03        166.50         4.20 o
   3   1   0         76.22         62.29         3.11 o
   4   1   0          2.40          0.00         1.49 o
   5   1   0          5.60          3.49         1.37 o
   6   1   0        116.65        124.00         5.29 o
   7   1   0        228.16        238.10         6.40 o
   8   1   0         20.10         16.49         4.73 o
   9   1   0          0.20          0.00         2.10 o
  10   1   0          0.48          0.00         7.14 o
  11   1   0          5.84         18.50         8.47 o
 -11   2   0          9.24          8.68         6.75 o
 -10   2   0          2.19          5.57         9.25 o
  -9   2   0          0.01          1.24         3.57 o
  -8   2   0          1.03          0.00         7.41 o
  -7   2   0         11.91         10.26         3.80 o
  -6   2   0         50.50         45.06         4.66 o
  -5   2   0        656.77        664.63        17.31 o
  -4   2   0          8.06          9.46         2.30 o
  -3   2   0          1.59          0.67         1.95 o
  -2   2   0          4.73          3.11         1.88 o
  -1   2   0        735.90        876.35        23.98 o
   0   2   0       3110.88       2883.02        22.06 o
   1   2   0       7772.25       7263.29        28.20 o
   2   2   0       2382.35       2183.25        20.09 o
   3   2   0         48.01         39.10         2.50 o
   4   2   0        314.76        257.85         6.50 o
   5   2   0        127.73        136.54         5.11 o
   6   2   0        469.78        491.85        10.00 o
   7   2   0        144.68        155.12         6.57 o
   8   2   0         10.00         11.67         2.29 o
   9   2   0          1.12          5.43         2.39 o
  10   2   0          3.43          9.27         5.10 o
  11   2   0          0.00          0.00         5.15 o
 -10   3   0          3.86          0.00         5.77 o
  -9   3   0         19.15         32.94        14.00 o
  -8   3   0         19.97         23.14         6.90 o
  -7   3   0         28.44         25.04         9.29 o
  -6   3   0         38.64         32.02         5.65 o
  -5   3   0        101.66        106.44         6.45 o
  -4   3   0         41.83         66.37         4.96 o
  -3   3   0         34.50         33.39         3.65 o
  -2   3   0        577.25        567.31        17.67 o
  -1   3   0        190.76        183.75        10.24 o
   0   3   0         39.01         54.66         3.92 o
   1   3   0        232.88        261.91         7.24 o
   2   3   0        146.43        104.63         5.41 o
   3   3   0        164.84        197.41         7.21 o
   4   3   0         54.42         47.24         3.21 o
   5   3   0        201.08        174.40         5.99 o
   6   3   0          0.48          0.31         1.11 o
   7   3   0        362.15        401.92        11.59 o
   8   3   0          9.24         10.01         2.10 o
   9   3   0         15.20         25.33         3.59 o
  10   3   0          1.47          0.00         8.37 o
  11   3   0          1.65          1.37         5.88 o
 -10   4   0          2.35         22.55        14.16 o
  -9   4   0          5.18          6.75         6.92 o
  -8   4   0          0.01         13.75         8.59 o
  -7   4   0          0.13          0.08         7.00 o
  -6   4   0         12.36         17.80         4.01 o
  -5   4   0         81.09         68.58         5.99 o
  -4   4   0         35.36         29.00         3.82 o
  -3   4   0         12.54         10.48         2.90 o
  -2   4   0         13.36         14.94         3.96 o
  -1   4   0        496.18        535.24        16.06 o
   0   4   0        477.12        514.19        11.48 o
   1   4   0        882.74        940.05        15.31 o
   2   4   0         16.53         10.28         2.97 o
   3   4   0        283.03        264.59         9.15 o
   4   4   0         29.49         26.36         2.93 o
   5   4   0          2.04          2.68         1.66 o
   6   4   0         25.41         20.27         2.44 o
   7   4   0         60.79         71.68         5.74 o
   8   4   0          0.59          1.28         1.62 o
   9   4   0          1.67          0.00         1.59 o
  10   4   0          0.91          0.00        11.29 o
  11   4   0          2.40          0.00        10.35 o
  -9   5   0          0.54          0.00         8.23 o
  -8   5   0          0.56          8.39        10.19 o
  -7   5   0          0.41          1.69         3.51 o
  -6   5   0          0.20          0.00         3.77 o
  -5   5   0          5.93          6.83         2.89 o
  -4   5   0        200.92        176.69        10.18 o
  -3   5   0         49.33         49.15         7.44 o
  -2   5   0        136.80        134.30        11.25 o
  -1   5   0         10.78          9.33         2.78 o
   0   5   0       2609.90       2594.39        28.97 o
   1   5   0        130.76        160.20         6.99 o
   2   5   0         76.20         62.42         6.43 o
   3   5   0        413.73        423.72        13.80 o
   4   5   0        165.87        175.12         8.48 o
   5   5   0          1.71          1.50         1.68 o
   6   5   0        184.10        173.18         9.00 o
   7   5   0         51.06         55.38         5.86 o
   8   5   0          2.05          0.00         2.60 o
   9   5   0          0.16          1.28         2.71 o
  10   5   0          0.02          2.71         3.67 o
  11   5   0          0.87          3.23        11.34 o
  -9   6   0          0.17          1.31         5.16 o
  -8   6   0          0.43         19.32        13.05 o
  -7   6   0          2.19          5.07         9.00 o
  -6   6   0         11.71         16.11         4.89 o
  -5   6   0          0.77          0.00         3.21 o
  -4   6   0          0.24          0.00         2.75 o
  -3   6   0         19.01         29.53         6.12 o
  -2   6   0          0.61          2.46         4.51 o
  -1   6   0        101.97        122.05        11.39 o
   0   6   0         14.10         15.04         2.59 o
   1   6   0        237.59        251.90         9.81 o
   2   6   0          3.28          7.20         2.78 o
   3   6   0         68.92         83.66         8.01 o
   4   6   0          0.47          3.37         2.07 o
   5   6   0         73.84         66.58         5.24 o
   6   6   0        191.38        199.42        11.62 o
   7   6   0         20.16         19.84         4.81 o
   8   6   0          6.70          5.37         3.16 o
   9   6   0          1.65          0.47         2.97 o
  10   6   0          0.41          0.00         3.34 o
  11   6   0          1.01         12.56        15.76 o
  -8   7   0          5.00          4.34         6.59 o
  -7   7   0          1.22          0.57         9.13 o
  -6   7   0        113.59        139.59        15.63 o
  -5   7   0         53.84         49.77         9.52 o
  -4   7   0         53.93         72.23        14.53 o
  -3   7   0        182.51        165.02        12.22 o
  -2   7   0         20.95         18.30         4.53 o
  -1   7   0        105.57        122.36         7.01 o
   0   7   0         44.36         42.66         4.93 o
   1   7   0         55.82         63.44         7.47 o
   2   7   0          1.91          3.85         2.80 o
   3   7   0          0.43          0.00         4.21 o
   4   7   0        248.43        242.17        14.98 o
   5   7   0         32.02         36.77         5.25 o
   6   7   0        240.88        245.05        15.65 o
   7   7   0         35.36         45.32         8.46 o
   8   7   0         63.15         71.00        10.74 o
   9   7   0          1.69          3.39         4.77 o
  10   7   0          2.23          8.96         7.67 o
  -7   8   0          1.25          0.00        10.72 o
  -6   8   0        166.25        169.17        29.18 o
  -5   8   0        138.04        158.41        27.34 o
  -4   8   0          0.56          2.99         7.24 o
  -3   8   0         19.92         18.05         7.86 o
  -2   8   0        164.48        196.49         9.07 o
  -1   8   0         45.39         42.91         6.45 o
   0   8   0         10.34         13.55         4.83 o
   1   8   0        232.01        265.46        27.58 o
   2   8   0          2.66          1.14         4.41 o
   3   8   0         14.34         14.61         9.17 o
   4   8   0          1.80          5.52         5.16 o
   5   8   0         30.61         26.21         6.23 o
   6   8   0         25.66         28.04         7.09 o
   7   8   0        295.36        305.67        31.92 o
   8   8   0         28.76         36.15         8.64 o
   9   8   0          0.62          1.42         4.30 o
  10   8   0          8.85         18.09        11.17 o
  -6   9   0         21.24         23.43        11.34 o
  -5   9   0        128.97        142.77        18.15 o
  -4   9   0          4.36          0.04         6.83 o
  -3   9   0         57.99         48.12        12.32 o
  -2   9   0          2.30          0.00         7.37 o
  -1   9   0        214.49        229.33        27.25 o
   0   9   0        177.62        230.76        27.87 o
   1   9   0          4.63          8.51         7.61 o
   2   9   0          4.30          4.46         4.75 o
   3   9   0         21.96          4.71         6.63 o
   4   9   0          6.92         13.46        10.19 o
   5   9   0         27.74         42.71        20.11 o
   6   9   0          0.15          0.00         4.54 o
   7   9   0          3.97         10.25         5.43 o
   8   9   0         19.15         29.35         8.36 o
   9   9   0          0.80          0.00         3.76 o
  -5  10   0         14.35         26.75         9.90 o
  -4  10   0          1.81          5.20         5.48 o
  -3  10   0          1.01         15.10         9.94 o
  -2  10   0          9.71         18.50        10.03 o
  -1  10   0          0.09          0.00         5.40 o
   0  10   0         60.05         56.27        15.02 o
   1  10   0        245.01        203.47        27.38 o
   2  10   0         58.91         40.26        15.94 o
   3  10   0         23.02         36.46        14.49 o
   4  10   0          3.96          8.35         9.78 o
   5  10   0         32.29         26.93         7.76 o
   6  10   0          1.61          1.05        11.62 o
   7  10   0          2.14          0.00         8.70 o
   8  10   0          0.18          0.41         5.58 o
  -3  11   0          6.80          6.87         9.37 o
  -2  11   0          0.23          0.00         7.24 o
  -1  11   0         18.58         23.82        10.68 o
   0  11   0          5.83          8.31         8.80 o
   1  11   0         49.97         31.02        10.76 o
   2  11   0         15.73          5.82         5.29 o
   3  11   0          4.18          3.97         7.61 o
   4  11   0          0.65         14.98        11.05 o
   5  11   0          5.32         10.44         9.53 o
   6  11   0          0.09          4.38        12.67 o
   7  11   0         12.05         14.01         6.44 o
   0  12   0          1.63          0.00         8.80 o
   1  12   0          4.36          0.00         4.53 o
   2  12   0          9.17         19.51        10.05 o
   3  12   0          3.92          0.00         7.73 o
   4  12   0          0.96         14.20        11.79 o
   5  12   0          1.69          0.00         6.83 o
  -4 -12   1          0.52          7.00        11.83 o
  -3 -12   1          1.21          2.33         7.82 o
  -2 -12   1          4.78          0.00         9.17 o
  -1 -12   1          4.23          0.00         5.57 o
  -7 -11   1          0.64          0.00         6.69 o
  -6 -11   1          0.05          1.16         5.18 o
  -5 -11   1          3.96         11.98        10.01 o
  -4 -11   1          0.01         11.83         8.18 o
  -3 -11   1          6.09         16.53         7.53 o
  -2 -11   1         17.37         19.32        10.52 o
  -1 -11   1          6.12         18.82        11.05 o
   0 -11   1          4.59          5.57         7.53 o
   1 -11   1          1.26          0.00         5.97 o
   2 -11   1          9.40         12.89         8.55 o
  -8 -10   1          3.42          1.36         7.63 o
  -7 -10   1          1.28          4.09         8.70 o
  -6 -10   1          1.74          0.00         4.85 o
  -5 -10   1          2.10          0.00         6.55 o
  -4 -10   1         12.31         11.79         6.67 o
  -3 -10   1         18.00         22.30        19.05 o
  -2 -10   1         83.13         83.32        18.01 o
  -1 -10   1         40.41         32.45        11.25 o
   0 -10   1          9.24         10.84         9.49 o
   1 -10   1         13.70          6.34         5.40 o
   2 -10   1          0.86          8.96         7.28 o
   3 -10   1         46.97         54.55        16.21 o
   4 -10   1          0.55          0.00         5.77 o
  -9  -9   1          3.21          3.20         4.02 o
  -8  -9   1          7.16          0.00         5.03 o
  -7  -9   1          2.75         11.49         6.74 o
  -6  -9   1         23.61         22.28         8.23 o
  -5  -9   1          4.04          0.00         6.07 o
  -4  -9   1          3.38          6.79         5.65 o
  -3  -9   1          5.74          0.00         6.18 o
  -2  -9   1        122.50        160.09        24.06 o
  -1  -9   1         84.66         77.10        17.47 o
   0  -9   1          4.84          4.41         3.03 o
   1  -9   1         51.33         44.23         5.70 o
   2  -9   1          0.05          0.00         2.28 o
   3  -9   1         32.67         31.68         5.57 o
   4  -9   1          9.20          4.38         6.79 o
   5  -9   1          5.90          0.00         5.55 o
 -10  -8   1          0.02          0.00        10.31 o
  -9  -8   1         32.93         30.69        10.01 o
  -8  -8   1         17.91         16.09         5.96 o
  -7  -8   1          7.34          1.63         6.18 o
  -6  -8   1         31.90         30.03         7.94 o
  -5  -8   1         87.66         91.08        12.17 o
  -4  -8   1         38.89         29.14         9.17 o
  -3  -8   1         13.04         26.07         8.59 o
  -2  -8   1         35.48         35.66         8.09 o
  -1  -8   1         38.71         48.58         6.30 o
   0  -8   1          2.14          0.00         2.81 o
   1  -8   1        269.64        292.76        13.83 o
   2  -8   1          9.17         12.95         5.32 o
   3  -8   1         12.13         14.55         5.74 o
   4  -8   1          6.62          8.02         5.28 o
   5  -8   1        114.71        117.38        16.02 o
   6  -8   1          0.17          0.00        10.07 o
   7  -8   1          6.79          0.00         9.78 o
 -10  -7   1          1.53          4.38         8.51 o
  -9  -7   1         55.58         51.95         9.51 o
  -8  -7   1        216.79        222.96        18.73 o
  -7  -7   1        125.44        121.44        13.53 o
  -6  -7   1          0.88          3.17         3.93 o
  -5  -7   1        214.01        216.47        14.51 o
  -4  -7   1         66.92         67.09         9.99 o
  -3  -7   1         37.35         46.10         6.24 o
  -2  -7   1         24.04         23.89         3.34 o
  -1  -7   1         96.04         81.35         6.13 o
   0  -7   1          9.22         16.01         3.36 o
   1  -7   1          2.86          2.27         3.33 o
   2  -7   1         16.95         11.58         4.20 o
   3  -7   1        151.95        146.50        12.24 o
   4  -7   1        178.26        219.96        26.52 o
   5  -7   1        108.34        116.08        15.10 o
   6  -7   1         80.55         96.90        22.67 o
   7  -7   1          2.40          0.00         6.14 o
   8  -7   1          3.30         15.55        12.97 o
 -11  -6   1          0.02          0.00        11.99 o
 -10  -6   1          0.18          0.00        12.40 o
  -9  -6   1         29.82         35.17         6.01 o
  -8  -6   1        141.52        143.37        13.54 o
  -7  -6   1         44.38         44.22         6.64 o
  -6  -6   1          8.15         10.71         3.60 o
  -5  -6   1         21.14         15.69         3.51 o
  -4  -6   1          7.75          4.25         2.62 o
  -3  -6   1         13.79         10.42         3.03 o
  -2  -6   1        105.61        118.32         7.37 o
  -1  -6   1        285.42        271.20        10.52 o
   0  -6   1          0.13          5.23         2.57 o
   1  -6   1         33.85         35.28         4.86 o
   2  -6   1         19.06         12.61         3.73 o
   3  -6   1        376.42        355.68        21.08 o
   4  -6   1         10.19          7.58         3.89 o
   5  -6   1          0.40          0.00         3.82 o
   6  -6   1          7.80         13.44         4.20 o
   7  -6   1          2.94          0.00         8.96 o
   8  -6   1          0.01          0.00         6.38 o
 -11  -5   1          0.97          0.00        12.69 o
 -10  -5   1          6.86         19.13         6.32 o
  -9  -5   1          0.01          0.00         2.49 o
  -8  -5   1          0.46          4.72         2.99 o
  -7  -5   1         34.89         31.97         5.12 o
  -6  -5   1          1.74          0.00         1.92 o
  -5  -5   1         82.33        101.03         6.32 o
  -4  -5   1          0.14          0.00         2.60 o
  -3  -5   1         12.55          7.48         2.42 o
  -2  -5   1       2217.08       2397.77        29.90 o
  -1  -5   1        139.59        150.65         7.38 o
   0  -5   1        276.69        237.12        12.59 o
   1  -5   1         76.73         85.92         7.73 o
   2  -5   1          5.60         10.03         4.05 o
   3  -5   1          0.00          2.76         4.05 o
   4  -5   1          0.16          0.00         2.45 o
   5  -5   1         83.27         80.30         8.10 o
   6  -5   1          7.92          2.61         2.83 o
   7  -5   1          0.00          0.26         4.75 o
   8  -5   1          0.32          0.00         8.72 o
   9  -5   1          2.21          0.00        10.35 o
 -11  -4   1          0.01          0.00         9.00 o
 -10  -4   1         14.93         17.47        12.85 o
  -9  -4   1          3.24          2.54         1.96 o
  -8  -4   1         15.01         13.45         3.28 o
  -7  -4   1         24.65         18.52         3.63 o
  -6  -4   1        137.53        148.64         7.25 o
  -5  -4   1          1.05          0.00         1.52 o
  -4  -4   1         46.95         43.54         3.69 o
  -3  -4   1        169.37        169.68         6.29 o
  -2  -4   1        575.85        584.08        13.56 o
  -1  -4   1       1696.23       1693.84        22.60 o
   0  -4   1        129.82        159.19         9.38 o
   1  -4   1         93.50         82.82         6.56 o
   2  -4   1         10.47          6.71         3.70 o
   3  -4   1        207.59        211.30        21.12 o
   4  -4   1          0.04          2.50         3.64 o
   5  -4   1         52.49         52.15         5.50 o
   6  -4   1         41.89         45.43         5.79 o
   7  -4   1          0.26          1.32         3.12 o
   8  -4   1          0.38          0.00         7.16 o
   9  -4   1          3.50          0.00        10.44 o
  10  -4   1          6.95          0.00        10.80 o
 -11  -3   1          0.85          4.22         7.33 o
 -10  -3   1          1.38         10.48         6.39 o
  -9  -3   1          1.42          0.00         2.75 o
  -8  -3   1          9.49         10.49         3.02 o
  -7  -3   1        112.08        113.31         8.07 o
  -6  -3   1         43.88         47.38         3.58 o
  -5  -3   1         64.05         52.81         3.80 o
  -4  -3   1        163.46        152.76         6.17 o
  -3  -3   1       1418.38       1298.12        14.71 o
  -2  -3   1         46.41         70.22         4.53 o
  -1  -3   1        435.00        349.52         8.95 o
   0  -3   1        791.58        772.65        17.86 o
   1  -3   1        733.14        776.72        38.39 o
   2  -3   1        209.57        184.87        11.19 o
   3  -3   1          7.23          6.40         3.11 o
   4  -3   1         44.32         29.63         3.67 o
   5  -3   1        814.42        863.59        19.63 o
   6  -3   1         50.93         48.77         6.74 o
   7  -3   1         47.57         55.22         7.52 o
   8  -3   1          0.33          0.20         6.87 o
   9  -3   1          1.75          0.00         5.61 o
  10  -3   1          1.88          6.14         8.72 o
 -11  -2   1          0.08          0.00         7.52 o
 -10  -2   1          3.81         15.09         7.23 o
  -9  -2   1         13.50          3.88         2.94 o
  -8  -2   1          5.73          5.02         1.29 o
  -7  -2   1        109.17        111.26         5.29 o
  -6  -2   1         20.05         25.85         2.30 o
  -5  -2   1        525.79        532.30         9.13 o
  -4  -2   1        472.92        360.71         7.06 o
  -3  -2   1       1894.26       1591.26        15.00 o
  -2  -2   1         93.45        165.94         5.24 o
  -1  -2   1       8559.73       8035.94        36.53 o
   0  -2   1          2.69          8.87         3.69 o
   1  -2   1       3175.42       2857.11        35.56 o
   2  -2   1        344.41        327.30        12.38 o
   3  -2   1         22.28         25.31         2.95 o
   4  -2   1        284.57        340.24        10.65 o
   5  -2   1        735.27        783.29        28.62 o
   6  -2   1        169.48        186.33         9.33 o
   7  -2   1          0.26          0.00         1.56 o
   8  -2   1         88.78         79.92         6.21 o
   9  -2   1          4.96         11.49         6.71 o
  10  -2   1          3.57          0.00         7.82 o
 -11  -1   1          6.15         18.90         9.80 o
 -10  -1   1          0.18          2.00         8.39 o
  -9  -1   1         14.58         26.22         4.73 o
  -8  -1   1         32.16         31.60         5.15 o
  -7  -1   1         24.14         21.45         2.98 o
  -6  -1   1        539.70        495.75         8.93 o
  -5  -1   1         20.08         23.25         2.05 o
  -4  -1   1        346.62        399.24         6.47 o
  -3  -1   1         18.41         18.28         1.45 o
  -2  -1   1       2607.45       2319.00        12.51 o
   1  -1   1       1152.12       1169.51        18.10 o
   2  -1   1        525.52        538.88         9.19 o
   3  -1   1       1070.96       1047.49        14.35 o
   4  -1   1        286.23        233.08         9.83 o
   5  -1   1         87.59         79.82         4.70 o
   6  -1   1          2.72          0.07         1.38 o
   7  -1   1         27.71         29.05         3.26 o
   8  -1   1          1.10          0.14         3.30 o
   9  -1   1          2.41          0.00         5.15 o
  10  -1   1          0.47          4.55         9.19 o
  11  -1   1         15.18          8.84         8.14 o
 -11   0   1          1.34          0.28        11.25 o
 -10   0   1          0.79          4.35         5.14 o
  -9   0   1          1.26          0.20         4.78 o
  -8   0   1          0.16          0.00         2.55 o
  -7   0   1          0.01          0.00         2.92 o
  -6   0   1          0.03          0.41         1.78 o
  -5   0   1         22.48         22.47         2.80 o
  -4   0   1          1.34          0.00         1.66 o
  -3   0   1        555.55        532.37         8.78 o
  -2   0   1        836.05        638.46        10.07 o
   2   0   1       2388.43       2240.73        33.96 o
   3   0   1         93.77         89.67         3.85 o
   4   0   1         28.85         29.17         2.49 o
   5   0   1          2.91          1.29         1.48 o
   6   0   1         32.75         29.79         2.81 o
   7   0   1         60.28         55.87         4.32 o
   8   0   1         32.69         27.48         5.50 o
   9   0   1          3.47          1.02         4.75 o
  10   0   1          0.78         11.04        13.61 o
  11   0   1          7.55          8.81         6.94 o
 -11   1   1          1.69          0.00        12.48 o
 -10   1   1          0.31          0.00        16.43 o
  -9   1   1          1.54          1.28         2.55 o
  -8   1   1          5.33          9.95         3.63 o
  -7   1   1          0.71          0.00         2.00 o
  -6   1   1        438.57        403.85        12.09 o
  -5   1   1        201.54        200.30         8.63 o
  -4   1   1        948.73        943.17        20.59 o
  -3   1   1         27.90         45.67         4.23 o
  -2   1   1       1103.82       1131.39        14.19 o
   2   1   1      10513.53       9835.20        78.88 o
   3   1   1         34.28         40.29         2.90 o
   4   1   1        647.86        677.59        12.20 o
   5   1   1        378.78        409.45        12.12 o
   6   1   1        131.05        141.07         7.91 o
   7   1   1         21.86         21.94         2.82 o
   8   1   1          0.04          0.22         1.28 o
   9   1   1          2.16          1.03         3.78 o
  10   1   1          0.61          2.91         3.98 o
  11   1   1          0.61         13.83         8.86 o
 -11   2   1          1.47          2.99         8.72 o
 -10   2   1          3.72         12.48         9.94 o
  -9   2   1          0.49          2.53         4.80 o
  -8   2   1         17.91         12.35         6.12 o
  -7   2   1         33.25         36.70         5.36 o
  -6   2   1         40.51         49.66        14.57 o
  -5   2   1         10.37          3.42         4.04 o
  -4   2   1        165.53        181.18        11.13 o
  -3   2   1        149.02        130.94         6.59 o
  -2   2   1         81.48         56.51         6.18 o
  -1   2   1       4136.81       4233.66        51.44 o
   0   2   1        415.80        501.76        11.99 o
   1   2   1          3.19         11.45         4.19 o
   2   2   1       4073.94       4231.66        34.00 o
   3   2   1       2421.52       2316.41        26.33 o
   4   2   1          0.22          1.07         1.65 o
   5   2   1        102.86         92.96         5.07 o
   6   2   1        300.56        306.14         9.99 o
   7   2   1         58.04         49.40         4.17 o
   8   2   1          2.45          0.44         1.53 o
   9   2   1          6.37          7.88         1.43 o
  10   2   1          3.10          5.97         7.49 o
  11   2   1          0.14          0.00         7.75 o
 -10   3   1          0.85          6.47         6.55 o
  -9   3   1         17.26         31.20         8.35 o
  -8   3   1         19.03         24.73         5.38 o
  -7   3   1        137.25        144.64        14.60 o
  -6   3   1          3.91          0.78         4.79 o
  -5   3   1          3.34          4.15         4.52 o
  -4   3   1          3.43          6.28         2.71 o
  -3   3   1        644.01        645.69        17.49 o
  -2   3   1        208.51        203.47        14.40 o
  -1   3   1        208.65        245.66        15.35 o
   0   3   1         89.62        104.00         5.61 o
   1   3   1        312.58        338.74         7.60 o
   2   3   1       3197.02       2996.31        39.54 o
   3   3   1         11.71         10.80         3.60 o
   4   3   1          1.88          1.36         1.63 o
   5   3   1        421.45        433.67        11.30 o
   6   3   1         73.98         82.36         4.73 o
   7   3   1         76.24         83.30         5.55 o
   8   3   1          2.47          7.30         2.18 o
   9   3   1          3.86          3.39         2.09 o
  10   3   1          0.37          0.00         4.54 o
  11   3   1          0.89          2.53        19.27 o
 -10   4   1          0.43          0.00         8.68 o
  -9   4   1          3.37          3.64         7.65 o
  -8   4   1          1.93          0.00         5.75 o
  -7   4   1        135.87        117.55        13.31 o
  -6   4   1          7.49          3.61         6.98 o
  -5   4   1         45.61         48.10         5.74 o
  -4   4   1         31.93         21.77         4.37 o
  -3   4   1          3.83          0.82         2.70 o
  -2   4   1          0.72          0.00         3.89 o
  -1   4   1        125.57        134.52         9.34 o
   0   4   1       1177.48       1156.91        24.95 o
   1   4   1        615.44        541.80        11.77 o
   2   4   1        356.80        383.05        11.27 o
   3   4   1          1.75          0.00         3.00 o
   4   4   1        247.04        258.04         8.47 o
   5   4   1         16.04         17.99         2.43 o
   6   4   1         13.40         10.34         2.03 o
   7   4   1         66.62         66.91         5.67 o
   8   4   1         14.29         23.80         3.52 o
   9   4   1          1.00          3.22         2.25 o
  10   4   1          0.05          1.02         9.13 o
  11   4   1          5.34         13.59        10.93 o
  -9   5   1          1.11          0.94         6.34 o
  -8   5   1          3.45          0.00         4.00 o
  -7   5   1          0.54          0.67         2.05 o
  -6   5   1         39.12         40.67         5.69 o
  -5   5   1         36.99         37.07         6.57 o
  -4   5   1          1.44          4.53         2.79 o
  -3   5   1        157.35        134.88        15.35 o
  -2   5   1         16.86         13.26         5.61 o
  -1   5   1        595.62        633.25        22.42 o
   0   5   1        942.86       1029.33        28.63 o
   1   5   1        251.68        229.42        11.04 o
   2   5   1          0.99          3.45         1.81 o
   3   5   1        147.86        168.94         8.64 o
   4   5   1         62.57         59.76         4.98 o
   5   5   1          3.59          7.71         2.28 o
   6   5   1         24.25         36.41         3.88 o
   7   5   1          5.59          1.05         2.00 o
   8   5   1         23.54         31.78         4.46 o
   9   5   1          0.01          0.00         2.43 o
  10   5   1          0.64          3.95         5.43 o
  11   5   1          9.78          7.61        10.11 o
  -9   6   1          3.16          0.00         9.21 o
  -8   6   1          0.77          1.35         6.14 o
  -7   6   1          1.44          2.31         2.43 o
  -6   6   1          0.07          0.00         2.56 o
  -5   6   1        121.96        126.46         9.06 o
  -4   6   1          6.49          3.11         4.87 o
  -3   6   1        379.17        366.83        28.03 o
  -2   6   1         11.68          4.61         3.01 o
  -1   6   1        495.59        515.23        22.73 o
   0   6   1       1281.45       1419.09        37.36 o
   1   6   1         41.84         35.71         5.00 o
   2   6   1        367.04        394.79        14.28 o
   3   6   1         78.63         76.90         6.32 o
   4   6   1         50.24         53.20         5.07 o
   5   6   1         65.08         54.20         4.78 o
   6   6   1          9.97         11.21         2.91 o
   7   6   1         15.97         16.86         4.19 o
   8   6   1         62.16         63.03         7.69 o
   9   6   1          0.79          0.00         3.31 o
  10   6   1          0.30         14.58         6.88 o
  11   6   1          1.13          0.00        11.05 o
  -8   7   1          4.05          0.00         6.79 o
  -7   7   1          0.25          8.43         8.96 o
  -6   7   1         31.36         31.58         4.81 o
  -5   7   1         11.34         12.35         3.07 o
  -4   7   1         51.56         47.02         4.79 o
  -3   7   1         18.02         18.77         5.28 o
  -2   7   1          0.45          0.00         2.94 o
  -1   7   1        217.22        206.59        15.49 o
   0   7   1         20.31         31.00         7.08 o
   1   7   1        664.77        663.26        22.68 o
   2   7   1         82.84         87.56         7.48 o
   3   7   1          4.40          1.96         2.58 o
   4   7   1        107.48        118.03         8.80 o
   5   7   1          6.26          6.80         4.03 o
   6   7   1        831.99        814.09        35.07 o
   7   7   1         24.89         15.06         6.78 o
   8   7   1          1.16          8.51         5.89 o
   9   7   1          0.21          4.31         4.27 o
  10   7   1         10.63          7.17         8.57 o
  11   7   1          0.27          0.29         9.58 o
  -7   8   1          4.14          7.04         8.84 o
  -6   8   1         84.08         96.70        23.57 o
  -5   8   1         32.88         39.00        14.45 o
  -4   8   1         18.23         20.79         9.99 o
  -3   8   1        150.58        154.52        21.65 o
  -2   8   1         16.85         13.63         6.71 o
  -1   8   1        396.46        404.39        32.98 o
   0   8   1         38.81         38.30        11.74 o
   1   8   1          0.99          2.28         3.10 o
   2   8   1         28.59         23.67         5.92 o
   3   8   1         24.39         20.37         6.58 o
   4   8   1         66.02         62.04        13.63 o
   5   8   1          1.56          0.52         3.97 o
   6   8   1        433.53        373.58        24.90 o
   7   8   1        298.77        309.90        23.18 o
   8   8   1          0.13          4.97         4.22 o
   9   8   1          5.10          2.15         9.31 o
  10   8   1          0.04          0.00         4.22 o
  -6   9   1         25.87         27.16         9.48 o
  -5   9   1         60.17         55.23        13.87 o
  -4   9   1          0.69          6.02         6.02 o
  -3   9   1          0.43         13.01         8.39 o
  -2   9   1         36.38         48.17        12.65 o
  -1   9   1         11.91          6.59         8.06 o
   0   9   1         81.08         99.93        17.35 o
   1   9   1         73.35         75.34        15.02 o
   2   9   1          2.53          0.00         5.57 o
   3   9   1          0.29          0.29         6.42 o
   4   9   1         30.76         46.16        14.69 o
   5   9   1          3.83         11.31         7.35 o
   6   9   1          0.47          0.74         5.68 o
   7   9   1         81.43         80.17        11.83 o
   8   9   1          7.70          9.75         4.72 o
   9   9   1          0.19         16.30         7.26 o
  -5  10   1          2.07          0.00         7.51 o
  -4  10   1          3.23          0.00         5.24 o
  -3  10   1          9.40          9.29         4.79 o
  -2  10   1         19.83         30.24        12.44 o
  -1  10   1         34.30         39.45        12.19 o
   0  10   1          1.13          1.23         4.71 o
   1  10   1        209.82        207.43        19.57 o
   2  10   1         26.00         26.67         6.01 o
   3  10   1          0.00          8.47         6.38 o
   4  10   1         46.91         19.60         9.94 o
   5  10   1          1.49          7.20         7.90 o
   6  10   1          9.54          4.14        10.46 o
   7  10   1          6.55          4.92        11.85 o
   8  10   1          0.04          0.00         8.45 o
   9  10   1          0.18          0.00         6.96 o
  -3  11   1          0.82          6.51         9.25 o
  -2  11   1          0.01          5.36         4.79 o
  -1  11   1         22.62         13.14         7.08 o
   0  11   1         13.60          4.38         5.07 o
   1  11   1          3.88          0.00         6.42 o
   2  11   1          0.02          1.65         8.29 o
   3  11   1         11.68          8.63         8.80 o
   4  11   1          0.08          0.00         7.45 o
   5  11   1          0.66          0.00         7.61 o
   6  11   1          0.06          2.64         7.47 o
   7  11   1         10.54         26.83         8.86 o
  -1  12   1          8.04          0.00         5.61 o
   0  12   1          0.62         12.31         7.27 o
   1  12   1         38.84         47.94        11.58 o
   2  12   1          4.02         21.20        11.62 o
   3  12   1          4.10          0.00        10.15 o
   4  12   1          9.94         17.84         9.86 o
   5  12   1          4.39          1.84         7.57 o
   6  12   1         17.48         15.24         6.83 o
  -6 -11   2          0.01          0.00        14.63 o
  -5 -11   2          6.46         15.14         6.23 o
  -4 -11   2          2.46         12.81        11.01 o
  -3 -11   2         21.71         24.11         8.86 o
  -2 -11   2          2.52         11.83        10.03 o
  -1 -11   2          9.17         25.54        12.60 o
   0 -11   2          6.82          2.91         7.00 o
   1 -11   2          2.99          0.00        10.97 o
   2 -11   2          3.79          0.00         4.91 o
  -8 -10   2          0.63          0.00         8.31 o
  -7 -10   2          5.93         11.06         5.52 o
  -6 -10   2          2.17          0.00         8.18 o
  -5 -10   2          7.35          6.06         5.79 o
  -4 -10   2         25.54         25.09        11.66 o
  -3 -10   2         35.27         23.57        11.58 o
  -2 -10   2          1.03          0.00         6.51 o
  -1 -10   2          1.14          0.00         4.73 o
   0 -10   2         12.84         24.63         4.90 o
   1 -10   2          0.07          2.68         2.49 o
   2 -10   2         18.15         41.29         9.94 o
   3 -10   2          0.01          0.00         9.82 o
   4 -10   2          1.10         15.28         7.67 o
  -9  -9   2          4.59          0.00         4.26 o
  -8  -9   2          0.02          0.00         5.73 o
  -7  -9   2          0.55          0.00        10.01 o
  -6  -9   2          1.05          1.22         7.16 o
  -5  -9   2          3.24         12.24         6.24 o
  -4  -9   2         13.42         22.02         9.90 o
  -3  -9   2        115.43         93.63        20.34 o
  -2  -9   2         70.55         88.60         9.76 o
  -1  -9   2         43.73         57.67         7.68 o
   0  -9   2          1.38          2.34         4.25 o
   1  -9   2         79.46         69.85         9.11 o
   2  -9   2         16.03         17.24         3.27 o
   3  -9   2          2.08         11.58         6.43 o
   4  -9   2         10.37          6.43         6.13 o
   5  -9   2          2.22          2.17        14.59 o
  -9  -8   2         20.55         17.14         5.67 o
  -8  -8   2          0.82          6.58         5.26 o
  -7  -8   2          0.01          0.22         4.68 o
  -6  -8   2         15.37         11.91         7.37 o
  -5  -8   2          3.52          9.31         4.41 o
  -4  -8   2          0.61          7.41         8.23 o
  -3  -8   2         24.39         29.66         5.52 o
  -2  -8   2         17.47         15.48         4.51 o
  -1  -8   2          0.35          0.00         3.38 o
   0  -8   2          5.08         17.33         4.58 o
   1  -8   2         29.51         13.86        12.36 o
   2  -8   2          0.28          4.18         5.63 o
   3  -8   2         98.73        118.10        15.10 o
   4  -8   2         71.77         82.75        10.55 o
   5  -8   2          2.49          0.14         4.00 o
   6  -8   2         15.70         20.03         8.20 o
 -10  -7   2          0.65          0.00         9.41 o
  -9  -7   2         76.30         72.24        10.31 o
  -8  -7   2         96.63        104.96        12.49 o
  -7  -7   2          0.38          0.00         3.11 o
  -6  -7   2          1.61          0.00         6.16 o
  -5  -7   2          2.36          1.07         6.47 o
  -4  -7   2          0.53          4.46         3.58 o
  -3  -7   2         28.31         24.15         4.95 o
  -2  -7   2          9.55          4.57         3.64 o
  -1  -7   2          5.22          4.71         3.93 o
   0  -7   2          2.78          2.44         3.19 o
   1  -7   2         27.88         24.41         8.86 o
   2  -7   2          2.17          0.95         3.92 o
   3  -7   2        688.30        716.36        34.06 o
   4  -7   2        221.01        234.11        20.27 o
   5  -7   2         28.36         31.57         8.04 o
   6  -7   2         43.26         45.83         9.70 o
   7  -7   2          0.30          0.00         5.55 o
 -11  -6   2          7.36          1.10         9.41 o
 -10  -6   2          1.79          0.00        14.98 o
  -9  -6   2         45.45         46.78         6.49 o
  -8  -6   2        337.93        322.96        16.72 o
  -7  -6   2          2.98          2.03         2.58 o
  -6  -6   2        156.63        148.76        11.36 o
  -5  -6   2          7.61          1.71         2.28 o
  -4  -6   2         23.33         21.18         2.82 o
  -3  -6   2          0.03          1.58         2.19 o
  -2  -6   2        180.32        197.26         9.73 o
  -1  -6   2          7.20          6.10         2.33 o
   0  -6   2         89.23        100.03         9.45 o
   1  -6   2         31.30         26.69         5.32 o
   2  -6   2         32.31         29.55         7.38 o
   3  -6   2         32.30         33.94         7.52 o
   4  -6   2        104.37         97.67         9.96 o
   5  -6   2         52.74         51.47         7.47 o
   6  -6   2          0.72          3.87         6.94 o
   7  -6   2         27.94         46.93        10.03 o
   8  -6   2          0.26          8.35         9.00 o
 -11  -5   2          2.44         11.79         7.78 o
 -10  -5   2          1.05          0.00         7.16 o
  -9  -5   2          4.85          8.28         2.54 o
  -8  -5   2          1.05          4.38         2.40 o
  -7  -5   2         62.47         69.81         7.05 o
  -6  -5   2         72.52         69.53         6.44 o
  -5  -5   2          1.25          1.87         2.05 o
  -4  -5   2        189.70        202.42         8.69 o
  -3  -5   2        360.01        396.52        13.15 o
  -2  -5   2       3664.48       4039.97        69.89 o
  -1  -5   2        177.38        187.33        10.21 o
   0  -5   2        217.31        229.43        12.83 o
   1  -5   2        195.06        184.07        11.61 o
   2  -5   2        333.23        340.19        19.53 o
   3  -5   2         13.82         24.74         6.09 o
   4  -5   2         19.48         26.46         4.59 o
   5  -5   2         87.34         93.87         9.08 o
   6  -5   2          1.31          1.33         2.36 o
   7  -5   2          9.87          8.31         3.65 o
   8  -5   2          5.28          6.39         4.99 o
   9  -5   2          3.11          0.00         6.22 o
 -11  -4   2          0.70          0.41         6.67 o
 -10  -4   2          0.30          0.00         8.02 o
  -9  -4   2          2.04          0.59         2.32 o
  -8  -4   2          6.25          2.92         1.95 o
  -7  -4   2         26.10         19.38         3.66 o
  -6  -4   2         88.82         87.94         5.50 o
  -5  -4   2        173.81        194.59         8.04 o
  -4  -4   2         12.78         12.96         2.05 o
  -3  -4   2        118.73        117.94         6.56 o
  -2  -4   2       1069.28       1311.86        21.22 o
  -1  -4   2        518.56        593.40        16.24 o
   0  -4   2          1.99          2.25         2.78 o
   1  -4   2        125.19        142.61         9.38 o
   2  -4   2          0.00          2.99         2.79 o
   3  -4   2        160.18        176.62        13.03 o
   4  -4   2         25.67         28.39         4.15 o
   5  -4   2         18.57         10.93         2.78 o
   6  -4   2         47.99         41.42         5.69 o
   7  -4   2          0.30          0.29         4.95 o
   8  -4   2          1.26          0.00         2.79 o
   9  -4   2          1.25         19.77        13.38 o
 -11  -3   2          0.31          2.71         6.65 o
 -10  -3   2          1.20          2.07         5.86 o
  -9  -3   2          8.66         11.92         3.14 o
  -8  -3   2          0.57          0.92         1.95 o
  -7  -3   2          6.23          6.99         2.89 o
  -6  -3   2        334.57        327.90         9.74 o
  -5  -3   2         59.36         52.60         3.77 o
  -4  -3   2        100.29         95.62         4.35 o
  -3  -3   2          2.14          1.77         1.86 o
  -2  -3   2         47.64         37.55         4.16 o
  -1  -3   2       1659.37       1750.75        24.78 o
   0  -3   2       1836.86       1916.43        37.28 o
   1  -3   2        150.48        127.46         9.45 o
   2  -3   2        148.17        123.76         9.58 o
   3  -3   2         10.27          9.90         2.66 o
   4  -3   2        195.78        226.86        10.25 o
   5  -3   2        102.73        105.57         7.29 o
   6  -3   2         25.32         32.44         6.60 o
   7  -3   2          4.60         12.03         4.06 o
   8  -3   2         45.50         47.91         8.04 o
   9  -3   2          4.72          0.00        11.17 o
  10  -3   2          1.60          0.00         4.99 o
 -11  -2   2          3.24          0.00         8.37 o
 -10  -2   2          0.30          0.00         5.64 o
  -9  -2   2         67.64         68.19        12.49 o
  -8  -2   2          6.51         10.85         5.01 o
  -7  -2   2         24.10         22.78         3.08 o
  -6  -2   2          0.11          0.00         1.30 o
  -5  -2   2        206.01        188.54         5.90 o
  -4  -2   2         26.43         21.71         1.92 o
  -3  -2   2         18.63          8.13         5.45 o
  -2  -2   2          5.28          3.45         1.41 o
  -1  -2   2        755.86        618.00        12.79 o
   0  -2   2         18.82         13.24         2.77 o
   1  -2   2          5.82          4.44         2.83 o
   2  -2   2        419.61        417.14        11.10 o
   3  -2   2       1090.17       1090.39        22.97 o
   4  -2   2         46.52         68.62         5.30 o
   5  -2   2        695.41        772.55        21.88 o
   6  -2   2         31.96         30.24         3.90 o
   7  -2   2         57.87         66.31         6.99 o
   8  -2   2          0.02          0.93         2.60 o
   9  -2   2          0.03          0.32         2.35 o
  10  -2   2          4.43          1.43         7.16 o
 -11  -1   2          0.55          8.05         8.65 o
 -10  -1   2          0.34          0.00        14.90 o
  -9  -1   2         32.69         38.24         7.97 o
  -8  -1   2         20.89         19.33         3.07 o
  -7  -1   2         21.59         19.01         2.42 o
  -6  -1   2         23.03         25.86         2.04 o
  -5  -1   2         62.39         57.25         3.63 o
  -4  -1   2         81.67         67.07         3.37 o
  -3  -1   2        347.77        331.15         6.52 o
  -2  -1   2       2699.11       2395.11        15.48 o
  -1  -1   2       1799.85       1746.14        15.15 o
   0  -1   2         16.20         21.62         3.58 o
   1  -1   2         73.72        109.12        12.77 o
   2  -1   2         24.73         22.69         3.21 o
   3  -1   2          9.58         12.14         2.48 o
   4  -1   2         92.43         99.53         5.18 o
   5  -1   2         24.24         25.90         2.95 o
   6  -1   2         88.22         74.67         5.28 o
   7  -1   2          4.51          4.55         2.48 o
   8  -1   2         21.22         15.85         3.02 o
   9  -1   2         96.24        112.11         6.86 o
  10  -1   2          0.07          0.00         8.84 o
  11  -1   2         33.05         47.63        15.35 o
 -11   0   2          0.17          0.00         6.11 o
 -10   0   2          1.31          2.98         5.42 o
  -9   0   2         21.93         26.43         4.24 o
  -8   0   2          0.00          0.00         3.20 o
  -7   0   2         23.73         21.98         3.40 o
  -6   0   2        671.79        660.17        13.55 o
  -5   0   2         80.93         76.40         4.10 o
  -4   0   2        445.75        402.46        11.47 o
  -3   0   2       2363.13       2440.18        17.23 o
  -2   0   2      42628.13      39772.56       223.89 o
  -1   0   2        747.74        622.27         7.40 o
   1   0   2         32.10         31.66         1.72 o
   2   0   2        348.49        368.38         7.87 o
   3   0   2         14.60         15.74         2.65 o
   4   0   2        199.13        220.10         7.26 o
   5   0   2         13.01         18.83         2.59 o
   6   0   2         26.92         28.19         2.95 o
   7   0   2          4.53          1.13         2.79 o
   8   0   2         23.98         21.74         3.34 o
   9   0   2         13.17         11.86         2.53 o
  10   0   2         40.85         46.94        11.93 o
  11   0   2          5.96          7.14         5.95 o
 -11   1   2          0.09         11.05        11.91 o
 -10   1   2          3.47          8.26         6.81 o
  -9   1   2          2.09          7.42         3.19 o
  -8   1   2          1.35          0.33         3.30 o
  -7   1   2         11.54         10.88         2.47 o
  -6   1   2         38.01         41.92         3.84 o
  -5   1   2         21.76         16.85         3.05 o
  -4   1   2         56.52         60.45         4.89 o
  -3   1   2          0.04          0.00         1.62 o
  -2   1   2      13151.76      13700.75        44.26 o
  -1   1   2        369.37        373.46         8.72 o
   1   1   2         40.17         27.60         4.30 o
   2   1   2       5010.44       4863.56        45.76 o
   3   1   2          9.09          6.28         1.58 o
   4   1   2        161.51        135.52         5.83 o
   5   1   2        195.87        192.68         8.59 o
   6   1   2         41.22         41.99         4.55 o
   7   1   2         16.25         12.14         3.23 o
   8   1   2          0.00          0.00         1.91 o
   9   1   2         14.31         21.08         3.16 o
  10   1   2         27.70         30.94        12.19 o
  11   1   2          0.47          2.32         6.14 o
 -11   2   2          0.01         17.02         9.17 o
 -10   2   2          2.07          0.00         6.30 o
  -9   2   2          0.18          0.00         3.85 o
  -8   2   2          1.34          5.51         2.74 o
  -7   2   2          0.40          2.29         2.60 o
  -6   2   2          6.03          6.74         3.80 o
  -5   2   2         14.88         19.26         4.47 o
  -4   2   2        235.71        246.87         7.48 o
  -3   2   2        110.29         97.98         4.77 o
  -2   2   2       1691.94       1682.36        31.10 o
  -1   2   2      13770.44      14409.66       103.08 o
   0   2   2       2853.77       2901.07        27.37 o
   1   2   2       5728.22       5484.21       195.20 o
   2   2   2       4993.79       4516.29        52.37 o
   3   2   2          7.47          7.83         1.73 o
   4   2   2        151.69        175.30         6.53 o
   5   2   2         27.84         25.23         2.80 o
   6   2   2         98.76        105.33         6.22 o
   7   2   2          0.32          3.92         2.87 o
   8   2   2          7.22          8.49         3.57 o
   9   2   2         43.69         45.10         4.07 o
  10   2   2          0.00          0.64         1.36 o
  11   2   2          3.74          0.00         4.71 o
 -10   3   2          6.87         11.87         8.31 o
  -9   3   2          0.00          0.05         5.07 o
  -8   3   2         55.89         48.78         6.74 o
  -7   3   2        103.56        102.23        12.52 o
  -6   3   2          9.21         15.13         2.80 o
  -5   3   2         34.90         37.03         3.71 o
  -4   3   2        367.32        401.48        11.45 o
  -3   3   2       2066.85       2246.10        43.14 o
  -2   3   2         28.60         26.27         2.84 o
  -1   3   2       4629.65       4002.16        48.37 o
   0   3   2        617.38        521.05        10.88 o
   1   3   2         71.73         65.12         4.82 o
   2   3   2        389.04        439.06        15.93 o
   3   3   2       1645.87       1602.92        23.03 o
   4   3   2       1125.98       1132.29        18.98 o
   5   3   2       1603.36       1742.28        23.39 o
   6   3   2          7.73          7.54         2.16 o
   7   3   2          3.24          7.85         3.07 o
   8   3   2          5.56          8.10         2.79 o
   9   3   2          6.07          5.59         2.16 o
  10   3   2          0.47          1.50         2.66 o
  11   3   2          0.08          6.49         5.75 o
 -10   4   2          0.39          0.00         5.24 o
  -9   4   2          0.74          2.99         8.84 o
  -8   4   2         11.87         17.40         5.81 o
  -7   4   2        187.03        207.40        22.83 o
  -6   4   2          4.72          6.99         2.37 o
  -5   4   2         18.03         17.55         2.87 o
  -4   4   2         79.43         88.90         5.92 o
  -3   4   2        205.57        225.82         9.81 o
  -2   4   2        103.40         79.27        10.11 o
  -1   4   2       1505.62       1439.65        27.86 o
   0   4   2        178.42        188.75         5.06 o
   1   4   2        271.94        326.07        13.83 o
   2   4   2          6.29         12.53         7.50 o
   3   4   2          4.61          4.03         8.16 o
   4   4   2        693.65        715.12        17.59 o
   5   4   2        175.90        195.84         9.74 o
   6   4   2         14.74         11.12         2.33 o
   7   4   2          0.00          0.00         2.10 o
   8   4   2         20.63         18.37         3.98 o
   9   4   2          0.06          1.18         2.32 o
  10   4   2          3.73          0.00         9.62 o
  11   4   2          1.49          0.00         9.94 o
  -9   5   2          4.60          0.00        13.63 o
  -8   5   2          0.02          0.00         4.96 o
  -7   5   2         33.56         41.64         5.51 o
  -6   5   2         29.19         36.43         5.13 o
  -5   5   2         32.34         39.56         4.90 o
  -4   5   2         22.84         26.71         3.53 o
  -3   5   2         34.81         42.70         5.77 o
  -2   5   2        226.05        216.97        19.11 o
  -1   5   2        151.65        166.11        10.89 o
   0   5   2         18.63         13.99         3.03 o
   1   5   2          2.31          0.00         1.66 o
   2   5   2         17.72         18.85         3.06 o
   3   5   2         73.19         76.89         7.05 o
   4   5   2         22.20         22.48         3.77 o
   5   5   2        297.96        328.30        11.94 o
   6   5   2          2.71          0.71         1.86 o
   7   5   2          2.26          4.19         2.26 o
   8   5   2         13.74          7.24         2.70 o
   9   5   2         11.38         12.16         4.05 o
  10   5   2          0.04          5.18         3.91 o
  11   5   2         13.49         17.19        11.46 o
  -9   6   2          1.23          0.00        10.19 o
  -8   6   2          3.70          0.00         7.33 o
  -7   6   2         13.88          3.18         5.63 o
  -6   6   2          8.60          9.69         3.16 o
  -5   6   2         43.78         40.91         5.03 o
  -4   6   2          3.57          0.81         1.36 o
  -3   6   2         13.69          8.63         4.22 o
  -2   6   2          0.11          1.57         2.21 o
  -1   6   2        150.26        154.83        11.71 o
   0   6   2        275.19        350.59        17.89 o
   1   6   2        114.01        139.44         8.14 o
   2   6   2        521.76        506.77        14.79 o
   3   6   2        105.43        130.58         8.14 o
   4   6   2         48.00         48.73         5.54 o
   5   6   2          8.11         12.30         2.43 o
   6   6   2         14.88          9.30         2.60 o
   7   6   2         66.07         78.23         7.29 o
   8   6   2         81.77         96.23         8.29 o
   9   6   2          0.82          1.48         1.97 o
  10   6   2          1.35          0.00         3.84 o
  11   6   2          2.96          2.78         7.37 o
  -8   7   2         14.00          2.82         7.33 o
  -7   7   2          0.10          0.00         7.08 o
  -6   7   2          7.98          7.96         3.04 o
  -5   7   2          7.57          6.72         2.47 o
  -4   7   2          0.26          4.50         4.99 o
  -3   7   2         72.13         65.81         9.03 o
  -2   7   2         77.29         78.09         9.54 o
  -1   7   2        286.13        293.29        17.96 o
   0   7   2        145.19        157.56        13.31 o
   1   7   2          0.00          0.00         2.58 o
   2   7   2         19.21         30.91         3.76 o
   3   7   2          0.34          0.06         2.15 o
   4   7   2          7.77         10.41         2.27 o
   5   7   2        135.99        136.87         8.80 o
   6   7   2        209.06        197.28        13.90 o
   7   7   2         17.64         16.65         4.23 o
   8   7   2          2.37          1.19         9.27 o
   9   7   2          1.08          3.72         7.94 o
  10   7   2          4.90          0.00         5.51 o
  11   7   2          1.80          2.25         9.90 o
  -7   8   2         13.82         16.74        14.45 o
  -6   8   2         14.42          1.10         8.88 o
  -5   8   2          5.63          5.50         5.38 o
  -4   8   2         38.44         35.39         7.42 o
  -3   8   2          8.38          7.52         3.64 o
  -2   8   2          2.01          1.87         2.65 o
  -1   8   2         64.87         83.13        10.39 o
   0   8   2         59.27         46.91         8.77 o
   1   8   2        178.85        196.05        15.52 o
   2   8   2        218.49        216.10        17.35 o
   3   8   2          6.48          1.52         2.77 o
   4   8   2         74.25         65.94         7.91 o
   5   8   2        178.68        179.96        13.53 o
   6   8   2        724.00        794.58        36.78 o
   7   8   2          3.19          0.00         4.13 o
   8   8   2          0.14          0.00         5.14 o
   9   8   2          4.63          0.00         5.06 o
  10   8   2          0.01          0.00         6.07 o
  -6   9   2         35.31         42.42        10.86 o
  -5   9   2         31.81         28.53         8.86 o
  -4   9   2         17.03         23.90         9.90 o
  -3   9   2          9.63         10.60         5.73 o
  -2   9   2         21.90         26.97        10.15 o
  -1   9   2        112.46        103.37        17.84 o
   0   9   2          9.04         11.79         5.85 o
   1   9   2         19.27         31.00         7.52 o
   2   9   2          0.38          0.00         5.49 o
   3   9   2          5.05          0.00         7.28 o
   4   9   2          0.79          0.00         7.08 o
   5   9   2          9.67         12.05         5.85 o
   6   9   2        123.98        136.53        17.45 o
   7   9   2         36.24         31.61        14.47 o
   8   9   2          7.42          7.43         4.99 o
   9   9   2          0.06          8.57        10.39 o
  10   9   2          0.82          2.56        14.65 o
  -5  10   2         19.76         14.91        10.78 o
  -4  10   2          0.42          0.00         7.28 o
  -3  10   2          1.16          2.33         5.03 o
  -2  10   2         43.42         31.88         9.74 o
  -1  10   2        137.66        132.63        20.34 o
   0  10   2          0.09          1.99         7.69 o
   1  10   2        134.83        122.84        15.50 o
   2  10   2         12.83         10.97         7.98 o
   3  10   2         57.03         51.44        14.81 o
   4  10   2          4.91          4.58         7.24 o
   5  10   2          3.37          2.05         8.10 o
   6  10   2         11.67          7.62         5.03 o
   7  10   2         16.11         14.35         6.51 o
   8  10   2          2.45          1.37         5.25 o
   9  10   2          4.23          9.01         7.84 o
  -4  11   2          0.43          3.60         4.46 o
  -3  11   2         18.24         15.22         8.59 o
  -2  11   2          8.34          3.97         7.24 o
  -1  11   2         55.39         61.51        15.59 o
   0  11   2         49.06         44.47        10.36 o
   1  11   2          3.91         12.70         6.92 o
   2  11   2          2.53          0.00        10.89 o
   3  11   2         26.32         34.54        13.63 o
   4  11   2         41.13         45.42        14.77 o
   5  11   2          0.37         11.21         7.57 o
   6  11   2          1.81          5.77         5.63 o
   7  11   2          6.57          3.70         8.43 o
   8  11   2          1.42         12.63        17.37 o
  -2  12   2          0.03          5.31         5.11 o
  -1  12   2          3.34          0.16         6.30 o
   0  12   2         16.59         13.84         5.74 o
   1  12   2         32.75         18.29         5.84 o
   2  12   2          0.21         11.21        15.92 o
   3  12   2          5.32          4.22         8.47 o
   4  12   2          9.57         19.60        12.60 o
   5  12   2          0.00         10.31         7.37 o
   6  12   2          9.48         12.53         8.45 o
  -5 -11   3          1.09          6.60         7.07 o
  -4 -11   3          5.90          8.92         9.82 o
  -3 -11   3          0.75          0.00        11.62 o
  -2 -11   3          2.13         11.91         8.92 o
  -1 -11   3          2.09          6.71         8.76 o
   0 -11   3          0.91          0.00         8.26 o
   1 -11   3         12.01         10.67         5.18 o
  -7 -10   3          5.82          5.37         5.24 o
  -6 -10   3          0.68          2.10        10.35 o
  -5 -10   3          3.30          0.00         8.66 o
  -4 -10   3         46.18         28.77        14.45 o
  -3 -10   3          1.03          1.32         9.17 o
  -2 -10   3          8.55         14.91         4.91 o
  -1 -10   3          2.19          0.00         3.82 o
   0 -10   3          4.27          7.04         5.93 o
   1 -10   3         25.06         29.43         5.86 o
   2 -10   3          2.21          0.00         6.53 o
   3 -10   3          0.04          0.00         6.21 o
  -8  -9   3          1.30          1.45         7.28 o
  -7  -9   3          0.38          4.44         5.66 o
  -6  -9   3          1.37          0.00         6.79 o
  -5  -9   3          3.81          9.41         6.23 o
  -4  -9   3        123.26        128.41        23.49 o
  -3  -9   3        169.77        163.25        14.39 o
  -2  -9   3         41.36         16.88        10.09 o
  -1  -9   3         10.07         12.27         3.87 o
   0  -9   3         26.69         27.16         5.37 o
   1  -9   3          1.39          8.31         4.48 o
   2  -9   3          0.33          4.95         5.71 o
   3  -9   3          0.08          0.00         4.77 o
   4  -9   3          2.24          4.64         4.22 o
   5  -9   3          5.65          5.26         4.52 o
  -9  -8   3          2.38         32.21        14.45 o
  -8  -8   3         25.35         27.62         7.93 o
  -7  -8   3         14.43          8.13         5.67 o
  -6  -8   3          1.11          0.00         5.27 o
  -5  -8   3          0.72          0.00         5.24 o
  -4  -8   3         40.68         43.21         7.11 o
  -3  -8   3         74.46         49.61         8.02 o
  -2  -8   3         61.62         72.46         9.04 o
  -1  -8   3          4.23          0.00         3.45 o
   0  -8   3         36.25         37.53         6.04 o
   1  -8   3         13.24         12.57         6.13 o
   2  -8   3        103.97        106.01        14.28 o
   3  -8   3        114.90        111.40        15.02 o
   4  -8   3         37.40         25.69         5.82 o
   5  -8   3          9.33          9.52         5.25 o
   6  -8   3          2.48          0.00         7.41 o
 -10  -7   3          1.62          0.00         7.45 o
  -9  -7   3         38.51         37.04         7.59 o
  -8  -7   3          4.17          3.99         4.00 o
  -7  -7   3          9.87          2.84        10.60 o
  -6  -7   3          2.79          9.61         4.79 o
  -5  -7   3          4.34          0.00         3.10 o
  -4  -7   3         10.96          6.45         4.58 o
  -3  -7   3          9.56          6.60         4.09 o
  -2  -7   3         32.86         26.12         5.65 o
  -1  -7   3          0.00          1.74         4.36 o
   0  -7   3        110.09         94.13        12.37 o
   1  -7   3         27.54         20.38         6.87 o
   2  -7   3         48.84         48.60         9.66 o
   3  -7   3        916.16        904.65        39.97 o
   4  -7   3        224.11        236.12        17.16 o
   5  -7   3          2.82          3.40         6.29 o
   6  -7   3         34.92         41.67         9.83 o
   7  -7   3          4.94          8.93         6.42 o
 -10  -6   3         17.52         31.84        15.14 o
  -9  -6   3         26.11         26.25         5.35 o
  -8  -6   3         45.23         39.90         5.81 o
  -7  -6   3          2.45          0.00         3.10 o
  -6  -6   3         31.18         39.59         6.05 o
  -5  -6   3         21.10         19.22         3.57 o
  -4  -6   3         40.43         42.95         5.66 o
  -3  -6   3        306.22        325.03        13.13 o
  -2  -6   3         67.62         69.09         6.01 o
  -1  -6   3         20.91         14.71         4.17 o
   0  -6   3         15.00         13.04         4.66 o
   1  -6   3         24.93         23.74         5.22 o
   2  -6   3         46.28         54.62         7.69 o
   3  -6   3        154.49        155.14        15.25 o
   4  -6   3        297.78        304.17        22.25 o
   5  -6   3         41.20         46.27         8.69 o
   6  -6   3         66.15         61.31        10.29 o
   7  -6   3         20.19         24.85         7.32 o
   8  -6   3          0.11          1.61         4.14 o
 -11  -5   3          0.00         12.89        12.07 o
 -10  -5   3         16.16          4.95         7.53 o
  -9  -5   3          0.00          2.11         1.88 o
  -8  -5   3         81.04         88.64         8.01 o
  -7  -5   3         26.51         25.89         4.45 o
  -6  -5   3        142.85        141.65         9.23 o
  -5  -5   3          0.45          0.00         2.67 o
  -4  -5   3          2.99          4.52         2.09 o
  -3  -5   3         19.08         27.12         4.24 o
  -2  -5   3         43.63         36.04         4.15 o
  -1  -5   3          1.43         10.67         3.03 o
   0  -5   3         33.59         46.81         6.30 o
   1  -5   3        151.27        126.40        10.31 o
   2  -5   3         29.27         15.26         4.55 o
   3  -5   3        100.53        107.74        11.94 o
   4  -5   3         23.13         26.91         4.62 o
   5  -5   3         11.59         12.24         4.63 o
   6  -5   3          0.68          2.01         3.04 o
   7  -5   3         13.73          8.27         3.87 o
   8  -5   3          9.52          8.26         4.92 o
 -11  -4   3          0.98          0.00        14.94 o
 -10  -4   3          3.49          2.01         6.34 o
  -9  -4   3          0.00          0.00         3.54 o
  -8  -4   3         45.35         48.68         5.48 o
  -7  -4   3          0.10          0.00         1.92 o
  -6  -4   3        174.93        180.80         8.67 o
  -5  -4   3         48.32         57.66         4.12 o
  -4  -4   3          4.69          2.81         1.87 o
  -3  -4   3         54.55         74.67         5.09 o
  -2  -4   3        732.36        713.20        16.51 o
  -1  -4   3        135.16        134.89         8.37 o
   0  -4   3        864.66        851.47        23.66 o
   1  -4   3        220.91        210.16        12.00 o
   2  -4   3        127.89        136.92        12.03 o
   3  -4   3         45.88         48.94         5.07 o
   4  -4   3          3.11          3.98         2.34 o
   5  -4   3          7.14          9.23         2.96 o
   6  -4   3         24.34         27.12         6.49 o
   7  -4   3         12.40          9.11         5.67 o
   8  -4   3         39.81         27.18         7.04 o
   9  -4   3          0.54         15.55        11.13 o
 -11  -3   3          0.92          0.00         5.12 o
 -10  -3   3          3.46          0.34         6.35 o
  -9  -3   3         14.96         10.55         3.42 o
  -8  -3   3         16.99         16.17         3.71 o
  -7  -3   3         11.08          8.99         2.68 o
  -6  -3   3         18.95         20.75         2.31 o
  -5  -3   3         94.78         89.59         4.40 o
  -4  -3   3         97.10         99.72         5.58 o
  -3  -3   3        488.78        458.13        10.34 o
  -2  -3   3        852.71        843.13        19.80 o
  -1  -3   3        900.00        879.66        18.77 o
   0  -3   3         94.98        140.82         9.15 o
   1  -3   3        825.06        859.21        26.41 o
   2  -3   3        147.32        127.58        10.92 o
   3  -3   3        470.71        489.38        14.89 o
   4  -3   3         11.65          8.76         2.52 o
   5  -3   3          2.65          0.95         1.97 o
   6  -3   3          1.67          4.27         3.36 o
   7  -3   3         32.71         34.83         6.96 o
   8  -3   3         27.12         33.78        13.30 o
   9  -3   3          7.86          3.32         8.90 o
  10  -3   3          4.53          5.07         5.69 o
 -11  -2   3          2.09          5.10         7.06 o
 -10  -2   3          2.64          0.00         6.59 o
  -9  -2   3         20.36         17.62         6.86 o
  -8  -2   3         15.21         16.91         3.24 o
  -7  -2   3          4.34          1.10         2.93 o
  -6  -2   3         18.81         15.49         2.62 o
  -5  -2   3        142.63        126.54         4.29 o
  -4  -2   3         79.46         86.03         3.58 o
  -3  -2   3        404.88        374.44         8.48 o
  -2  -2   3         72.06         76.13         3.93 o
  -1  -2   3         47.71         35.66         3.88 o
   0  -2   3        582.55        613.80        16.39 o
   1  -2   3        133.76        151.79        10.47 o
   2  -2   3       1689.79       1582.04        33.26 o
   3  -2   3       1741.43       1956.98        27.41 o
   4  -2   3          0.01          2.32         1.81 o
   5  -2   3          4.33          9.17         2.40 o
   6  -2   3         60.44         61.13         6.03 o
   7  -2   3         56.42         62.05         7.02 o
   8  -2   3          0.52          2.07         3.71 o
   9  -2   3         67.87         91.55        10.26 o
  10  -2   3          5.31          5.20         7.04 o
 -11  -1   3          3.68          0.28         6.75 o
 -10  -1   3          1.39          6.92         6.58 o
  -9  -1   3         43.92         36.47         9.28 o
  -8  -1   3         49.28         55.07        10.16 o
  -7  -1   3          0.23          1.10         2.35 o
  -6  -1   3         21.76         27.21         2.67 o
  -5  -1   3         11.51          6.28         1.28 o
  -4  -1   3         34.75         43.16         2.77 o
  -3  -1   3        954.12        824.30        10.85 o
  -2  -1   3          9.41         11.16         1.35 o
  -1  -1   3        227.78        243.19         5.34 o
   0  -1   3        522.30        462.53        12.32 o
   1  -1   3        691.51        592.16        10.64 o
   2  -1   3        208.10        220.78         7.67 o
   3  -1   3       1892.96       1926.25        22.72 o
   4  -1   3        131.32        171.59         6.95 o
   5  -1   3        220.42        207.32         8.42 o
   6  -1   3         62.72         64.41         5.08 o
   7  -1   3          0.33          0.87         2.47 o
   8  -1   3         12.09         14.25         3.26 o
   9  -1   3          0.00          0.60         4.29 o
  10  -1   3          1.91          0.25         7.73 o
 -11   0   3          0.38          7.58         7.39 o
 -10   0   3          1.91         12.34         7.31 o
  -9   0   3         42.56         36.47         9.66 o
  -8   0   3         32.71         29.11         7.94 o
  -7   0   3          0.49          4.80         3.82 o
  -6   0   3          8.67          9.37         2.60 o
  -5   0   3         40.78         41.80         4.19 o
  -4   0   3        780.23        678.40        10.89 o
  -3   0   3       1184.85       1174.70        14.27 o
  -2   0   3        352.71        320.33         5.40 o
  -1   0   3       1210.51       1181.18         8.01 o
   0   0   3       4882.32       4723.69        76.73 o
   1   0   3         21.85         27.36         1.91 o
   2   0   3         24.86         22.21         2.00 o
   3   0   3         90.89         85.68         4.46 o
   4   0   3        188.04        156.07         6.34 o
   5   0   3        121.51        115.59         5.99 o
   6   0   3        124.31        118.23         6.57 o
   7   0   3        156.25        161.27         9.29 o
   8   0   3          1.16          3.82         2.16 o
   9   0   3        152.16        122.61         8.42 o
  10   0   3         72.38         95.53        22.20 o
  11   0   3          0.03          0.00        19.72 o
 -11   1   3          0.01          2.91         7.08 o
 -10   1   3          3.56          1.68         7.33 o
  -9   1   3          1.09          3.74         2.41 o
  -8   1   3          7.59          7.58         2.72 o
  -7   1   3         82.85         82.27         5.95 o
  -6   1   3        361.29        395.35        10.67 o
  -5   1   3        683.90        764.17        18.08 o
  -4   1   3          8.67          9.03         1.67 o
  -3   1   3       3506.15       3671.89        24.24 o
  -2   1   3      28535.79      26966.21       242.93 o
  -1   1   3         63.55         59.00         2.76 o
   0   1   3       9152.10       8414.42        53.92 o
   1   1   3         73.09         70.82         3.85 o
   2   1   3       2429.40       2463.93        25.46 o
   3   1   3        443.80        383.94        11.44 o
   4   1   3        124.24        137.36         5.97 o
   5   1   3          7.32          9.28         1.91 o
   6   1   3          0.69          0.05         2.15 o
   7   1   3         79.62         67.19         5.07 o
   8   1   3          7.46          3.35         2.42 o
   9   1   3         23.80         27.03         4.22 o
  10   1   3        100.47         92.63        15.35 o
  11   1   3         13.48         18.37         8.15 o
 -11   2   3          0.19          0.00        10.27 o
 -10   2   3          2.59          0.00         5.89 o
  -9   2   3          1.29          1.82         4.89 o
  -8   2   3          2.75          2.27        10.95 o
  -7   2   3         39.49         34.38         5.00 o
  -6   2   3          0.61          4.12         2.73 o
  -5   2   3          3.52          2.23         1.76 o
  -4   2   3        180.36        185.07         6.80 o
  -3   2   3       1300.72       1388.46        24.80 o
  -2   2   3      10686.49      10188.60       133.88 o
  -1   2   3       4062.39       3778.05        70.30 o
   0   2   3       3174.74       2814.64        34.38 o
   1   2   3        600.91        517.15        18.60 o
   2   2   3        552.82        551.88        16.56 o
   3   2   3          1.12          1.36         1.66 o
   4   2   3          9.85          0.00         2.20 o
   5   2   3        347.88        359.76        10.69 o
   6   2   3         19.20         21.15         2.93 o
   7   2   3          1.74          2.02         2.01 o
   8   2   3          0.64          0.47         3.99 o
   9   2   3         10.96          7.10         3.11 o
  10   2   3         19.67         12.46         5.84 o
  11   2   3          2.62          3.93         5.52 o
 -10   3   3          0.56          8.47        10.03 o
  -9   3   3          2.10          3.19         9.41 o
  -8   3   3          1.76          0.98         2.99 o
  -7   3   3          2.90          5.77         5.57 o
  -6   3   3          0.58          0.29         5.20 o
  -5   3   3         29.07         26.36         2.91 o
  -4   3   3        179.75        157.32         7.23 o
  -3   3   3        383.15        307.39        16.03 o
  -2   3   3        954.25        976.66        32.12 o
  -1   3   3       5842.21       5133.80        37.49 o
   0   3   3         35.90         35.21         3.09 o
   1   3   3       1180.27       1096.67        25.52 o
   2   3   3        675.41        700.19        21.08 o
   3   3   3          4.39          5.48         2.70 o
   4   3   3       3107.58       3148.67        34.71 o
   5   3   3        751.61        780.13        16.05 o
   6   3   3         34.86         33.97         3.74 o
   7   3   3         39.38         32.37         4.80 o
   8   3   3          5.10         11.34         3.38 o
   9   3   3         11.76         12.14         3.95 o
  10   3   3          4.81         15.26         7.56 o
  11   3   3          0.16          0.00         6.24 o
 -10   4   3          0.08          2.54         5.03 o
  -9   4   3         15.14          3.89         6.34 o
  -8   4   3          5.49          3.02         4.05 o
  -7   4   3         55.93         50.98         9.24 o
  -6   4   3         35.78         50.10         5.05 o
  -5   4   3          6.88          5.39         1.56 o
  -4   4   3          0.76          1.95         2.29 o
  -3   4   3          3.02          4.01         3.07 o
  -2   4   3        424.08        461.03        24.39 o
  -1   4   3        959.04        998.91        42.87 o
   0   4   3         47.57         47.25         3.88 o
   1   4   3        605.15        553.88        15.16 o
   2   4   3        372.21        447.13        18.68 o
   3   4   3         18.64         22.09         4.09 o
   4   4   3        159.96        102.46         6.98 o
   5   4   3       1120.00       1206.16        24.85 o
   6   4   3          9.29          6.38         2.10 o
   7   4   3          0.22          0.00         3.26 o
   8   4   3          9.99         16.54         4.38 o
   9   4   3          0.58          1.74         2.84 o
  10   4   3          8.95         29.18        14.45 o
  11   4   3          6.81         51.32        18.95 o
  -9   5   3          0.09          2.17         5.48 o
  -8   5   3         10.37         21.18         6.62 o
  -7   5   3          0.81          0.65         2.24 o
  -6   5   3          4.06          2.12         2.54 o
  -5   5   3         17.86         19.32         3.32 o
  -4   5   3        106.54        102.61        10.32 o
  -3   5   3         37.02         41.62         8.43 o
  -2   5   3        138.55        185.28        11.31 o
  -1   5   3         98.47         94.38         6.82 o
   0   5   3         55.71         59.47         5.05 o
   1   5   3         33.70         77.11         7.88 o
   2   5   3        273.00        307.47        13.17 o
   3   5   3          0.51          9.50         3.79 o
   4   5   3        106.81         90.50         8.31 o
   5   5   3        280.60        313.72        13.39 o
   6   5   3         38.84         26.83         5.45 o
   7   5   3          9.45          7.78         3.38 o
   8   5   3         29.92         18.93         3.77 o
   9   5   3         32.56         36.44         5.16 o
  10   5   3          3.06          1.45         3.52 o
  11   5   3         14.98         27.46        14.32 o
  -9   6   3          0.22          6.59        10.44 o
  -8   6   3          1.69          0.00        10.89 o
  -7   6   3          0.61          1.79         2.83 o
  -6   6   3          1.32          0.64         3.00 o
  -5   6   3         36.19         34.70         6.82 o
  -4   6   3        130.10        107.50        14.45 o
  -3   6   3        192.10        211.94        20.22 o
  -2   6   3        113.31        105.26         9.52 o
  -1   6   3        602.17        636.58        22.90 o
   0   6   3         30.47         38.14         4.42 o
   1   6   3        998.71       1074.07        19.40 o
   2   6   3        138.93        159.39        10.34 o
   3   6   3        133.70        114.55        10.78 o
   4   6   3         16.49         20.05         4.18 o
   5   6   3         67.33         86.48         7.65 o
   6   6   3          1.31          0.00         2.64 o
   7   6   3         33.00         29.68         4.54 o
   8   6   3          2.48          5.94         3.00 o
   9   6   3          2.62          0.00         3.28 o
  10   6   3         22.35         23.26         8.00 o
  11   6   3          5.93          8.19         4.16 o
  -8   7   3          4.10         17.68        12.81 o
  -7   7   3         28.51         21.40         9.29 o
  -6   7   3          4.74          6.82         4.35 o
  -5   7   3         70.90         71.87        10.95 o
  -4   7   3          3.40          3.76         5.61 o
  -3   7   3         14.34         27.03         5.80 o
  -2   7   3        358.22        319.51        21.20 o
  -1   7   3        245.14        224.54        15.22 o
   0   7   3         20.35         24.51         4.80 o
   1   7   3          2.49          4.64         1.54 o
   2   7   3         40.76         69.91         5.70 o
   3   7   3         17.33          5.06         3.99 o
   4   7   3         57.21         47.13         5.38 o
   5   7   3          0.13          3.02         2.78 o
   6   7   3         36.41         35.91         6.20 o
   7   7   3          0.19          3.92         2.63 o
   8   7   3         24.55         45.57         7.08 o
   9   7   3          2.89          0.00         5.80 o
  10   7   3          7.20         18.44         6.32 o
  11   7   3          0.68          0.00         8.94 o
  -7   8   3          2.80          0.00         8.72 o
  -6   8   3         14.76         17.02        10.89 o
  -5   8   3          0.69          7.57         5.03 o
  -4   8   3          2.06          8.62         4.79 o
  -3   8   3         73.45         82.22        13.34 o
  -2   8   3          2.16          2.45         3.17 o
  -1   8   3         99.91         94.83        10.94 o
   0   8   3          3.55          2.41         2.85 o
   1   8   3         16.28         18.30         3.83 o
   2   8   3        108.66        106.31         7.55 o
   3   8   3          0.97          0.00         2.10 o
   4   8   3        715.83        678.74        24.22 o
   5   8   3        153.06        157.27        12.77 o
   6   8   3         76.82         83.81        12.58 o
   7   8   3          0.27          4.35         4.19 o
   8   8   3         36.41         52.60        10.87 o
   9   8   3         38.83         46.82        14.94 o
  10   8   3          5.63          0.48         5.14 o
  -6   9   3          7.63          9.71         4.47 o
  -5   9   3          0.69          0.00         4.57 o
  -4   9   3          0.07          3.93         6.38 o
  -3   9   3          3.48          5.16         4.58 o
  -2   9   3         52.78         65.48        14.45 o
  -1   9   3        142.86        122.24        13.68 o
   0   9   3         74.37         76.97        10.97 o
   1   9   3          1.08          3.28         3.03 o
   2   9   3        200.99        174.51        16.53 o
   3   9   3         12.10         11.61         4.79 o
   4   9   3         73.12         64.58         9.55 o
   5   9   3        356.96        386.38        24.20 o
   6   9   3         83.40         74.93        12.77 o
   7   9   3         26.59         21.23        13.22 o
   8   9   3          0.40          0.00         4.44 o
   9   9   3          4.29         19.42         7.49 o
  10   9   3          1.27          0.00        16.68 o
  -5  10   3          5.50          1.18         6.02 o
  -4  10   3          0.51          0.00         5.69 o
  -3  10   3          0.08          0.00         6.75 o
  -2  10   3          0.07          0.45         4.42 o
  -1  10   3         74.60         85.00        12.86 o
   0  10   3         14.14         13.61         5.87 o
   1  10   3         50.48         60.30        10.20 o
   2  10   3         18.12         23.37        13.59 o
   3  10   3          0.46          0.00        11.95 o
   4  10   3         46.54         58.15        15.43 o
   5  10   3         57.48         52.27         9.64 o
   6  10   3          4.39          5.55         6.32 o
   7  10   3          2.99          0.46         5.48 o
   8  10   3          6.73         12.92         6.02 o
   9  10   3          3.21          8.45        12.50 o
  -4  11   3          2.84          8.06         7.86 o
  -3  11   3         17.75         28.53         9.23 o
  -2  11   3         16.86         16.06         4.55 o
  -1  11   3         38.37         33.71         9.03 o
   0  11   3          4.08         10.34         8.27 o
   1  11   3          0.35          0.00         4.83 o
   2  11   3          1.66         14.12        10.39 o
   3  11   3         80.61         89.87        20.99 o
   4  11   3          2.66         11.34        11.25 o
   5  11   3          2.58          0.00         7.28 o
   6  11   3          2.13          1.72         7.82 o
   7  11   3          5.89          2.81         7.46 o
   8  11   3          1.50          0.00         6.94 o
  -2  12   3          5.56          9.45        14.69 o
  -1  12   3         69.38         79.04        13.15 o
   0  12   3          7.62          4.32         5.03 o
   1  12   3         31.73         26.80        13.83 o
   2  12   3          3.77         29.10        14.69 o
   3  12   3          6.56          0.00         9.70 o
   4  12   3          2.98         11.01        10.93 o
   5  12   3          5.15         12.19         9.08 o
   6  12   3          1.97          6.32        18.31 o
   1  13   3          2.61          0.00        10.07 o
   2  13   3          2.63          1.72        10.80 o
   3  13   3         22.52         29.55        15.02 o
   4  13   3          2.46          0.00        15.47 o
  -3 -11   4          1.85          0.00        11.66 o
  -2 -11   4          0.55          0.48         5.91 o
  -1 -11   4          0.02          0.00         5.84 o
  -6 -10   4          7.19          0.00         6.45 o
  -5 -10   4          3.82          7.14         7.02 o
  -4 -10   4          3.69         11.02         6.59 o
  -3 -10   4          7.12          4.84         5.89 o
  -2 -10   4          4.33          0.00         3.78 o
  -1 -10   4          9.71          4.26         6.47 o
   0 -10   4         19.03         29.55         7.03 o
   1 -10   4          5.78         15.83         9.04 o
   2 -10   4          5.59          0.38         6.01 o
  -8  -9   4          3.76          3.98         4.77 o
  -7  -9   4          0.27          5.88         4.53 o
  -6  -9   4          3.26          5.12         4.68 o
  -5  -9   4         35.66         44.41         8.90 o
  -4  -9   4         16.33         23.60         5.62 o
  -3  -9   4          1.21          0.00         4.88 o
  -2  -9   4          0.06          2.06         4.06 o
  -1  -9   4          0.00          0.00         3.08 o
   0  -9   4          1.33          7.54         3.80 o
   1  -9   4         30.53         36.55         9.90 o
   2  -9   4         22.88         21.91        13.83 o
   3  -9   4          3.42          6.49         6.00 o
   4  -9   4         10.48         12.08         5.80 o
  -9  -8   4          0.54          0.00        13.10 o
  -8  -8   4         21.01         25.48         7.31 o
  -7  -8   4          0.59          4.26         7.82 o
  -6  -8   4          1.82          6.66         8.94 o
  -5  -8   4          0.29          0.00         3.14 o
  -4  -8   4         59.79         71.14         8.37 o
  -3  -8   4         32.14         31.39         7.07 o
  -2  -8   4          4.33          8.59         5.10 o
  -1  -8   4         69.80         72.14         8.95 o
   0  -8   4         24.24         23.61         7.09 o
   1  -8   4          1.65          3.74         4.05 o
   2  -8   4          0.28          1.76         4.68 o
   3  -8   4          0.41          0.12         4.90 o
   4  -8   4         14.53          7.12         4.49 o
   5  -8   4         17.29         14.72         5.41 o
  -9  -7   4          3.30          0.00        12.52 o
  -8  -7   4          4.15          2.05         6.61 o
  -7  -7   4          5.61         12.58         5.79 o
  -6  -7   4         18.98         12.33         4.54 o
  -5  -7   4          0.08          1.00         2.94 o
  -4  -7   4          9.62          6.18         3.02 o
  -3  -7   4         40.12         37.21         6.59 o
  -2  -7   4          6.69          4.35         4.43 o
  -1  -7   4        194.74        194.12        18.25 o
   0  -7   4          1.95          0.00         5.57 o
   1  -7   4        415.89        456.38        28.38 o
   2  -7   4         36.05         35.39         9.90 o
   3  -7   4        187.29        177.80        18.42 o
   4  -7   4          0.06          0.00         3.84 o
   5  -7   4          0.49          0.00         4.65 o
   6  -7   4          2.98          0.00         5.08 o
 -10  -6   4         24.70          8.14        11.21 o
  -9  -6   4          6.08         16.57        12.85 o
  -8  -6   4          4.93          4.96         3.28 o
  -7  -6   4         13.48         13.18         3.39 o
  -6  -6   4          1.67          0.00         3.78 o
  -5  -6   4          7.67          8.56         4.73 o
  -4  -6   4         15.32         12.40         4.19 o
  -3  -6   4          1.36          2.25         3.95 o
  -2  -6   4          3.33          5.44         3.82 o
  -1  -6   4        119.30        103.07        15.86 o
   0  -6   4          3.62          0.00         5.48 o
   1  -6   4          6.41         12.01         6.21 o
   2  -6   4        302.08        291.49        22.09 o
   3  -6   4         73.07         76.14        13.28 o
   4  -6   4         17.13         14.44         6.24 o
   5  -6   4          6.01          5.24         5.82 o
   6  -6   4          1.49          0.00         8.14 o
   7  -6   4         11.17         12.04         7.88 o
 -10  -5   4         43.13         43.66        15.06 o
  -9  -5   4          1.02          0.00         8.88 o
  -8  -5   4         17.76         18.14         3.92 o
  -7  -5   4          0.85          2.83         2.08 o
  -6  -5   4          5.54          4.57         1.92 o
  -5  -5   4         47.64         48.48         4.66 o
  -4  -5   4        169.24        197.09         9.07 o
  -3  -5   4         22.89         28.13         3.55 o
  -2  -5   4         86.76         78.21         7.17 o
  -1  -5   4        341.11        343.33        17.23 o
   0  -5   4         47.57         42.53         6.10 o
   1  -5   4         97.46        109.30         9.78 o
   2  -5   4        105.07         98.61         9.67 o
   3  -5   4        270.34        277.95        25.45 o
   4  -5   4         49.93         33.82         7.01 o
   5  -5   4         87.43         88.74         9.71 o
   6  -5   4         13.95         17.11         6.19 o
   7  -5   4          5.43          4.19         4.26 o
   8  -5   4          1.18          0.00         4.54 o
 -11  -4   4          0.15          0.00        14.16 o
 -10  -4   4         15.76         25.82        13.79 o
  -9  -4   4         32.13         31.20         6.64 o
  -8  -4   4         16.18         13.84         2.11 o
  -7  -4   4         17.05         17.71         3.30 o
  -6  -4   4          0.08          0.27         1.74 o
  -5  -4   4         64.16         69.21         4.64 o
  -4  -4   4        561.56        569.52        14.47 o
  -3  -4   4         66.98         52.91         4.31 o
  -2  -4   4         18.22         30.36         4.26 o
  -1  -4   4         37.20         23.19         4.41 o
   0  -4   4        189.72        218.79        12.86 o
   1  -4   4        192.12        161.57        14.00 o
   2  -4   4          0.27          8.00         3.75 o
   3  -4   4          0.59          0.35         2.14 o
   4  -4   4         81.66         86.79         7.39 o
   5  -4   4         74.19         70.39         7.07 o
   6  -4   4         64.30         54.94         9.40 o
   7  -4   4          0.42          0.00         7.92 o
   8  -4   4          0.83          1.68         3.39 o
   9  -4   4          0.94          0.00         6.79 o
 -11  -3   4          0.01          5.40         8.92 o
 -10  -3   4          0.49          0.00         5.69 o
  -9  -3   4          1.90          6.01         2.61 o
  -8  -3   4         71.03         72.17        19.15 o
  -7  -3   4         37.25         32.28         6.04 o
  -6  -3   4         48.65         53.60         3.57 o
  -5  -3   4         14.53         11.66         1.67 o
  -4  -3   4        418.10        481.30        12.37 o
  -3  -3   4       1213.32       1297.75        18.03 o
  -2  -3   4        223.02        271.11         9.51 o
  -1  -3   4       1012.38       1020.95        21.52 o
   0  -3   4        561.00        569.55        18.80 o
   1  -3   4        376.22        368.52        29.69 o
   2  -3   4        548.56        668.36        25.61 o
   3  -3   4          9.93         11.10         2.73 o
   4  -3   4         70.69         60.03         5.73 o
   5  -3   4         40.39         41.68         6.06 o
   6  -3   4         40.66         25.92         7.33 o
   7  -3   4          6.34          5.18         6.77 o
   8  -3   4         13.04         18.48         5.86 o
   9  -3   4          1.31          0.45         4.99 o
 -11  -2   4          4.55          2.60         5.89 o
 -10  -2   4          1.54          1.82         3.91 o
  -9  -2   4          6.83          3.11         5.24 o
  -8  -2   4          2.72         11.34         6.14 o
  -7  -2   4         13.97          9.36         2.34 o
  -6  -2   4          0.52          0.23         1.68 o
  -5  -2   4        111.87        121.52         4.25 o
  -4  -2   4        119.21        109.81         5.19 o
  -3  -2   4          5.74          5.22         1.45 o
  -2  -2   4        134.79        138.58         5.47 o
  -1  -2   4         45.38         53.19         5.75 o
   0  -2   4         14.16         12.79         3.94 o
   1  -2   4        822.72        903.08        60.81 o
   2  -2   4        277.97        256.17        10.02 o
   3  -2   4       1030.33       1111.18        25.36 o
   4  -2   4         13.39         16.97         3.68 o
   5  -2   4         34.93         31.99         4.23 o
   6  -2   4          9.28          8.02         2.43 o
   7  -2   4          7.37          0.34         4.02 o
   8  -2   4          0.07          1.44         8.14 o
   9  -2   4          5.74         11.33         4.71 o
  10  -2   4          0.13         13.30         8.31 o
 -11  -1   4          2.08          5.23         6.24 o
 -10  -1   4          1.40          0.00         8.84 o
  -9  -1   4          3.32          6.75         4.14 o
  -8  -1   4          2.41          7.00         5.94 o
  -7  -1   4          0.95          0.00         2.59 o
  -6  -1   4          3.68          2.27         1.57 o
  -5  -1   4         15.13         17.06         2.13 o
  -4  -1   4        381.38        369.75         8.25 o
  -3  -1   4         38.61         42.38         2.35 o
  -2  -1   4          5.57          4.25         1.27 o
  -1  -1   4        133.44        113.15         3.87 o
   0  -1   4        296.83        288.13        11.09 o
   1  -1   4        192.23        213.72         6.59 o
   2  -1   4        371.06        364.36         9.33 o
   3  -1   4       3464.51       3938.06        86.97 o
   4  -1   4         96.24         94.79         5.45 o
   5  -1   4         31.14         36.21         3.64 o
   6  -1   4         40.55         46.43         4.69 o
   7  -1   4        212.60        230.81        12.28 o
   8  -1   4         44.56         36.22         6.27 o
   9  -1   4          0.01          0.44         3.36 o
  10  -1   4          0.06          4.17         8.35 o
 -11   0   4          0.12          0.00         6.98 o
 -10   0   4          0.00          3.41         5.90 o
  -9   0   4         58.52         85.96        14.50 o
  -8   0   4         64.06         72.00        12.44 o
  -7   0   4          0.00          8.99         3.69 o
  -6   0   4        131.65        105.97         7.67 o
  -5   0   4        121.22        119.47         5.52 o
  -4   0   4        157.35        144.20         5.87 o
  -3   0   4         15.16         10.17         1.63 o
  -2   0   4        464.26        425.09         6.53 o
  -1   0   4        428.67        411.50         5.75 o
   0   0   4        415.99        403.63        22.12 o
   1   0   4         12.40         13.44         1.35 o
   2   0   4        333.51        339.81         7.28 o
   3   0   4        342.24        390.69         9.23 o
   4   0   4        348.64        402.91        10.45 o
   5   0   4        175.71        177.34         7.74 o
   6   0   4          2.96          2.87         2.84 o
   7   0   4         37.44         44.77         5.63 o
   8   0   4          0.08          0.00         2.66 o
   9   0   4        103.68        121.86        10.55 o
  10   0   4         52.47         61.29        13.79 o
  11   0   4          0.01          5.47        15.39 o
 -11   1   4          0.19          0.00        11.74 o
 -10   1   4          0.86          9.05        14.92 o
  -9   1   4          0.98          0.18         4.16 o
  -8   1   4          5.17          0.90         5.32 o
  -7   1   4          5.98          5.50         3.44 o
  -6   1   4         39.11         31.43         4.34 o
  -5   1   4          0.70          0.00         1.12 o
  -4   1   4        297.81        323.23         6.52 o
  -3   1   4        351.40        307.95         6.41 o
  -2   1   4       1206.73       1278.40        20.92 o
  -1   1   4        117.25        114.50         3.37 o
   0   1   4        745.57        707.77        32.02 o
   1   1   4        196.12        221.33         5.98 o
   2   1   4         56.72         53.08         3.09 o
   3   1   4          2.20          0.00         2.57 o
   4   1   4        259.43        261.91         8.55 o
   5   1   4         28.87         33.27         3.96 o
   6   1   4         96.10         97.63         6.10 o
   7   1   4         42.74         38.98         4.45 o
   8   1   4         67.04         77.22         7.15 o
   9   1   4        151.65        155.59        12.03 o
  10   1   4        116.23        133.20        17.60 o
  11   1   4          0.01          8.51         6.60 o
 -11   2   4          0.49          0.00         9.25 o
 -10   2   4          0.02          0.00         5.97 o
  -9   2   4          0.53          0.00         4.67 o
  -8   2   4         19.69         14.70         3.95 o
  -7   2   4          1.15          4.68         2.89 o
  -6   2   4        137.00        123.69         7.45 o
  -5   2   4        155.82        140.20         4.34 o
  -4   2   4        358.62        365.43        11.23 o
  -3   2   4        163.81        153.75         6.89 o
  -2   2   4        856.67       1018.63        22.71 o
  -1   2   4       2129.43       1972.29       101.14 o
   0   2   4        607.77        500.49        15.98 o
   1   2   4         60.88         62.72         6.06 o
   2   2   4       1578.53       1514.28        21.48 o
   3   2   4        143.90        153.12         6.41 o
   4   2   4        446.48        406.09        10.69 o
   5   2   4         81.98         67.56         4.75 o
   6   2   4          0.26          0.29         1.60 o
   7   2   4         64.53         67.63         6.89 o
   8   2   4         19.00         24.75         6.26 o
   9   2   4         10.09          7.50         3.53 o
  10   2   4         48.25         48.23         7.02 o
  11   2   4          6.17          0.00        16.06 o
 -10   3   4          6.52          8.84         7.12 o
  -9   3   4          8.90         12.40         4.27 o
  -8   3   4          3.90          9.33         4.47 o
  -7   3   4         31.66         37.51         7.76 o
  -6   3   4          2.16          0.33         3.34 o
  -5   3   4         10.86         12.91         2.64 o
  -4   3   4          5.18          0.00         2.80 o
  -3   3   4        880.01        693.11        15.44 o
  -2   3   4          0.32          1.40         2.74 o
  -1   3   4          0.92          5.24         7.00 o
   0   3   4        340.60        322.13        14.23 o
   1   3   4        655.71        677.32        21.10 o
   2   3   4       3131.63       3274.57        56.68 o
   3   3   4         84.85         73.09         5.26 o
   4   3   4       1353.41       1456.27        26.82 o
   5   3   4         34.19         28.68         3.52 o
   6   3   4        112.81        109.70         7.40 o
   7   3   4         61.83         53.06         6.15 o
   8   3   4          0.00          0.00         2.41 o
   9   3   4          1.93         10.56         4.85 o
  10   3   4         38.81         32.19         6.30 o
  11   3   4          2.60          2.61         8.88 o
 -10   4   4          5.70          9.49         7.82 o
  -9   4   4         23.93         30.98        13.42 o
  -8   4   4         15.30         41.54         8.84 o
  -7   4   4          1.28          4.19         3.33 o
  -6   4   4          0.02          1.69         4.46 o
  -5   4   4          2.43          3.19         2.85 o
  -4   4   4         16.87         17.77         4.88 o
  -3   4   4        754.07        647.15        32.21 o
  -2   4   4        831.83        941.49        20.20 o
  -1   4   4        829.92        813.81        30.02 o
   0   4   4          4.13          3.59         2.67 o
   1   4   4         29.58         38.31         6.10 o
   2   4   4        631.45        555.64        21.44 o
   3   4   4         78.53         95.27         7.52 o
   4   4   4        149.32        175.50         9.37 o
   5   4   4         23.50         26.77         3.89 o
   6   4   4         23.29         20.62         3.26 o
   7   4   4         37.07         38.58         6.74 o
   8   4   4          0.93          2.28         4.70 o
   9   4   4         17.98         10.33         5.62 o
  10   4   4          0.31          0.00        11.17 o
  11   4   4          1.69          0.00        12.40 o
  -9   5   4         26.85          4.75         8.63 o
  -8   5   4          0.22          0.00         9.37 o
  -7   5   4         12.20         15.48         6.92 o
  -6   5   4          1.02          1.29         4.52 o
  -5   5   4         17.73         22.76         5.18 o
  -4   5   4          8.94         16.37         5.85 o
  -3   5   4         83.40         82.02         8.58 o
  -2   5   4        227.46        250.99        12.19 o
  -1   5   4        582.16        505.18        19.93 o
   0   5   4          0.21          3.59         2.44 o
   1   5   4         23.48          9.79         4.29 o
   2   5   4         43.26         34.75         6.38 o
   3   5   4        535.26        533.13        25.11 o
   4   5   4        198.66        168.15        11.17 o
   5   5   4        105.40        116.20         9.53 o
   6   5   4        637.55        583.50        19.47 o
   7   5   4         39.73         51.80         6.59 o
   8   5   4          4.83         12.35         3.94 o
   9   5   4         15.76         10.19         3.59 o
  10   5   4          1.52          7.21         6.52 o
  11   5   4          7.65         13.67         9.78 o
  -9   6   4          6.40          0.00         8.18 o
  -8   6   4          8.61         26.80        13.46 o
  -7   6   4         20.36         19.21         6.26 o
  -6   6   4          4.48          5.60         3.46 o
  -5   6   4         21.46         14.85         4.23 o
  -4   6   4          2.02          1.60         3.89 o
  -3   6   4        213.68        221.15        13.44 o
  -2   6   4          8.29          8.58         2.50 o
  -1   6   4        703.04        784.97        20.79 o
   0   6   4        133.59        110.11         7.28 o
   1   6   4        138.62        186.43        12.62 o
   2   6   4        380.52        359.88        15.32 o
   3   6   4          3.45          1.16         2.20 o
   4   6   4         11.37          4.25         2.89 o
   5   6   4          2.41          3.05         2.32 o
   6   6   4         82.18        127.32        10.61 o
   7   6   4         54.18         56.84         7.59 o
   8   6   4         10.38         21.06         5.06 o
   9   6   4         21.26          7.05         5.13 o
  10   6   4          3.09          5.84         5.50 o
  11   6   4          1.52          5.52         8.37 o
  -8   7   4          0.01          2.17         7.45 o
  -7   7   4          1.00         24.72        12.56 o
  -6   7   4          0.03          2.53         4.01 o
  -5   7   4         30.79         23.43         6.69 o
  -4   7   4         35.92         40.64        10.07 o
  -3   7   4        329.38        357.03        18.63 o
  -2   7   4        258.09        298.67        14.41 o
  -1   7   4          5.45          2.61         2.89 o
   0   7   4         18.71         29.90         4.87 o
   1   7   4        345.52        318.91        11.14 o
   2   7   4         44.46         58.80         8.10 o
   3   7   4         41.08         34.55         6.92 o
   4   7   4          0.00          0.00         2.97 o
   5   7   4         21.73         14.41         4.25 o
   6   7   4        207.12        195.48        15.92 o
   7   7   4          2.73          6.08         3.79 o
   8   7   4         47.32         62.90        10.64 o
   9   7   4         11.92          6.29         9.19 o
  10   7   4         22.50          6.29         9.84 o
  11   7   4          0.06          3.92         5.30 o
  -7   8   4          1.30         32.29        15.43 o
  -6   8   4          0.49          0.00         5.97 o
  -5   8   4         33.02         38.32         6.73 o
  -4   8   4         12.11         17.77         5.35 o
  -3   8   4        139.33        149.06        11.42 o
  -2   8   4         52.97         54.99         6.81 o
  -1   8   4        225.83        233.53        13.77 o
   0   8   4         75.40         77.88         9.26 o
   1   8   4        154.14        166.91         8.32 o
   2   8   4          4.16          2.30         2.89 o
   3   8   4         48.54         37.69         5.23 o
   4   8   4       1061.46       1020.93        29.89 o
   5   8   4          1.32          0.00         3.82 o
   6   8   4         58.76         68.35        11.80 o
   7   8   4         16.24          7.96         9.66 o
   8   8   4         19.02          8.10         5.20 o
   9   8   4          0.60          0.00         9.25 o
  10   8   4          0.88          2.68         4.62 o
  -7   9   4          5.21          1.61         5.38 o
  -6   9   4          0.82          1.66         7.06 o
  -5   9   4          4.06          7.22         9.08 o
  -4   9   4          2.58          0.00         3.97 o
  -3   9   4          1.23          0.09         8.74 o
  -2   9   4         15.15         17.14         6.36 o
  -1   9   4          7.99          9.56         5.37 o
   0   9   4          0.02          0.00         3.75 o
   1   9   4         18.84         16.94         7.06 o
   2   9   4         42.05         42.39         5.72 o
   3   9   4         26.74         21.67         4.41 o
   4   9   4        927.37        866.32        34.34 o
   5   9   4        176.23        165.17        16.38 o
   6   9   4          1.10          1.92         8.47 o
   7   9   4         10.35          8.71         5.81 o
   8   9   4          2.05         11.66        10.58 o
   9   9   4          1.88         10.53         6.22 o
  10   9   4          0.20          3.10        10.01 o
  -5  10   4          0.30          0.00         3.94 o
  -4  10   4          4.06         12.89         8.78 o
  -3  10   4          2.90          2.54         6.34 o
  -2  10   4          0.40          2.16         3.70 o
  -1  10   4          4.75          4.09        14.73 o
   0  10   4          6.02          1.09         4.87 o
   1  10   4         23.14         39.65        12.89 o
   2  10   4         59.98         72.08        11.61 o
   3  10   4          0.01          3.81         5.59 o
   4  10   4        116.52         88.28        11.06 o
   5  10   4        178.54        159.71        16.04 o
   6  10   4         40.89         42.99        12.03 o
   7  10   4          0.02          0.00         5.20 o
   8  10   4          2.07          1.52         4.91 o
   9  10   4          1.02         13.94         8.49 o
  -4  11   4          3.81         12.29         7.58 o
  -3  11   4         10.47          7.43         7.26 o
  -2  11   4          5.34          3.49        12.24 o
  -1  11   4          5.58          1.65         6.55 o
   0  11   4          0.82          0.00         7.75 o
   1  11   4        105.03        100.83        23.86 o
   2  11   4         25.83         40.47        16.37 o
   3  11   4         15.92         25.99        13.79 o
   4  11   4         19.54         17.76        12.24 o
   5  11   4          0.05          0.00         7.16 o
   6  11   4          7.54          5.86         5.65 o
   7  11   4          0.74          0.00         6.28 o
   8  11   4          0.67          7.98         6.80 o
  -2  12   4          3.18          3.17         4.94 o
  -1  12   4         33.75         33.42        12.03 o
   0  12   4          0.06          0.00         4.77 o
   1  12   4         19.05         43.05        17.88 o
   2  12   4          3.99         13.34        10.52 o
   3  12   4         14.80         25.82        13.79 o
   4  12   4          6.39         18.09        10.07 o
   5  12   4         22.89         44.85        16.98 o
   6  12   4          0.01          0.83         6.63 o
   7  12   4          3.77          0.00         9.23 o
   0  13   4          0.05          6.47        11.34 o
   1  13   4          2.38         30.45        16.70 o
   2  13   4         10.35         10.64        12.03 o
   3  13   4          2.68          0.00        11.58 o
   4  13   4          5.56          7.45         8.27 o
  -5 -10   5          0.79          0.00         6.75 o
  -4 -10   5          1.61          0.50         3.25 o
  -3 -10   5          3.13          7.90         5.71 o
  -2 -10   5          7.12          3.76         4.25 o
  -1 -10   5          0.20          1.62         5.94 o
   0 -10   5          2.53          0.00         5.63 o
   1 -10   5          0.19         12.95         9.34 o
  -7  -9   5          2.00          1.65         8.10 o
  -6  -9   5         29.82         26.38         6.65 o
  -5  -9   5         28.13         31.49         7.04 o
  -4  -9   5          6.01         10.13         6.07 o
  -3  -9   5          0.02          0.00         4.77 o
  -2  -9   5          3.13          0.72         5.74 o
  -1  -9   5          0.56          0.00         4.61 o
   0  -9   5          9.33         14.01         5.34 o
   1  -9   5          4.46          0.00         5.33 o
   2  -9   5          0.01          1.48         8.88 o
   3  -9   5          0.07          0.00         6.94 o
  -8  -8   5          0.05          0.00         4.04 o
  -7  -8   5          0.49          0.00         4.70 o
  -6  -8   5          4.05          6.09         4.54 o
  -5  -8   5         60.75         50.49         8.75 o
  -4  -8   5          5.66          8.96         4.06 o
  -3  -8   5         17.25         16.77         5.63 o
  -2  -8   5         20.37         21.53         5.55 o
  -1  -8   5         33.08         30.00         7.06 o
   0  -8   5          7.93          6.28         5.07 o
   1  -8   5         13.77          4.99         9.70 o
   2  -8   5         55.11         71.58        13.25 o
   3  -8   5          0.98          1.40        10.33 o
   4  -8   5          2.10          3.82         5.33 o
   5  -8   5          0.46          2.29         4.55 o
  -9  -7   5          1.08          0.00        12.15 o
  -8  -7   5          0.32          4.49         3.95 o
  -7  -7   5          1.35          0.00         3.57 o
  -6  -7   5         40.54         43.64         6.69 o
  -5  -7   5          7.91          8.32         4.62 o
  -4  -7   5         30.92         31.95         5.65 o
  -3  -7   5          9.63          9.31         5.03 o
  -2  -7   5         10.06         10.80         4.28 o
  -1  -7   5          2.47          6.43         5.35 o
   0  -7   5          0.46          0.00         9.43 o
   1  -7   5        292.86        280.38        23.41 o
   2  -7   5         30.70         24.01         7.49 o
   3  -7   5          0.65         10.55         5.33 o
   4  -7   5         13.73         21.52         6.19 o
   5  -7   5         10.43         12.57         6.06 o
   6  -7   5          7.53         11.87         9.31 o
 -10  -6   5         11.11         22.75        12.73 o
  -9  -6   5          0.04          0.00        10.89 o
  -8  -6   5          0.81          2.30        11.23 o
  -7  -6   5         10.51          8.22         3.25 o
  -6  -6   5         24.42         29.66         5.34 o
  -5  -6   5        109.29        117.33         9.81 o
  -4  -6   5          2.55          1.55         2.35 o
  -3  -6   5         21.39         28.83         4.96 o
  -2  -6   5          0.54          0.00         8.41 o
  -1  -6   5         44.82         60.82        10.64 o
   0  -6   5          5.29          0.00         5.95 o
   1  -6   5       1522.52       1507.10        50.59 o
   2  -6   5        426.40        401.06        26.58 o
   3  -6   5        101.08         97.84         9.11 o
   4  -6   5        118.30        127.93        15.21 o
   5  -6   5         75.46         79.75        12.90 o
   6  -6   5          3.94          0.00         5.22 o
   7  -6   5          7.76         14.06         6.53 o
 -10  -5   5         36.37         27.79        12.97 o
  -9  -5   5          0.02          0.00         7.45 o
  -8  -5   5         27.41         28.63         4.24 o
  -7  -5   5          0.81          0.00         2.06 o
  -6  -5   5         18.89         23.98         3.56 o
  -5  -5   5          8.03         11.99         3.23 o
  -4  -5   5        120.17        119.19         7.33 o
  -3  -5   5          1.25          2.24         2.62 o
  -2  -5   5         42.35         48.43         5.99 o
  -1  -5   5         67.45         72.85         8.53 o
   0  -5   5         10.91         11.10         5.37 o
   1  -5   5          7.15         10.72         8.93 o
   2  -5   5        322.00        338.51        23.06 o
   3  -5   5         37.49         34.19         6.44 o
   4  -5   5         61.93         69.65         8.63 o
   5  -5   5        133.17        162.04        16.47 o
   6  -5   5         11.87          9.40         6.10 o
   7  -5   5         51.69         52.29        10.19 o
   8  -5   5          4.90          0.00         4.95 o
 -10  -4   5         14.40         13.26        11.42 o
  -9  -4   5          7.57          0.00        10.60 o
  -8  -4   5         10.29         14.14         4.47 o
  -7  -4   5         12.28          6.38         2.39 o
  -6  -4   5          0.01          1.48         1.82 o
  -5  -4   5         41.77         45.09         4.54 o
  -4  -4   5        326.82        328.48        11.25 o
  -3  -4   5         75.37         77.03         4.92 o
  -2  -4   5         42.11         58.53         6.06 o
  -1  -4   5         31.86         36.09         6.08 o
   0  -4   5        340.45        342.05        24.22 o
   1  -4   5        113.41        120.78        10.22 o
   2  -4   5         83.03         85.40        10.45 o
   3  -4   5          1.39          0.00         2.05 o
   4  -4   5         28.15         22.43         6.73 o
   5  -4   5         11.02         11.67         3.37 o
   6  -4   5         26.43         14.99         6.59 o
   7  -4   5         89.88         94.79        12.76 o
   8  -4   5         58.86         45.95         9.23 o
 -11  -3   5          0.11          0.08         8.68 o
 -10  -3   5          0.11          7.65         8.31 o
  -9  -3   5          4.16          4.22         7.33 o
  -8  -3   5          6.62          4.97         2.59 o
  -7  -3   5         29.08         17.54         4.17 o
  -6  -3   5          1.06          0.93         1.68 o
  -5  -3   5         30.55         26.27         3.22 o
  -4  -3   5        515.68        597.41        14.28 o
  -3  -3   5         18.94         22.19         2.55 o
  -2  -3   5         19.88         12.89         2.27 o
  -1  -3   5        249.42        269.38        13.78 o
   0  -3   5        461.06        480.58        18.54 o
   1  -3   5          0.21          2.88         3.55 o
   2  -3   5         26.76         31.79         4.20 o
   3  -3   5          0.14          0.22         2.25 o
   4  -3   5        101.02         95.85         7.56 o
   5  -3   5          3.51          3.69         3.47 o
   6  -3   5          4.42          2.29         4.44 o
   7  -3   5         65.37         65.87        16.94 o
   8  -3   5         45.37         56.42        10.05 o
   9  -3   5         13.68         14.61         6.08 o
 -11  -2   5          3.44          4.03         6.50 o
 -10  -2   5          0.07          1.90         3.72 o
  -9  -2   5         18.71         20.27         7.31 o
  -8  -2   5          7.21          5.14         9.94 o
  -7  -2   5         40.98         64.31         6.13 o
  -6  -2   5         13.18         15.89         3.02 o
  -5  -2   5         48.61         49.98         2.55 o
  -4  -2   5         84.62         89.98         4.83 o
  -3  -2   5        210.18        238.50         7.95 o
  -2  -2   5         66.55         74.72         4.14 o
  -1  -2   5         76.24         71.23         4.97 o
   0  -2   5        441.89        399.99        15.54 o
   1  -2   5        740.22        784.07        27.17 o
   2  -2   5         58.33         53.20         4.45 o
   3  -2   5         26.92         28.46         3.56 o
   4  -2   5         15.51         16.05         3.68 o
   5  -2   5          1.21          8.10         3.09 o
   6  -2   5         22.36         27.18         5.02 o
   7  -2   5         81.37         84.06        14.00 o
   8  -2   5         28.65         34.41         7.24 o
   9  -2   5          2.21          0.00         6.26 o
  10  -2   5          0.16         13.38         9.17 o
 -11  -1   5          9.19          5.06         7.12 o
 -10  -1   5          1.55         12.69        10.68 o
  -9  -1   5          0.24          1.15        10.11 o
  -8  -1   5          1.81          0.00         5.67 o
  -7  -1   5          0.55          4.19         2.34 o
  -6  -1   5         40.04         54.77         4.22 o
  -5  -1   5        133.50         99.76         4.81 o
  -4  -1   5          5.16          7.63         1.30 o
  -3  -1   5         76.95         56.01         3.00 o
  -2  -1   5         47.97         42.52         2.85 o
  -1  -1   5          0.82          0.00         1.64 o
   0  -1   5          1.26          1.18         2.98 o
   1  -1   5        446.30        483.40         9.63 o
   2  -1   5        494.99        521.92        12.84 o
   3  -1   5          0.02          2.51         1.68 o
   4  -1   5         92.24        100.73         7.15 o
   5  -1   5         46.96         48.10         4.90 o
   6  -1   5          7.24         11.75         2.93 o
   7  -1   5         97.40         97.62        11.94 o
   8  -1   5          6.51          6.32         3.22 o
   9  -1   5          0.06          6.72         4.79 o
  10  -1   5          0.94          0.00         5.24 o
 -11   0   5          9.29          7.47         7.05 o
 -10   0   5          0.02          3.05         5.79 o
  -9   0   5         12.35         15.59         7.73 o
  -8   0   5          4.45          0.00         6.49 o
  -7   0   5          1.65          0.00         3.74 o
  -6   0   5          2.74          0.37         1.97 o
  -5   0   5        116.10        151.40         6.24 o
  -4   0   5        119.60        126.81         5.38 o
  -3   0   5        481.00        492.07         8.53 o
  -2   0   5        349.74        360.73         6.31 o
  -1   0   5         81.08         82.08         3.50 o
   0   0   5         19.72          8.50        10.35 o
   1   0   5         21.77         24.89         3.80 o
   2   0   5        174.27        220.42         5.43 o
   3   0   5       1413.94       1437.35        21.62 o
   4   0   5        284.61        295.96         9.25 o
   5   0   5         14.44         15.25         2.62 o
   6   0   5         15.83         16.54         2.76 o
   7   0   5        253.16        249.50        13.18 o
   8   0   5         16.03         31.82         5.97 o
   9   0   5         12.06         11.01         3.40 o
  10   0   5          7.28          3.90         5.64 o
 -11   1   5          0.15          7.61         5.24 o
 -10   1   5         12.39         13.30        11.34 o
  -9   1   5          3.15          6.66         9.15 o
  -8   1   5         38.18         49.35        10.37 o
  -7   1   5          9.67          8.67        12.75 o
  -6   1   5         70.59         99.18         5.08 o
  -5   1   5        750.60        786.47        19.38 o
  -4   1   5       2590.04       2818.66        20.57 o
  -3   1   5        275.69        297.39         5.95 o
  -2   1   5        524.81        534.50         9.35 o
  -1   1   5        125.51        113.44         4.05 o
   0   1   5        403.26        392.01        14.99 o
   1   1   5        186.80        149.63         4.95 o
   2   1   5        180.59        188.73         6.05 o
   3   1   5        406.93        493.31        10.50 o
   4   1   5          1.19          4.09         1.78 o
   5   1   5         43.26         44.18         4.47 o
   6   1   5        105.11         97.75         6.31 o
   7   1   5         73.06         88.25         7.77 o
   8   1   5        239.19        245.25        15.23 o
   9   1   5         55.06         63.83         8.21 o
  10   1   5         25.90         28.89         6.26 o
  11   1   5          0.71          0.00         8.47 o
 -10   2   5          0.01          4.50         6.92 o
  -9   2   5          0.67          0.00         8.59 o
  -8   2   5          1.12          1.05         0.96 o
  -7   2   5         69.47         67.80         4.24 o
  -6   2   5         10.44          7.62         2.98 o
  -5   2   5        278.72        271.79         8.06 o
  -4   2   5       5460.85       5507.05        43.91 o
  -3   2   5        103.19         92.53         5.51 o
  -2   2   5        523.17        490.90         9.00 o
  -1   2   5        415.41        384.62        18.62 o
   0   2   5       1632.31       1608.25        31.09 o
   1   2   5        498.10        489.92        18.20 o
   2   2   5       1726.55       1815.66        46.42 o
   3   2   5       1267.18       1505.15        35.28 o
   4   2   5         41.49         42.83         3.69 o
   5   2   5        203.66        212.22         8.78 o
   6   2   5         71.98         68.28         5.37 o
   7   2   5         34.94         31.85         5.01 o
   8   2   5        305.80        340.89        15.77 o
   9   2   5          3.93          4.59         3.41 o
  10   2   5         20.92         15.79         6.01 o
  11   2   5         11.71         25.04         9.15 o
 -10   3   5          0.00          7.45         9.45 o
  -9   3   5          1.05          3.81         2.76 o
  -8   3   5          5.94          8.56         2.59 o
  -7   3   5         71.41         79.19         9.02 o
  -6   3   5         55.48         55.49         3.12 o
  -5   3   5         10.32          5.86         2.12 o
  -4   3   5       2375.55       2429.14        31.53 o
  -3   3   5       3238.36       3192.59        33.99 o
  -2   3   5        823.54        661.92        22.73 o
  -1   3   5       1221.77       1108.37        26.59 o
   0   3   5         29.90         40.92         7.12 o
   1   3   5        455.83        461.32        18.92 o
   2   3   5        979.95        886.68        45.67 o
   3   3   5       1885.78       1944.63        27.87 o
   4   3   5         82.63         89.79         6.50 o
   5   3   5        185.65        175.33         8.85 o
   6   3   5         40.29         37.86         4.36 o
   7   3   5         72.42         93.88         8.42 o
   8   3   5          0.49          2.12         2.99 o
   9   3   5         14.31         22.83         8.07 o
  10   3   5         10.48          4.70         4.03 o
  11   3   5          0.03          6.86         6.63 o
 -10   4   5          2.87          0.00         6.47 o
  -9   4   5          8.48          3.29         3.30 o
  -8   4   5          0.48          4.91         3.52 o
  -7   4   5         22.72         19.93         5.34 o
  -6   4   5         63.37         64.06         5.71 o
  -5   4   5         37.37         26.18         3.88 o
  -4   4   5          8.59         12.77         3.64 o
  -3   4   5         66.38         46.75         5.65 o
  -2   4   5        215.03        221.08         7.48 o
  -1   4   5        122.50         77.52         8.13 o
   0   4   5        327.64        315.92        15.16 o
   1   4   5        135.11        129.67        11.81 o
   2   4   5         44.20         60.40         7.94 o
   3   4   5       2332.51       2547.02        50.32 o
   4   4   5       1131.31       1101.94        23.69 o
   5   4   5        145.58        168.85         9.83 o
   6   4   5         22.48         15.92         3.50 o
   7   4   5          8.20         16.04         5.46 o
   8   4   5         11.13          7.62         3.76 o
   9   4   5          0.06          0.00         7.14 o
  10   4   5          1.57          0.00        11.87 o
  11   4   5          1.06          0.90         7.41 o
  -9   5   5          9.08         14.11         5.85 o
  -8   5   5          0.50          0.00         8.10 o
  -7   5   5          0.41          0.00         1.44 o
  -6   5   5         29.79         28.02         4.63 o
  -5   5   5          3.81          2.70         1.99 o
  -4   5   5         16.13         10.27         2.99 o
  -3   5   5         19.22         40.10        10.52 o
  -2   5   5        155.55        161.94         6.58 o
  -1   5   5        241.42        238.45        22.02 o
   0   5   5        538.63        570.83        14.99 o
   1   5   5         65.00         80.04         6.38 o
   2   5   5        167.77        193.06        14.19 o
   3   5   5        753.15        787.59        28.82 o
   4   5   5        113.02         99.86         8.45 o
   5   5   5         77.71         70.34         7.77 o
   6   5   5          4.01         15.86         4.48 o
   7   5   5         69.72         76.66         8.76 o
   8   5   5          1.55          8.56         3.91 o
   9   5   5          9.20          8.86         4.84 o
  10   5   5          2.25          1.02         4.69 o
  11   5   5          3.77         18.21        11.58 o
  -9   6   5          5.54          1.85         5.91 o
  -8   6   5          3.07          3.62        10.21 o
  -7   6   5          0.34          0.65         2.55 o
  -6   6   5         23.70         27.20         5.16 o
  -5   6   5         35.13         33.12         5.55 o
  -4   6   5          3.68          0.00         4.77 o
  -3   6   5         91.28         98.73         7.53 o
  -2   6   5          0.96          0.00         4.05 o
  -1   6   5         17.44         19.78         3.78 o
   0   6   5        294.31        306.70        14.52 o
   1   6   5        352.90        302.71        13.23 o
   2   6   5          0.04          1.36         2.48 o
   3   6   5        391.61        430.91        22.78 o
   4   6   5        101.51        101.24         9.42 o
   5   6   5          8.01          2.63         3.63 o
   6   6   5         95.39         84.16         8.75 o
   7   6   5         17.17         12.59         4.19 o
   8   6   5         70.00         55.82        10.36 o
   9   6   5         81.46         73.85        12.06 o
  10   6   5          0.36          0.00         9.39 o
  11   6   5          0.20          0.00         4.87 o
  -8   7   5          0.05         13.08         6.70 o
  -7   7   5          1.55          0.00         4.85 o
  -6   7   5          1.93          3.76         2.95 o
  -5   7   5         18.64         18.45         7.66 o
  -4   7   5         56.61         60.34         6.83 o
  -3   7   5          2.59          2.03         2.01 o
  -2   7   5          0.23          1.87         1.86 o
  -1   7   5         59.90         58.63         6.16 o
   0   7   5          7.80          8.82         7.41 o
   1   7   5          0.89          2.15         4.75 o
   2   7   5         45.69         41.45         7.03 o
   3   7   5         76.72         79.73         8.33 o
   4   7   5          6.28          3.64         7.08 o
   5   7   5         99.31         93.09         9.68 o
   6   7   5          0.01          0.72         3.68 o
   7   7   5          2.45         14.49         6.15 o
   8   7   5          3.46         18.99         7.30 o
   9   7   5         45.63         39.09        11.66 o
  10   7   5          5.77          0.00         4.85 o
  -7   8   5          0.00          0.00         5.91 o
  -6   8   5          0.16          4.06         9.31 o
  -5   8   5          1.63          2.61         3.39 o
  -4   8   5          0.76          0.00         3.00 o
  -3   8   5         48.89         47.57         6.30 o
  -2   8   5         76.52         83.82         8.29 o
  -1   8   5          6.72          3.40         2.82 o
   0   8   5        115.21        128.70        14.44 o
   1   8   5         77.59         70.47         5.66 o
   2   8   5         22.85         20.11         5.82 o
   3   8   5          7.52         11.64         3.90 o
   4   8   5        126.25        131.72        14.32 o
   5   8   5         35.36         35.57         7.04 o
   6   8   5          5.93          0.00         5.40 o
   7   8   5         30.30         32.93         8.11 o
   8   8   5          1.28          0.26         5.69 o
   9   8   5          0.11          0.10         6.67 o
  10   8   5          2.53          9.52        29.81 o
  -7   9   5          0.00          4.38         7.71 o
  -6   9   5          1.72          5.17         4.63 o
  -5   9   5          0.36          0.00         5.14 o
  -4   9   5          7.17          6.42        13.20 o
  -3   9   5          7.40          9.33         5.84 o
  -2   9   5         30.84         36.87         7.54 o
  -1   9   5         11.77         10.28         9.80 o
   0   9   5        208.82        202.24        28.52 o
   1   9   5         45.86         37.35         7.20 o
   2   9   5         78.23         93.92         8.18 o
   3   9   5          0.00          1.41         4.86 o
   4   9   5        535.21        530.49        22.40 o
   5   9   5          7.31         10.48         6.67 o
   6   9   5         25.85         23.37         8.39 o
   7   9   5         31.59         44.57        10.33 o
   8   9   5          2.14          0.00         7.00 o
   9   9   5         11.15          0.28         7.61 o
  10   9   5          0.03          2.54        11.34 o
  -6  10   5          2.57          0.00         6.04 o
  -5  10   5          0.19          0.00         5.08 o
  -4  10   5          0.27          5.49         5.60 o
  -3  10   5          9.02          8.12         5.44 o
  -2  10   5          0.85          0.00         4.45 o
  -1  10   5          2.29          6.61         9.47 o
   0  10   5         25.72         20.99         8.47 o
   1  10   5         24.82         27.13         7.50 o
   2  10   5         37.67         46.53         5.98 o
   3  10   5         78.33         66.26         7.85 o
   4  10   5        215.49        203.46        19.77 o
   5  10   5         17.93         18.57         5.09 o
   6  10   5         20.76         18.98        13.32 o
   7  10   5          0.16          0.00         6.16 o
   8  10   5          1.45          3.64         6.14 o
   9  10   5          2.90          0.23        14.98 o
  -4  11   5         10.99          7.70         9.58 o
  -3  11   5         21.51         26.68         7.59 o
  -2  11   5          2.96          5.94        15.47 o
  -1  11   5          1.48          1.43         3.81 o
   0  11   5         31.98         12.93        11.74 o
   1  11   5        112.50        125.35        25.21 o
   2  11   5          0.03          5.85        11.42 o
   3  11   5         24.91         18.87         8.27 o
   4  11   5          7.64         15.68         5.72 o
   5  11   5          6.95         23.86        13.83 o
   6  11   5         12.25         11.25         8.66 o
   7  11   5          1.53          2.74        19.19 o
   8  11   5         12.85          0.65         6.73 o
  -3  12   5         22.46         31.41         9.99 o
  -2  12   5          1.61          0.00         4.81 o
  -1  12   5         30.15         24.77        10.74 o
   0  12   5          0.03          0.00        13.05 o
   1  12   5          0.65         13.22        12.32 o
   2  12   5         12.91         18.33        12.03 o
   3  12   5          4.54          6.30        15.02 o
   4  12   5          9.64          8.55         8.51 o
   5  12   5         13.10          3.56         8.68 o
   6  12   5          0.54          0.00         9.64 o
   7  12   5          1.06          0.00         6.03 o
   0  13   5          5.09         15.22        12.69 o
   1  13   5         10.81         12.60        14.28 o
   2  13   5          2.43          2.01        10.19 o
   3  13   5          5.49         23.04        16.41 o
   4  13   5          0.80          0.00        11.70 o
   5  13   5          4.85          0.00         9.66 o
  -3 -10   6          4.59          0.00         4.65 o
  -2 -10   6          0.71          0.04         3.64 o
  -1 -10   6          7.74         12.37         7.67 o
  -6  -9   6         18.34         18.25         7.79 o
  -5  -9   6          0.14          0.00         6.38 o
  -4  -9   6          1.26          0.00         3.98 o
  -3  -9   6          0.84          0.00         8.43 o
  -2  -9   6          6.89         10.02         4.32 o
  -1  -9   6         10.09         14.94         7.82 o
   0  -9   6          7.42          5.34         7.13 o
   1  -9   6          8.17         11.30         6.21 o
   2  -9   6          0.05          0.00         4.45 o
  -8  -8   6          0.14          4.71         8.59 o
  -7  -8   6          0.52          2.92         4.20 o
  -6  -8   6         36.52         52.65         7.59 o
  -5  -8   6         19.00         11.04         5.00 o
  -4  -8   6          2.90          2.16         4.89 o
  -3  -8   6         13.47         10.00         4.38 o
  -2  -8   6          8.17          2.10         4.63 o
  -1  -8   6          6.75          7.95         6.32 o
   0  -8   6          7.61         10.38         6.39 o
   1  -8   6          1.17          0.00         7.35 o
   2  -8   6         28.98         42.49        11.03 o
   3  -8   6         28.38         50.45         9.61 o
   4  -8   6          0.03          6.26         4.71 o
  -9  -7   6          0.84          0.57         5.85 o
  -8  -7   6          1.31          0.08         6.51 o
  -7  -7   6          3.01          5.85         5.18 o
  -6  -7   6         39.99         38.80         6.22 o
  -5  -7   6        131.08        147.47        13.78 o
  -4  -7   6         10.10          5.70         3.55 o
  -3  -7   6          0.28          0.86         4.84 o
  -2  -7   6          2.66          5.06         3.90 o
  -1  -7   6         28.78         25.19         7.40 o
   0  -7   6        137.01        143.10        17.34 o
   1  -7   6         20.35          8.89         6.53 o
   2  -7   6          6.66         25.51        10.95 o
   3  -7   6         20.16         24.07         5.75 o
   4  -7   6          0.25          7.98         4.81 o
   5  -7   6          0.17          0.00         5.86 o
  -9  -6   6          0.34         15.80        12.28 o
  -8  -6   6          0.02          0.00         3.38 o
  -7  -6   6          1.92          4.24         3.83 o
  -6  -6   6          2.72          1.31         3.47 o
  -5  -6   6         13.78         22.10         4.68 o
  -4  -6   6         77.77         74.40         6.97 o
  -3  -6   6         13.15         12.04         3.50 o
  -2  -6   6          5.31          8.34         4.64 o
  -1  -6   6          0.26          0.00         6.32 o
   0  -6   6          2.65          7.53         5.62 o
   1  -6   6       1052.16       1072.63        73.62 o
   2  -6   6         89.74         98.58        13.59 o
   3  -6   6          0.55          3.57         4.77 o
   4  -6   6          3.53          2.53         4.42 o
   5  -6   6         11.53         12.50         5.38 o
   6  -6   6          0.08          0.00         4.36 o
 -10  -5   6          7.06         16.29        12.32 o
  -9  -5   6          0.00          0.00        10.89 o
  -8  -5   6          0.76          2.27         4.17 o
  -7  -5   6          6.35          4.28         3.50 o
  -6  -5   6          4.76          6.73         2.60 o
  -5  -5   6         34.84         44.21         6.18 o
  -4  -5   6         31.22         34.22         4.56 o
  -3  -5   6        180.71        169.33        10.96 o
  -2  -5   6          1.67          5.02         4.99 o
  -1  -5   6         24.38         18.43         6.34 o
   0  -5   6        100.20        120.24        14.08 o
   1  -5   6       1111.99       1149.90        43.16 o
   2  -5   6        226.36        243.69        33.04 o
   3  -5   6         43.85         47.78         7.39 o
   4  -5   6         49.18         52.49         7.74 o
   5  -5   6          0.03          5.98         4.47 o
   6  -5   6         11.54          8.07         5.42 o
   7  -5   6         10.72          9.89         4.83 o
 -10  -4   6         12.26         13.18         9.49 o
  -9  -4   6          0.44          3.44         5.97 o
  -8  -4   6         15.74         29.05         5.40 o
  -7  -4   6          9.13          7.71         2.26 o
  -6  -4   6         36.77         35.38         3.95 o
  -5  -4   6          6.93         13.02         3.01 o
  -4  -4   6         60.54         66.49         4.89 o
  -3  -4   6          2.81          0.00         3.33 o
  -2  -4   6          1.64          6.28         2.53 o
  -1  -4   6         28.71         21.71         6.26 o
   0  -4   6          0.10          2.70         3.63 o
   1  -4   6          0.14          0.00         3.81 o
   2  -4   6         93.66         79.13         6.81 o
   3  -4   6          0.00          0.43         3.47 o
   4  -4   6         96.33         92.75         9.30 o
   5  -4   6          0.18          2.21         3.57 o
   6  -4   6          1.72          5.41         4.60 o
   7  -4   6         39.80         37.83         8.15 o
   8  -4   6          7.24          5.59         4.47 o
 -10  -3   6          0.48         13.75        11.42 o
  -9  -3   6          0.55          6.34         7.98 o
  -8  -3   6         18.39         13.33         6.70 o
  -7  -3   6          9.86          9.59         4.30 o
  -6  -3   6        133.42        142.93         5.44 o
  -5  -3   6         42.58         42.90         4.26 o
  -4  -3   6         72.36         57.21         4.64 o
  -3  -3   6         59.10         71.11         4.74 o
  -2  -3   6          9.01          6.04         1.85 o
  -1  -3   6        134.62        158.24        11.25 o
   0  -3   6         27.12         37.26         5.77 o
   1  -3   6         46.26         48.97         6.33 o
   2  -3   6         70.72         73.23         6.07 o
   3  -3   6          0.17          2.08         2.47 o
   4  -3   6          4.37          2.28         4.77 o
   5  -3   6          6.16          9.90         3.81 o
   6  -3   6         12.34          6.89         3.48 o
   7  -3   6          3.70          3.61         4.22 o
   8  -3   6          9.78         12.02         5.09 o
   9  -3   6          2.57          7.20         5.11 o
 -11  -2   6          0.05          0.00         5.43 o
 -10  -2   6          2.00          0.69        13.01 o
  -9  -2   6          0.02         11.07         6.36 o
  -8  -2   6          6.86         17.37         6.10 o
  -7  -2   6         31.02         47.91         5.20 o
  -6  -2   6         10.18          9.33         1.97 o
  -5  -2   6         16.34         15.46         1.92 o
  -4  -2   6        147.03        131.62         5.37 o
  -3  -2   6         64.16         63.97         4.30 o
  -2  -2   6         84.69        102.21         4.96 o
  -1  -2   6        243.30        271.60         9.43 o
   0  -2   6         26.13         18.37         4.54 o
   1  -2   6        297.73        280.58         9.53 o
   2  -2   6          3.29          2.53         1.78 o
   3  -2   6         77.43         84.60         6.37 o
   4  -2   6          2.64          4.19         2.22 o
   5  -2   6         53.45         51.57         9.61 o
   6  -2   6          0.30          0.00         3.09 o
   7  -2   6          7.77         15.39         5.24 o
   8  -2   6         40.82         48.23         9.09 o
   9  -2   6          0.15          0.00         6.69 o
 -11  -1   6          2.78          4.03         9.21 o
 -10  -1   6          1.37          0.00         8.33 o
  -9  -1   6          6.20          3.48        19.56 o
  -8  -1   6          6.31          2.74         4.51 o
  -7  -1   6          0.98          0.14         2.37 o
  -6  -1   6          5.10          0.44         2.10 o
  -5  -1   6        300.92        322.98         9.71 o
  -4  -1   6         46.50         54.75         3.10 o
  -3  -1   6         12.90         13.75         1.60 o
  -2  -1   6         86.72         87.49         3.89 o
  -1  -1   6         29.14         31.29         2.13 o
   0  -1   6        125.67        157.14         8.39 o
   1  -1   6       3171.83       3486.96        52.89 o
   2  -1   6        249.84        255.78         9.22 o
   3  -1   6        323.67        348.47        12.13 o
   4  -1   6         29.10         23.99         3.74 o
   5  -1   6         65.79         63.99         6.25 o
   6  -1   6         25.55         29.59         5.22 o
   7  -1   6        157.93        192.94        16.79 o
   8  -1   6         12.71         14.09         5.13 o
   9  -1   6          2.54          4.22         5.16 o
  10  -1   6          1.29          0.65         5.97 o
 -11   0   6         13.47         31.68        12.69 o
 -10   0   6          1.06          0.00         7.14 o
  -9   0   6          0.00          5.41         5.83 o
  -8   0   6          0.37          5.51         4.46 o
  -7   0   6         14.60         14.64         4.00 o
  -6   0   6          7.68         20.91         2.87 o
  -5   0   6         24.52         34.13         3.10 o
  -4   0   6        122.92        124.56         4.52 o
  -3   0   6        127.68        141.01         4.91 o
  -2   0   6        448.11        418.12         7.02 o
  -1   0   6          8.82         12.98         1.85 o
   0   0   6         32.40         25.40         9.70 o
   1   0   6       1756.88       1883.31        40.69 o
   2   0   6        313.73        393.59         7.98 o
   3   0   6        184.68        176.65         6.47 o
   4   0   6          0.42          1.92         1.49 o
   5   0   6         18.76         21.27         2.60 o
   6   0   6          7.11          6.13         2.15 o
   7   0   6         31.93         38.57         6.64 o
   8   0   6         17.29         18.41         6.66 o
   9   0   6          2.93          0.00         3.45 o
  10   0   6          1.64         11.43         6.05 o
 -10   1   6          4.45          0.00        10.35 o
  -9   1   6          3.49          0.00         4.10 o
  -8   1   6          0.04          0.00         4.39 o
  -7   1   6         15.00         16.70         2.39 o
  -6   1   6         14.82         26.86         3.35 o
  -5   1   6         56.68         53.51         3.79 o
  -4   1   6         23.99         18.52         1.61 o
  -3   1   6         52.94         46.93         2.98 o
  -2   1   6          3.02          3.79         1.34 o
  -1   1   6         67.58         64.27         3.15 o
   0   1   6        866.63        928.99        25.34 o
   1   1   6         99.84        130.33         6.72 o
   2   1   6          2.15          3.34         1.82 o
   3   1   6        121.42        142.29         5.74 o
   4   1   6         67.64         70.35         4.56 o
   5   1   6        203.21        215.19         8.76 o
   6   1   6          8.50          6.55         1.89 o
   7   1   6        466.59        447.72        23.35 o
   8   1   6         24.26         33.20         6.42 o
   9   1   6          7.05          7.69         3.92 o
  10   1   6          1.67          3.95         3.13 o
 -10   2   6          4.20          0.00         8.76 o
  -9   2   6          0.00          6.14         9.00 o
  -8   2   6          0.87          0.00         6.10 o
  -7   2   6        195.51        205.35        27.50 o
  -6   2   6          4.52          4.15         2.00 o
  -5   2   6        737.44        785.41        14.30 o
  -4   2   6        356.84        368.60        10.00 o
  -3   2   6        261.92        234.65         7.10 o
  -2   2   6         95.41        112.70         5.20 o
  -1   2   6        106.93         81.15         5.01 o
   0   2   6        446.43        463.35        17.96 o
   1   2   6        385.96        476.82        19.17 o
   2   2   6       1744.57       1664.56        22.75 o
   3   2   6        283.67        371.42        11.96 o
   4   2   6         90.02        120.88         6.68 o
   5   2   6         41.98         41.25         3.95 o
   6   2   6        509.49        553.89        15.51 o
   7   2   6         84.73         70.30         8.90 o
   8   2   6        382.27        390.86        20.07 o
   9   2   6         17.35         18.13         5.20 o
  10   2   6          0.05          0.00         4.23 o
  11   2   6          2.87          0.00         7.37 o
 -10   3   6          0.12          4.62         8.92 o
  -9   3   6          2.63          3.93         5.03 o
  -8   3   6          0.57          3.21         3.83 o
  -7   3   6          5.57          6.78         3.13 o
  -6   3   6        116.97        115.60         6.93 o
  -5   3   6        990.51        967.73        21.28 o
  -4   3   6       1163.86       1233.70        22.99 o
  -3   3   6        119.73        121.63         5.29 o
  -2   3   6         10.26          8.10         3.29 o
  -1   3   6         47.41         40.02         6.16 o
   0   3   6          5.52          8.87         3.69 o
   1   3   6        265.04        293.19        15.76 o
   2   3   6        362.36        489.19        16.06 o
   3   3   6        867.57        999.69        20.59 o
   4   3   6        453.56        525.15        16.08 o
   5   3   6         45.97         38.45         4.41 o
   6   3   6         11.34         15.50         5.24 o
   7   3   6          0.70          6.18         3.72 o
   8   3   6        226.01        229.55        20.03 o
   9   3   6          4.25          4.46         4.78 o
  10   3   6          1.01          0.40         9.56 o
  11   3   6          4.20         13.50        12.19 o
 -10   4   6          0.71          5.07         9.00 o
  -9   4   6          0.40          0.00         7.33 o
  -8   4   6          1.10          0.66         3.40 o
  -7   4   6          1.34          4.09         1.01 o
  -6   4   6          4.68          3.57         2.22 o
  -5   4   6          0.04          6.53         3.24 o
  -4   4   6         89.14         87.09         6.66 o
  -3   4   6         11.19         15.92         3.77 o
  -2   4   6         27.84         39.86         5.94 o
  -1   4   6        202.80        192.38        18.46 o
   0   4   6         51.16         51.66         6.67 o
   1   4   6        184.89        179.85        12.98 o
   2   4   6       2051.08       2318.62       144.46 o
   3   4   6        245.63        278.83        18.09 o
   4   4   6          1.53          0.00         1.91 o
   5   4   6        236.74        212.00        11.24 o
   6   4   6        198.20        224.32        12.40 o
   7   4   6         19.64         14.58         4.16 o
   8   4   6          3.39          3.32         5.83 o
   9   4   6          0.08          1.47         4.90 o
  10   4   6         31.05         64.94        18.37 o
  11   4   6          0.01          6.63        10.64 o
  -9   5   6          5.58          0.00         7.41 o
  -8   5   6          5.32          6.34         5.36 o
  -7   5   6          6.70          6.09         2.51 o
  -6   5   6          1.60          1.21         2.39 o
  -5   5   6        108.41         85.26         7.75 o
  -4   5   6          0.53          0.00         3.50 o
  -3   5   6        229.67        211.18        12.09 o
  -2   5   6        150.06        154.20        17.60 o
  -1   5   6        359.64        344.92        18.99 o
   0   5   6        313.03        314.76        10.38 o
   1   5   6        112.16        103.93        10.60 o
   2   5   6        555.67        608.22        25.56 o
   3   5   6        271.71        360.92        20.23 o
   4   5   6       1123.60       1121.76        29.89 o
   5   5   6        113.23        122.32         9.04 o
   6   5   6          2.34          0.00         2.84 o
   7   5   6         10.49          2.81         3.94 o
   8   5   6         18.61         22.87         7.60 o
   9   5   6          5.31          9.64        12.99 o
  10   5   6          4.75          3.75         4.79 o
  11   5   6          6.56         10.44        11.21 o
  -9   6   6          6.96          7.00         7.61 o
  -8   6   6          0.16          2.43        12.89 o
  -7   6   6          3.19          0.38         9.45 o
  -6   6   6          0.42          0.41         4.05 o
  -5   6   6         22.20         25.41         4.91 o
  -4   6   6          2.92          3.11         3.09 o
  -3   6   6        205.63        217.11        11.30 o
  -2   6   6         37.83         31.71         3.52 o
  -1   6   6        149.54        169.50        20.38 o
   0   6   6        146.73        134.27        11.34 o
   1   6   6          3.01          5.55         1.97 o
   2   6   6        150.07        152.85        13.64 o
   3   6   6        324.68        359.67        21.41 o
   4   6   6         35.95         21.97         7.77 o
   5   6   6         62.67         57.47         6.84 o
   6   6   6         47.68         50.11         7.49 o
   7   6   6          2.61          0.00         5.69 o
   8   6   6          0.24          8.09         5.58 o
   9   6   6         19.78          1.34         6.12 o
  10   6   6          0.65          6.49         8.78 o
  11   6   6          0.16          0.00         5.31 o
  -8   7   6          0.36          6.76         5.09 o
  -7   7   6          4.49          0.00         5.28 o
  -6   7   6          0.05          0.00         2.98 o
  -5   7   6         72.17         86.07         9.27 o
  -4   7   6          3.67          5.33         3.77 o
  -3   7   6          8.11          6.28         1.66 o
  -2   7   6         61.16         67.72        12.03 o
  -1   7   6        175.45        176.83        22.43 o
   0   7   6         38.05         39.60        10.11 o
   1   7   6          1.56          0.17        10.31 o
   2   7   6         60.76         50.87         6.42 o
   3   7   6          0.52          0.00         2.94 o
   4   7   6        141.93        137.49        21.95 o
   5   7   6         19.35         22.44         5.52 o
   6   7   6        104.16        105.41        13.37 o
   7   7   6          7.45          0.00         4.71 o
   8   7   6         44.67         39.70         9.14 o
   9   7   6         75.95         89.81        24.66 o
  10   7   6          1.27          2.33         6.47 o
  -7   8   6          0.32         24.18        21.89 o
  -6   8   6          1.72          4.96        12.95 o
  -5   8   6         26.25         26.87         4.82 o
  -4   8   6         68.21         64.75         7.17 o
  -3   8   6         20.61         17.39         3.90 o
  -2   8   6         33.96         42.73         5.78 o
  -1   8   6          1.07          8.97         9.33 o
   0   8   6         31.67         22.43         8.35 o
   1   8   6          1.14          5.53        15.59 o
   2   8   6        242.93        223.54        16.57 o
   3   8   6          0.88          0.00         3.78 o
   4   8   6        135.17        122.03        12.94 o
   5   8   6          0.02          0.00         8.02 o
   6   8   6         38.20         29.79         8.63 o
   7   8   6          0.03          0.43         5.32 o
   8   8   6         27.70         15.00         6.66 o
   9   8   6          0.80          3.31         4.52 o
  10   8   6          0.23          0.00         8.59 o
  -7   9   6          2.57          6.12        10.68 o
  -6   9   6          4.21          3.80         6.02 o
  -5   9   6          1.01          2.95         4.17 o
  -4   9   6          7.77         13.99         4.18 o
  -3   9   6         45.98         48.99        12.67 o
  -2   9   6          0.96          0.00         5.20 o
  -1   9   6          4.31          0.32         3.26 o
   0   9   6          7.68          7.82         9.74 o
   1   9   6         22.13         20.39         3.38 o
   2   9   6        394.89        366.81        22.45 o
   3   9   6          0.17          3.54         4.75 o
   4   9   6         50.90         56.65        12.56 o
   5   9   6          0.06          0.00         6.47 o
   6   9   6         94.66        109.91        14.96 o
   7   9   6         17.53         13.11         6.01 o
   8   9   6         16.75         24.21         8.03 o
   9   9   6          0.00          5.07        10.09 o
  -6  10   6          1.70         22.86        10.35 o
  -5  10   6          0.11          6.90         6.73 o
  -4  10   6          6.71          3.60         4.58 o
  -3  10   6          1.46          0.00         4.39 o
  -2  10   6         21.81         22.77         5.61 o
  -1  10   6          0.51          7.47         3.34 o
   0  10   6        317.04        323.00        36.50 o
   1  10   6         14.43         16.75         5.70 o
   2  10   6        414.01        370.80        16.27 o
   3  10   6        236.27        222.27        14.13 o
   4  10   6         99.24         92.63        12.10 o
   5  10   6          1.46          0.00         4.77 o
   6  10   6         16.85         33.89         9.60 o
   7  10   6          8.01          0.63         6.36 o
   8  10   6          1.31          0.00         5.56 o
   9  10   6          0.58          0.55        10.50 o
  -4  11   6          3.24          7.40         7.94 o
  -3  11   6          2.30          1.26         5.44 o
  -2  11   6          2.35         10.57         3.38 o
  -1  11   6          2.77         17.31        11.79 o
   0  11   6          0.75          0.00        11.01 o
   1  11   6          0.57          0.00         8.96 o
   2  11   6         49.33         53.99        10.28 o
   3  11   6         97.13         86.72        10.69 o
   4  11   6          5.90         12.73         5.65 o
   5  11   6          5.76         28.60        14.57 o
   6  11   6          3.01          4.84         6.03 o
   7  11   6          0.87          0.00         7.00 o
   8  11   6         13.29         36.96        10.42 o
  -3  12   6         10.90         27.91        15.26 o
  -2  12   6          1.09          0.00         6.55 o
  -1  12   6          0.20          0.00        11.54 o
   0  12   6          1.53          0.00         7.69 o
   1  12   6          5.19         47.02        17.88 o
   2  12   6          1.44          0.00         7.90 o
   3  12   6         37.10         46.24        17.47 o
   4  12   6          8.18         13.87         7.57 o
   5  12   6          3.23         13.18        10.27 o
   6  12   6          4.40          3.27        12.32 o
   7  12   6          4.75          6.06         6.62 o
   0  13   6          1.29          6.79        11.74 o
   1  13   6          0.76          0.00        14.16 o
   2  13   6          5.14          9.08        13.59 o
   3  13   6          0.42          0.00         7.78 o
   4  13   6          0.22          0.00        15.30 o
   5  13   6         12.44         13.14        12.32 o
  -5  -9   7          1.67          0.93         5.31 o
  -4  -9   7          0.22          0.04         3.88 o
  -3  -9   7          2.15          2.07         3.85 o
  -2  -9   7          3.18         10.26         6.12 o
  -1  -9   7         16.60          6.70         5.48 o
   0  -9   7         12.44         10.94         7.37 o
   1  -9   7          4.95          0.00        17.49 o
  -7  -8   7          7.38          3.22         4.47 o
  -6  -8   7          0.12          2.40         5.09 o
  -5  -8   7          2.90          4.96         4.05 o
  -4  -8   7          7.92          4.02         3.95 o
  -3  -8   7          0.61          0.00         4.17 o
  -2  -8   7         11.77         20.69         8.93 o
  -1  -8   7         10.07          8.73         9.45 o
   0  -8   7         30.39         34.56        17.54 o
   1  -8   7          1.34          2.43         7.46 o
   2  -8   7          6.57         12.54        15.08 o
   3  -8   7          1.12          6.66         5.09 o
  -8  -7   7          2.50         10.93         9.27 o
  -7  -7   7          0.42          0.00         3.65 o
  -6  -7   7          6.44          6.55         4.16 o
  -5  -7   7          2.86          3.84         5.12 o
  -4  -7   7          5.51          7.40         3.40 o
  -3  -7   7         15.45         11.93         3.58 o
  -2  -7   7          4.01          5.70         7.12 o
  -1  -7   7          0.00         20.33         8.93 o
   0  -7   7          0.64         10.35         5.88 o
   1  -7   7          2.75         14.32         6.99 o
   2  -7   7         43.93         49.18        11.15 o
   3  -7   7          0.41          0.00         3.93 o
   4  -7   7          2.39          4.85         3.97 o
   5  -7   7          0.52          0.00         4.72 o
  -9  -6   7          0.32          6.67        10.03 o
  -8  -6   7          0.31          0.00         4.85 o
  -7  -6   7          4.39          1.91         2.97 o
  -6  -6   7          8.22          0.00         5.65 o
  -5  -6   7         15.78         19.47         4.09 o
  -4  -6   7          0.15          2.64         2.77 o
  -3  -6   7          4.85          1.63         3.28 o
  -2  -6   7          0.85          6.04         9.60 o
  -1  -6   7        453.75        496.55        59.34 o
   0  -6   7          0.00          0.07         6.67 o
   1  -6   7          2.50          6.65         6.44 o
   2  -6   7          2.49          6.83         5.10 o
   3  -6   7          3.73          2.54         3.33 o
   4  -6   7          0.27          0.00         5.45 o
   5  -6   7         18.91         19.09         7.75 o
   6  -6   7          6.39          4.41         4.89 o
  -9  -5   7          0.01          0.00         6.59 o
  -8  -5   7          0.50          0.00        12.26 o
  -7  -5   7          3.08          0.00         2.39 o
  -6  -5   7         24.50         28.63         5.19 o
  -5  -5   7         33.12         33.80         6.47 o
  -4  -5   7          6.61          4.00         2.31 o
  -3  -5   7         52.60         43.02         5.27 o
  -2  -5   7          0.30          0.00         2.78 o
  -1  -5   7         44.55         50.89         9.68 o
   0  -5   7        167.85        199.29        20.56 o
   1  -5   7        348.36        383.87        26.27 o
   2  -5   7         48.69         52.94         6.63 o
   3  -5   7          1.85          0.00         2.72 o
   4  -5   7          8.51          7.71         3.68 o
   5  -5   7         17.82         15.31         6.94 o
   6  -5   7          3.48          0.00         5.36 o
   7  -5   7          0.05          0.00         6.69 o
 -10  -4   7          1.86          4.75         9.04 o
  -9  -4   7          0.06          0.00         8.31 o
  -8  -4   7          0.11          0.00         3.36 o
  -7  -4   7          2.89          0.87         2.78 o
  -6  -4   7          3.58          4.74         2.56 o
  -5  -4   7          0.80          0.00         2.44 o
  -4  -4   7         22.18         27.23         3.49 o
  -3  -4   7         30.28         32.61         4.02 o
  -2  -4   7          5.10          1.35         6.21 o
  -1  -4   7         61.84         60.92        10.50 o
   0  -4   7        324.22        317.31        22.08 o
   1  -4   7        130.39        134.24        23.84 o
   2  -4   7         13.31         14.56         3.13 o
   3  -4   7         23.63         15.96         3.51 o
   4  -4   7          1.80          3.93         2.81 o
   5  -4   7        149.72        133.42        11.95 o
   6  -4   7          2.17          0.00         5.34 o
   7  -4   7          0.01          4.57         4.47 o
   8  -4   7          1.90          2.73         5.40 o
 -10  -3   7          0.15          0.00        10.56 o
  -9  -3   7          8.56          0.00         7.65 o
  -8  -3   7          0.12          2.20         3.54 o
  -7  -3   7         40.01         55.60         6.66 o
  -6  -3   7         82.75         87.64         4.79 o
  -5  -3   7          6.46          7.43         2.04 o
  -4  -3   7          0.05          0.00         1.84 o
  -3  -3   7         64.58         75.35         5.89 o
  -2  -3   7        645.76        687.42        15.69 o
  -1  -3   7         10.74         10.52         3.48 o
   0  -3   7        146.15        135.90        12.59 o
   1  -3   7         78.81         78.81         5.62 o
   2  -3   7          1.66          4.56         2.20 o
   3  -3   7          4.61          3.98         2.83 o
   4  -3   7         68.74         61.69         7.06 o
   5  -3   7         27.72         25.33         4.99 o
   6  -3   7        191.54        177.47        17.12 o
   7  -3   7          9.04          7.70         4.06 o
   8  -3   7          0.13          4.42         4.62 o
 -10  -2   7          1.49          0.00         6.49 o
  -9  -2   7          7.64          6.77         8.06 o
  -8  -2   7         16.71         16.73         5.28 o
  -7  -2   7          0.66          3.08         3.83 o
  -6  -2   7        163.91        179.02         8.14 o
  -5  -2   7         74.05         83.14         4.51 o
  -4  -2   7          5.69          0.95         1.89 o
  -3  -2   7        100.21        104.10         5.10 o
  -2  -2   7         12.70         11.64         2.01 o
  -1  -2   7          0.48          0.10         1.10 o
   0  -2   7          0.13          0.00         2.83 o
   1  -2   7          0.05          0.44         2.79 o
   2  -2   7         89.94         89.14         6.15 o
   3  -2   7          0.58          2.33         3.40 o
   4  -2   7          1.00          1.22         2.21 o
   5  -2   7         22.24         14.43         3.98 o
   6  -2   7         11.73         22.93         4.46 o
   7  -2   7          0.17          0.00         3.88 o
   8  -2   7          1.19          2.18         3.31 o
   9  -2   7         18.60         34.21         8.75 o
 -10  -1   7          1.28         12.25         8.53 o
  -9  -1   7          1.20          9.41         6.64 o
  -8  -1   7          2.35         10.50         3.11 o
  -7  -1   7          1.88          0.00         3.33 o
  -6  -1   7         25.57         22.28         2.98 o
  -5  -1   7          9.61          9.69         1.59 o
  -4  -1   7         12.03         14.13         1.84 o
  -3  -1   7          0.03          0.98         1.34 o
  -2  -1   7          1.45          0.40         1.28 o
  -1  -1   7          5.54          7.36         2.75 o
   0  -1   7        573.40        615.17        20.15 o
   1  -1   7         28.37         31.82         2.48 o
   2  -1   7        247.32        228.07         8.95 o
   3  -1   7          2.29          2.93         3.51 o
   4  -1   7          0.04          0.00         2.88 o
   5  -1   7          1.86          8.55         3.87 o
   6  -1   7         40.40         33.38         5.23 o
   7  -1   7          1.56          3.73         4.33 o
   8  -1   7          1.06          0.00         7.86 o
   9  -1   7          2.02          0.06         4.63 o
 -10   0   7          1.19          8.13         5.60 o
  -9   0   7          3.66          2.67         9.23 o
  -8   0   7         22.29         24.02         5.65 o
  -7   0   7          5.86         15.92         3.09 o
  -6   0   7          1.84          6.25         2.66 o
  -5   0   7          3.19          0.52         2.36 o
  -4   0   7         76.04         86.83         4.05 o
  -3   0   7        147.75        137.14         4.72 o
  -2   0   7         16.37         16.25         1.95 o
  -1   0   7          0.49          0.00         2.15 o
   0   0   7         62.51         79.60         7.11 o
   1   0   7       3881.06       4509.35        77.71 o
   2   0   7         40.69         33.36         3.15 o
   3   0   7        211.83        208.06         7.09 o
   4   0   7         75.61         75.50         4.88 o
   5   0   7        227.48        226.91        10.03 o
   6   0   7         68.12         64.37         5.80 o
   7   0   7         16.19         17.21         5.11 o
   8   0   7          2.89          8.86         3.93 o
   9   0   7         35.08         34.36         6.33 o
  10   0   7          5.84         12.15         6.79 o
 -10   1   7          1.29          4.67         8.06 o
  -9   1   7          3.02          0.00         9.29 o
  -8   1   7          5.58          9.36         5.35 o
  -7   1   7         65.11         65.97         5.65 o
  -6   1   7        118.93        140.44         6.84 o
  -5   1   7         65.66         77.39         5.10 o
  -4   1   7         17.59         25.87         2.65 o
  -3   1   7          0.29          0.55         1.51 o
  -2   1   7          2.37          3.73         1.25 o
  -1   1   7         59.94         69.33         3.20 o
   0   1   7        554.92        487.37        20.11 o
   1   1   7         17.03         19.26         1.79 o
   2   1   7        781.12        933.29        16.14 o
   3   1   7         30.26         31.97         2.87 o
   4   1   7         19.13         17.69         2.29 o
   5   1   7         97.70        101.61         6.25 o
   6   1   7         86.85         88.59         6.80 o
   7   1   7        464.35        484.70        21.45 o
   8   1   7         58.60         35.27         6.46 o
   9   1   7          4.80          0.00         4.24 o
  10   1   7          3.66          0.00         4.45 o
 -10   2   7          1.11          4.67         5.85 o
  -9   2   7          0.86          0.00         5.93 o
  -8   2   7         12.17         19.07        10.15 o
  -7   2   7          3.90          4.07         2.39 o
  -6   2   7        352.38        364.79        12.03 o
  -5   2   7         13.75         12.16         2.10 o
  -4   2   7        161.51        172.65         6.49 o
  -3   2   7          0.01          1.40         1.62 o
  -2   2   7        610.70        660.89        14.26 o
  -1   2   7        149.20        151.74         7.70 o
   0   2   7        211.40        229.37        18.29 o
   1   2   7       1271.72       1447.54        45.34 o
   2   2   7        977.49       1075.67        18.64 o
   3   2   7         92.24        104.79         6.69 o
   4   2   7         85.81         83.98         5.86 o
   5   2   7        143.55        136.72         7.15 o
   6   2   7        418.73        398.43        13.40 o
   7   2   7        707.78        753.07        26.92 o
   8   2   7        101.15        104.81        14.22 o
   9   2   7          1.33          1.79         3.18 o
  10   2   7         10.28          7.87         3.85 o
 -10   3   7          0.07          0.00        11.21 o
  -9   3   7          0.14          0.00         5.12 o
  -8   3   7          9.68         14.16         8.55 o
  -7   3   7          4.66          4.51         1.22 o
  -6   3   7        396.26        363.60        13.83 o
  -5   3   7         79.82         90.49         6.90 o
  -4   3   7        337.86        338.88        10.13 o
  -3   3   7          9.61         12.10         1.89 o
  -2   3   7        133.02        127.13        15.24 o
  -1   3   7         64.38         67.47         4.25 o
   0   3   7        108.74        113.44        10.25 o
   1   3   7        563.54        648.89        24.61 o
   2   3   7        323.85        349.41        14.10 o
   3   3   7        150.79        207.43         9.61 o
   4   3   7         68.83         78.86         5.71 o
   5   3   7         73.28         78.18         6.80 o
   6   3   7         16.29         15.52         3.90 o
   7   3   7         54.64         66.14         9.77 o
   8   3   7        418.93        431.16        39.29 o
   9   3   7         12.46          5.96         6.45 o
  10   3   7          5.21          6.63         3.91 o
 -10   4   7          0.20         12.93        11.13 o
  -9   4   7          3.99          1.60         5.40 o
  -8   4   7          2.71          5.90         3.67 o
  -7   4   7          0.77          2.00         1.26 o
  -6   4   7         41.45         38.75         7.15 o
  -5   4   7        218.25        179.94         9.89 o
  -4   4   7        133.60        138.02         8.49 o
  -3   4   7         37.43         42.05         7.12 o
  -2   4   7         45.43         46.26         6.51 o
  -1   4   7          1.79          6.64         3.15 o
   0   4   7         61.00         60.05         7.64 o
   1   4   7        264.72        296.73        17.53 o
   2   4   7         25.72         37.00         6.94 o
   3   4   7        427.70        487.17        18.40 o
   4   4   7          0.34          0.00         2.35 o
   5   4   7         28.59         29.73         4.20 o
   6   4   7          0.03          1.36         2.97 o
   7   4   7          9.10          0.43         7.00 o
   8   4   7        109.73        100.17        14.05 o
   9   4   7          1.10          8.16         5.28 o
  10   4   7          1.15         16.57        13.59 o
  -9   5   7          0.03          0.00         8.76 o
  -8   5   7          7.11          2.67         4.52 o
  -7   5   7          0.43          0.00         2.41 o
  -6   5   7         15.78          8.62         3.59 o
  -5   5   7          0.11          1.57         3.22 o
  -4   5   7        134.35        139.10         9.16 o
  -3   5   7         12.26         11.17         4.20 o
  -2   5   7        486.24        527.00        32.98 o
  -1   5   7         61.40         80.99         9.17 o
   0   5   7        104.92        141.51         6.51 o
   1   5   7        215.44        232.43        16.35 o
   2   5   7         72.28         62.54         8.99 o
   3   5   7        189.52        208.69        16.46 o
   4   5   7        198.94        245.96        12.41 o
   5   5   7         14.85         23.96         5.54 o
   6   5   7         37.15         55.73         7.73 o
   7   5   7         23.97         24.51         7.42 o
   8   5   7         18.72         18.31         7.78 o
   9   5   7          2.75          0.00         7.20 o
  10   5   7          2.43          0.00         6.11 o
  -9   6   7          5.38          6.22         7.28 o
  -8   6   7          0.20          0.58         4.44 o
  -7   6   7          4.08          0.83         6.12 o
  -6   6   7          0.39          1.24         2.93 o
  -5   6   7          9.86         12.87         4.50 o
  -4   6   7          2.56          5.12         7.04 o
  -3   6   7          9.09          8.20         2.85 o
  -2   6   7        131.98        138.69        19.19 o
  -1   6   7          0.51          0.00         5.73 o
   0   6   7          1.13          2.20         5.18 o
   1   6   7        554.17        585.23        33.48 o
   2   6   7         86.90         87.69        11.15 o
   3   6   7          6.39         14.93         5.19 o
   4   6   7          2.43         10.84         3.65 o
   5   6   7         27.98         21.64         3.95 o
   6   6   7        244.63        192.81        17.58 o
   7   6   7         33.27         40.48         8.92 o
   8   6   7          6.55          5.36        10.48 o
   9   6   7          0.12          0.53        10.93 o
  10   6   7          0.05          0.00        11.09 o
  -8   7   7          0.77          0.00         5.20 o
  -7   7   7          0.41          0.00         5.54 o
  -6   7   7          0.07          0.00         2.65 o
  -5   7   7         19.04         12.13         3.88 o
  -4   7   7          9.80         11.08         2.98 o
  -3   7   7         20.22         24.85         3.62 o
  -2   7   7          0.49          1.07         6.61 o
  -1   7   7          0.93          0.00         6.96 o
   0   7   7        103.44         88.95         7.76 o
   1   7   7         30.61         34.11         4.91 o
   2   7   7         15.42         22.36         4.82 o
   3   7   7         12.45          4.72         2.69 o
   4   7   7          7.96         10.27         8.72 o
   5   7   7         46.23         35.42         8.13 o
   6   7   7         28.80         17.13         6.53 o
   7   7   7        106.82        104.98        13.69 o
   8   7   7         10.81          2.80         6.36 o
   9   7   7          9.36         17.77         6.29 o
  10   7   7          0.10          0.00         4.56 o
  -7   8   7          0.22          1.10         4.86 o
  -6   8   7          0.04          3.08         3.47 o
  -5   8   7        106.58        112.59         8.72 o
  -4   8   7         24.71         28.57         4.46 o
  -3   8   7          0.29          0.00         3.61 o
  -2   8   7          5.15         15.76         9.62 o
  -1   8   7          9.88         16.74         9.86 o
   0   8   7          0.95          5.07         5.93 o
   1   8   7         42.88         35.40         8.68 o
   2   8   7          3.27          1.31         9.88 o
   3   8   7         42.30         33.75        13.89 o
   4   8   7         93.46        118.19        12.92 o
   5   8   7          8.82          6.82         6.00 o
   6   8   7         30.89         39.58         9.71 o
   7   8   7         35.41         38.14         9.62 o
   8   8   7         99.88         77.75        12.85 o
   9   8   7          2.05          7.00         6.17 o
  10   8   7          0.22          1.31         5.06 o
  -7   9   7          0.23         11.56         6.77 o
  -6   9   7         10.67          7.95        11.21 o
  -5   9   7          0.05          5.89         3.61 o
  -4   9   7         27.73         33.40         6.69 o
  -3   9   7         16.73         21.49         5.32 o
  -2   9   7          4.73         26.48        11.70 o
  -1   9   7         17.08         25.13         9.45 o
   0   9   7         20.47         20.83         9.21 o
   1   9   7        189.36        202.12        15.48 o
   2   9   7        236.93        229.71        17.64 o
   3   9   7        106.72        102.24        12.39 o
   4   9   7         13.28          7.17         5.17 o
   5   9   7          0.07          0.00        20.09 o
   6   9   7          2.00          0.00         7.14 o
   7   9   7         23.96         26.47         6.57 o
   8   9   7          7.02          5.50         4.90 o
   9   9   7          0.62          0.05         5.54 o
  -6  10   7          0.03         14.19        22.88 o
  -5  10   7          7.97          1.23         6.21 o
  -4  10   7          3.92          5.47         8.53 o
  -3  10   7          0.02          4.71         5.69 o
  -2  10   7          1.26          0.00         9.58 o
  -1  10   7         50.18         57.50        15.96 o
   0  10   7          0.07          0.00         9.29 o
   1  10   7         37.61         39.14         4.87 o
   2  10   7        844.04        817.43        24.70 o
   3  10   7         19.07          9.57         6.01 o
   4  10   7         27.06         39.98        14.85 o
   5  10   7          5.44          0.00        14.90 o
   6  10   7          3.28          3.45         5.23 o
   7  10   7         22.89         31.11         9.78 o
   8  10   7          2.18          6.43         6.68 o
   9  10   7          0.71          7.45         7.84 o
  -4  11   7          1.85         13.05        11.46 o
  -3  11   7          1.35          4.92         7.41 o
  -2  11   7          6.26          8.31         9.25 o
  -1  11   7          0.18          0.00         9.37 o
   0  11   7          7.40          0.00        12.44 o
   1  11   7         17.97         16.21        11.54 o
   2  11   7        377.17        403.30        17.22 o
   3  11   7        111.72        111.79        10.67 o
   4  11   7         11.94         21.69        10.78 o
   5  11   7          4.18          3.31         7.86 o
   6  11   7         11.77         30.60        10.72 o
   7  11   7          2.37         14.38         7.79 o
   8  11   7          6.62         10.41         8.43 o
  -3  12   7          6.20          0.20         7.49 o
  -2  12   7          0.34          4.26         6.79 o
  -1  12   7         34.41         36.63        15.06 o
   0  12   7          1.10         23.12        14.40 o
   1  12   7          0.13          0.00        11.42 o
   2  12   7          9.87         21.44        12.03 o
   3  12   7          0.49         20.09        11.46 o
   4  12   7          0.26          0.00         8.88 o
   5  12   7          3.06         19.07        11.87 o
   6  12   7          0.69          0.00         6.49 o
   7  12   7          0.73          0.45         5.71 o
   0  13   7          1.25         27.79        14.94 o
   1  13   7          0.34         11.09         9.99 o
   2  13   7         12.29          0.00         8.88 o
   3  13   7          1.69          0.00         9.86 o
   4  13   7          0.06          0.00        14.90 o
   5  13   7          1.04         10.07         9.37 o
  -6  -8   8          0.07          4.22         6.86 o
  -5  -8   8          1.74          0.00         5.47 o
  -4  -8   8          3.91          3.75         4.56 o
  -3  -8   8          0.53          0.00         4.52 o
  -2  -8   8          2.00         10.01         5.04 o
  -1  -8   8          8.14          1.43         6.30 o
   0  -8   8          0.25          0.00         6.46 o
   1  -8   8         11.15         18.10         7.06 o
   2  -8   8          1.39          1.53         5.02 o
  -7  -7   8         20.12          6.49         4.56 o
  -6  -7   8          3.60          1.88         4.68 o
  -5  -7   8          0.49          0.00         3.81 o
  -4  -7   8         18.89         27.45         5.60 o
  -3  -7   8          0.17          0.00         5.06 o
  -2  -7   8          0.14          1.85         3.64 o
  -1  -7   8          0.60          3.02        14.53 o
   0  -7   8          0.04          3.57         5.34 o
   1  -7   8          1.92          5.31         7.18 o
   2  -7   8          3.63          7.15         4.39 o
   3  -7   8          0.09          0.00         4.92 o
   4  -7   8         12.07         33.38         9.59 o
  -8  -6   8          6.75         12.29         6.20 o
  -7  -6   8         21.21         13.56         4.49 o
  -6  -6   8         20.93         32.62         8.74 o
  -5  -6   8          0.16          0.07         5.28 o
  -4  -6   8          1.64          0.11         2.08 o
  -3  -6   8          8.02         10.47         3.25 o
  -2  -6   8         61.00         68.13         8.70 o
  -1  -6   8        306.71        316.91        25.77 o
   0  -6   8         19.32         12.20         4.26 o
   1  -6   8         18.36          6.53         9.72 o
   2  -6   8         13.48          9.06         2.97 o
   3  -6   8         14.15         15.29         4.97 o
   4  -6   8          8.72          0.00         4.69 o
   5  -6   8          2.17          0.00         4.63 o
  -9  -5   8          0.03          9.62         5.09 o
  -8  -5   8          0.00          0.00         4.77 o
  -7  -5   8          3.31          9.91         3.47 o
  -6  -5   8          2.19          0.00         3.77 o
  -5  -5   8         17.82          4.96         3.25 o
  -4  -5   8         43.37         33.82         4.79 o
  -3  -5   8          0.36          7.14         2.75 o
  -2  -5   8          0.88          2.14         3.61 o
  -1  -5   8       1177.07       1300.43        74.01 o
   0  -5   8         97.12         88.17        13.22 o
   1  -5   8        229.29        239.18        21.81 o
   2  -5   8         29.06         19.11         3.89 o
   3  -5   8         23.46         21.81         4.42 o
   4  -5   8          4.15          0.00         4.49 o
   5  -5   8         56.56         57.78        10.01 o
   6  -5   8          0.29          0.00         8.74 o
  -9  -4   8          2.97          0.00         4.37 o
  -8  -4   8          3.47          4.26         6.48 o
  -7  -4   8          0.49          0.18         2.97 o
  -6  -4   8          1.46          1.90         2.70 o
  -5  -4   8          5.44          4.32         3.12 o
  -4  -4   8         32.88         23.03         3.74 o
  -3  -4   8          9.72         13.80         3.13 o
  -2  -4   8         61.20         55.06         5.34 o
  -1  -4   8        206.63        189.15        11.76 o
   0  -4   8        612.48        596.63        31.71 o
   1  -4   8         40.74         37.36         4.85 o
   2  -4   8         79.98         66.28         6.63 o
   3  -4   8          0.14          0.00         2.52 o
   4  -4   8          0.78          3.09         3.49 o
   5  -4   8         33.18         31.88         8.06 o
   6  -4   8          0.02          0.62         4.26 o
   7  -4   8          0.65          0.00         5.73 o
 -10  -3   8          0.30          0.00         7.86 o
  -9  -3   8          3.13          9.24         5.29 o
  -8  -3   8          9.99          7.25         5.56 o
  -7  -3   8          0.27          3.98         3.61 o
  -6  -3   8          8.19          3.80         2.32 o
  -5  -3   8          5.21          4.33         2.46 o
  -4  -3   8          0.67          3.03         1.84 o
  -3  -3   8         22.24         23.88         2.79 o
  -2  -3   8        126.17        106.78         6.17 o
  -1  -3   8         43.42         49.78         4.19 o
   0  -3   8        111.50        113.08        13.42 o
   1  -3   8          4.60          6.02         2.13 o
   2  -3   8        170.02        145.31         9.33 o
   3  -3   8         34.01         33.01         5.12 o
   4  -3   8          1.56          2.20         2.34 o
   5  -3   8         98.63        102.27        10.06 o
   6  -3   8         61.35         58.35        10.48 o
   7  -3   8         33.72         28.15         7.69 o
   8  -3   8          3.56          7.98         5.78 o
 -10  -2   8          0.67          6.29        11.77 o
  -9  -2   8          7.63          6.25         3.49 o
  -8  -2   8          2.07          0.00         5.08 o
  -7  -2   8         14.49         14.47         5.40 o
  -6  -2   8        130.65        124.45         5.95 o
  -5  -2   8          1.94          2.06         1.55 o
  -4  -2   8          2.33          0.00         1.57 o
  -3  -2   8          7.13          7.74         1.75 o
  -2  -2   8         33.06         41.43         3.23 o
  -1  -2   8         82.61         79.54         3.70 o
   0  -2   8        212.61        247.62         5.10 o
   1  -2   8          2.31          3.12         1.78 o
   2  -2   8          6.74         11.60         2.86 o
   3  -2   8          0.03          0.49         1.62 o
   4  -2   8          9.40         14.84         3.71 o
   5  -2   8          2.74          1.89         2.28 o
   6  -2   8        287.10        294.97        17.82 o
   7  -2   8          0.18          4.71         6.18 o
   8  -2   8          0.88          0.00         4.32 o
 -10  -1   8          0.28          2.44         5.34 o
  -9  -1   8          2.80          0.41         4.41 o
  -8  -1   8          0.02          3.46         2.62 o
  -7  -1   8         56.96         73.35         7.43 o
  -6  -1   8         46.52         56.11         4.79 o
  -5  -1   8          0.33          1.81         1.35 o
  -4  -1   8         10.99          7.29         1.88 o
  -3  -1   8         80.66         74.98         4.50 o
  -2  -1   8          0.07          1.20         1.04 o
  -1  -1   8        242.65        250.08        17.50 o
   0  -1   8         11.86         16.02         4.19 o
   1  -1   8        185.42        176.73        14.80 o
   2  -1   8          2.06          1.85         1.17 o
   3  -1   8         14.77         12.34         2.60 o
   4  -1   8        340.99        329.93        14.83 o
   5  -1   8        203.54        234.56        11.80 o
   6  -1   8        159.16        152.81        10.22 o
   7  -1   8         49.92         50.42         9.66 o
   8  -1   8          0.82          0.84         4.15 o
   9  -1   8          0.19          0.00         6.04 o
 -10   0   8          0.05          7.20         5.51 o
  -9   0   8          3.44          0.00         7.47 o
  -8   0   8          0.80          5.52         3.87 o
  -7   0   8         10.71         20.52         4.43 o
  -6   0   8          0.02          0.00         1.98 o
  -5   0   8          1.22          0.00         1.19 o
  -4   0   8         21.73         26.30         2.55 o
  -3   0   8          2.22          2.26         1.21 o
  -2   0   8         30.54         35.32         3.34 o
  -1   0   8        189.30        172.92        15.87 o
   0   0   8        199.21        193.94        11.45 o
   1   0   8         17.09          8.45         3.43 o
   2   0   8         68.67         81.87         6.03 o
   3   0   8         46.28         60.17         5.07 o
   4   0   8          2.70          4.06         1.72 o
   5   0   8        767.31        805.35        18.98 o
   6   0   8         22.25         29.46         3.97 o
   7   0   8         20.28         21.43         5.07 o
   8   0   8          4.64         10.87         9.04 o
   9   0   8         26.49         33.98         8.59 o
 -10   1   8          4.40         11.17         5.81 o
  -9   1   8          0.03          0.00         5.65 o
  -8   1   8          0.09          3.32         7.39 o
  -7   1   8          9.63          2.08         2.09 o
  -6   1   8          8.82          8.64         2.36 o
  -5   1   8         10.77          5.92         2.06 o
  -4   1   8          5.54          6.69         1.56 o
  -3   1   8         49.61         40.68         3.06 o
  -2   1   8        165.86        171.45         5.95 o
  -1   1   8        249.77        272.18         6.03 o
   0   1   8          4.26          1.51         2.68 o
   1   1   8        541.09        533.46        19.64 o
   2   1   8        480.07        523.51        11.41 o
   3   1   8        107.65        110.78         5.81 o
   4   1   8         12.82         12.37         2.14 o
   5   1   8         12.59         13.29         2.69 o
   6   1   8         41.97         39.12         4.68 o
   7   1   8         14.82         10.86         5.31 o
   8   1   8         17.06         17.44         5.01 o
   9   1   8          0.01          0.00         5.95 o
  10   1   8          0.66          0.00         4.95 o
 -10   2   8          0.32          0.00        11.50 o
  -9   2   8          1.56          6.47         8.55 o
  -8   2   8          3.30          8.07         4.83 o
  -7   2   8         83.27         86.87         6.80 o
  -6   2   8         44.32         56.50         5.10 o
  -5   2   8         25.41         26.83         2.89 o
  -4   2   8          1.79          1.09         1.43 o
  -3   2   8          3.09          2.46         1.34 o
  -2   2   8        189.60        195.59         6.90 o
  -1   2   8          8.24          8.88         1.57 o
   0   2   8        232.84        206.26        19.91 o
   1   2   8          2.31          2.13         1.83 o
   2   2   8          0.97          0.00         1.92 o
   3   2   8        178.34        216.94         9.77 o
   4   2   8        567.14        567.62        23.53 o
   5   2   8         95.78         84.98         7.08 o
   6   2   8        104.19        114.59        10.29 o
   7   2   8         19.92         21.74         5.30 o
   8   2   8          7.87         10.52         4.80 o
   9   2   8          5.62          5.20         3.89 o
  10   2   8         11.88         10.50         5.02 o
 -10   3   8          0.15          7.12         8.51 o
  -9   3   8          0.69         20.62         9.58 o
  -8   3   8         10.35         13.01        10.15 o
  -7   3   8        262.63        227.19         7.72 o
  -6   3   8        272.77        293.67        12.09 o
  -5   3   8         57.20         51.24         3.98 o
  -4   3   8         28.16         29.03         3.17 o
  -3   3   8         50.05         50.84         3.61 o
  -2   3   8         10.38          7.07         2.19 o
  -1   3   8         23.67         23.27         3.07 o
   0   3   8        385.93        395.14        19.80 o
   1   3   8         39.71         61.91         8.30 o
   2   3   8         48.13         50.10         4.50 o
   3   3   8         73.87         70.89         6.73 o
   4   3   8          7.95         11.77         3.23 o
   5   3   8         12.71          9.06         3.19 o
   6   3   8        761.47        810.91        23.91 o
   7   3   8         29.40         31.93        12.42 o
   8   3   8          3.29          9.86         8.47 o
   9   3   8          1.77          0.00         8.63 o
  10   3   8          5.32          0.00         5.99 o
  -9   4   8          0.05          0.98         6.87 o
  -8   4   8         29.00         32.30         5.46 o
  -7   4   8          2.07          3.06         1.94 o
  -6   4   8        508.32        541.32        19.73 o
  -5   4   8        115.92        132.44         7.03 o
  -4   4   8         45.69         44.93         3.68 o
  -3   4   8          6.50          6.02         2.42 o
  -2   4   8         83.65         79.48        12.79 o
  -1   4   8         31.01         27.06         4.59 o
   0   4   8        570.96        668.94        26.64 o
   1   4   8         68.78         60.40         8.20 o
   2   4   8         15.97         26.33         5.95 o
   3   4   8          5.59          6.37         2.88 o
   4   4   8        422.44        441.98        16.03 o
   5   4   8          0.60          0.33         2.83 o
   6   4   8          5.42         13.44         5.12 o
   7   4   8         25.73         20.91         7.98 o
   8   4   8          1.63          2.97         5.51 o
   9   4   8          3.73          6.55         6.26 o
  10   4   8          1.84          0.00        10.07 o
  -9   5   8          0.51          8.84         7.49 o
  -8   5   8          4.05          5.53         5.71 o
  -7   5   8         46.56         33.06         4.81 o
  -6   5   8          9.98          2.12         3.48 o
  -5   5   8         17.29         14.94         4.68 o
  -4   5   8         79.25         81.20         4.21 o
  -3   5   8         23.94         34.54         7.98 o
  -2   5   8        105.22        112.53        12.62 o
  -1   5   8         30.82         25.36        10.29 o
   0   5   8        383.31        421.47        22.00 o
   1   5   8        381.63        390.06        21.87 o
   2   5   8         28.05         34.83         6.73 o
   3   5   8          0.21          0.00         2.61 o
   4   5   8         33.13         28.52         4.74 o
   5   5   8        324.02        343.62        17.71 o
   6   5   8         55.28         60.30         8.50 o
   7   5   8          3.45          0.00        11.56 o
   8   5   8         12.54         29.04         8.72 o
   9   5   8         19.51         20.95         8.23 o
  10   5   8          1.48          0.00         5.66 o
  -8   6   8          3.22          6.68        14.38 o
  -7   6   8          1.17          4.28         4.29 o
  -6   6   8          3.00          2.51         3.54 o
  -5   6   8          2.55          1.57         5.32 o
  -4   6   8          5.19          5.63         3.34 o
  -3   6   8         36.25         35.63         5.34 o
  -2   6   8        154.91        172.08        20.26 o
  -1   6   8          1.64          5.59        13.95 o
   0   6   8        336.88        370.15        10.77 o
   1   6   8        717.44        778.69        32.03 o
   2   6   8          0.43          0.00         4.11 o
   3   6   8          1.59          0.00         5.39 o
   4   6   8         14.95         37.79         6.89 o
   5   6   8          1.91          4.54         3.28 o
   6   6   8         21.47         31.13         7.80 o
   7   6   8         42.66         33.40         8.39 o
   8   6   8          0.04          4.84         5.63 o
   9   6   8          8.93          7.18         7.92 o
  10   6   8          0.23          6.14         7.33 o
  -8   7   8          0.28          7.63        14.24 o
  -7   7   8          0.33          3.20         7.92 o
  -6   7   8          0.25          5.21         3.19 o
  -5   7   8          7.52          5.80         2.24 o
  -4   7   8          0.83          0.00         4.03 o
  -3   7   8         23.58         19.24         4.40 o
  -2   7   8         35.42         50.25        12.85 o
  -1   7   8          2.37         10.03         9.17 o
   0   7   8         19.04         21.32         3.18 o
   1   7   8         30.16         27.74         4.03 o
   2   7   8          0.41          1.63         3.43 o
   3   7   8         48.51         52.09        13.46 o
   4   7   8         54.31         55.08        15.43 o
   5   7   8          1.64          0.07         7.18 o
   6   7   8          5.09          9.13         9.90 o
   7   7   8        158.70        156.63        17.64 o
   8   7   8         30.61         35.73         8.89 o
   9   7   8          1.55          3.73         5.34 o
  10   7   8          0.23         15.21         7.17 o
  -7   8   8          1.05          7.02         5.77 o
  -6   8   8          2.72          3.78         5.01 o
  -5   8   8         34.02         34.16         4.47 o
  -4   8   8          7.76          5.69         2.35 o
  -3   8   8          4.99          6.34         9.37 o
  -2   8   8          4.50          4.60         5.83 o
  -1   8   8          5.43          0.00         9.37 o
   0   8   8         65.94         58.76        13.83 o
   1   8   8        129.59        117.69        10.53 o
   2   8   8          2.64          3.74         3.81 o
   3   8   8         57.70         71.26         9.73 o
   4   8   8         55.07         50.83        15.06 o
   5   8   8          1.74          0.00         6.83 o
   6   8   8         60.01         63.14        10.84 o
   7   8   8         71.07         65.61        12.12 o
   8   8   8         29.77         33.16         9.72 o
   9   8   8          7.65          4.78         4.96 o
  10   8   8          1.40         27.39        10.77 o
  -6   9   8          2.49          4.50         5.71 o
  -5   9   8          0.98          0.00         5.29 o
  -4   9   8          7.22          3.87         1.60 o
  -3   9   8         27.92         25.82        11.87 o
  -2   9   8         10.74          0.00         8.96 o
  -1   9   8          5.43         16.70        11.42 o
   0   9   8          0.29          4.71         5.65 o
   1   9   8          4.25          2.71         7.80 o
   2   9   8          3.42          3.37         3.25 o
   3   9   8         95.37         99.49        12.02 o
   4   9   8         82.50         84.22        12.02 o
   5   9   8         56.83         61.98        11.64 o
   6   9   8          0.49          4.65         6.21 o
   7   9   8          4.79          4.87        14.45 o
   8   9   8          1.25          1.43         7.40 o
   9   9   8          3.99          0.00         6.48 o
  -5  10   8          1.89          5.23         7.49 o
  -4  10   8          2.89          1.10        11.25 o
  -3  10   8          6.97         11.09        12.07 o
  -2  10   8         52.17         61.34        16.08 o
  -1  10   8         21.99         31.31        13.30 o
   0  10   8         70.35         81.97         6.94 o
   1  10   8          0.38          5.31         3.92 o
   2  10   8        191.91        192.23        16.75 o
   3  10   8          0.02          0.00         5.30 o
   4  10   8         30.82         29.71        14.79 o
   5  10   8         64.87         60.65        15.88 o
   6  10   8          8.66          7.60         6.33 o
   7  10   8          8.14         12.93         8.06 o
   8  10   8          1.56         12.18         7.38 o
  -4  11   8          2.27         10.23        13.05 o
  -3  11   8          2.04          0.00        10.97 o
  -2  11   8          7.53         20.34        10.44 o
  -1  11   8         12.68         30.12        14.57 o
   0  11   8         15.50         20.17        11.34 o
   1  11   8         29.80         35.28        16.41 o
   2  11   8         71.74         65.01        16.33 o
   3  11   8          0.28          2.58         3.92 o
   4  11   8          1.49          0.00        10.35 o
   5  11   8         21.96         20.13        12.28 o
   6  11   8          0.42          5.68         5.65 o
   7  11   8          0.97          5.02        14.79 o
   8  11   8          0.63          0.02         5.66 o
  -3  12   8          2.40          0.00         8.88 o
  -2  12   8          0.02          2.66         7.53 o
  -1  12   8          0.04         14.32        11.74 o
   0  12   8          1.84         17.06        11.99 o
   1  12   8          4.96          0.00        11.95 o
   2  12   8          4.37         17.68        11.66 o
   3  12   8          1.28          8.72        13.34 o
   4  12   8          8.10          0.00        12.28 o
   5  12   8          3.00          2.86        10.15 o
   6  12   8          1.76          3.88         8.21 o
   0  13   8          0.60          0.00         6.96 o
   1  13   8          2.93         11.70         7.28 o
   2  13   8          0.02          3.19        10.93 o
   3  13   8          3.61          3.72        12.69 o
   4  13   8          0.05          2.13         8.88 o
  -4  -8   9          9.16         14.36         5.09 o
  -3  -8   9          0.24          8.73         3.93 o
  -2  -8   9         11.25          3.96         4.42 o
  -1  -8   9          2.18         12.17         8.57 o
   0  -8   9          1.06          2.64        11.27 o
  -6  -7   9          0.09          2.92         5.31 o
  -5  -7   9          0.92         12.16         5.82 o
  -4  -7   9          6.63          4.50         4.29 o
  -3  -7   9          0.32          0.00         5.39 o
  -2  -7   9          1.42          0.58         4.17 o
  -1  -7   9         10.75          4.02        14.53 o
   0  -7   9         16.92         15.97         7.93 o
   1  -7   9          0.98          0.00         4.43 o
   2  -7   9          5.27          5.47         5.09 o
   3  -7   9          3.88          9.93         5.26 o
  -7  -6   9         26.96         33.48         7.69 o
  -6  -6   9          0.01          0.00         6.76 o
  -5  -6   9         12.34         17.92         6.24 o
  -4  -6   9         12.85         10.54         4.14 o
  -3  -6   9          7.97          2.31         4.58 o
  -2  -6   9          0.27          1.13         2.94 o
  -1  -6   9          0.32          0.00         5.04 o
   0  -6   9         24.43         30.66        10.03 o
   1  -6   9         41.53         28.98         9.77 o
   2  -6   9          0.01          0.62         3.70 o
   3  -6   9          9.43          6.64         7.82 o
   4  -6   9         21.78         23.57         6.31 o
  -8  -5   9          2.31          9.44         4.24 o
  -7  -5   9          0.33          2.93         4.40 o
  -6  -5   9          1.47          0.00         4.29 o
  -5  -5   9          5.00          7.89         3.44 o
  -4  -5   9         46.65         44.56         5.60 o
  -3  -5   9          4.61          2.61         1.94 o
  -2  -5   9         30.16         33.28         4.46 o
  -1  -5   9        404.31        403.19        22.79 o
   0  -5   9          6.90          0.31         5.79 o
   1  -5   9          0.34          0.00         2.60 o
   2  -5   9          0.87          0.00         3.10 o
   3  -5   9         15.58         14.40         5.48 o
   4  -5   9          0.00          0.00         3.64 o
   5  -5   9          0.50          1.87         4.36 o
  -9  -4   9          0.57          9.49         5.29 o
  -8  -4   9          0.03          4.33         4.50 o
  -7  -4   9          0.97          1.92         2.58 o
  -6  -4   9          2.76          4.98         3.79 o
  -5  -4   9         71.44         89.75         7.37 o
  -4  -4   9          4.44          6.13         2.78 o
  -3  -4   9         21.99         12.68         2.65 o
  -2  -4   9          0.90          3.70         2.02 o
  -1  -4   9        714.88        793.61        23.17 o
   0  -4   9          5.00          5.69         7.26 o
   1  -4   9         13.13         15.55         3.52 o
   2  -4   9         20.57         17.67         3.43 o
   3  -4   9          2.15          0.02         2.67 o
   4  -4   9         15.80         16.58         4.40 o
   5  -4   9          0.26          0.00         4.21 o
   6  -4   9          1.25          0.00         6.24 o
  -9  -3   9          2.37          4.61        10.41 o
  -8  -3   9          6.37          6.77         4.64 o
  -7  -3   9          0.64          0.00         2.44 o
  -6  -3   9          3.52          2.33         2.57 o
  -5  -3   9          8.43          4.62         2.27 o
  -4  -3   9         17.14         17.30         4.63 o
  -3  -3   9          3.51          1.13         2.24 o
  -2  -3   9          0.41          0.00         1.45 o
  -1  -3   9          2.08          3.96         1.37 o
   0  -3   9        473.14        461.20         9.65 o
   1  -3   9          4.73          6.60         2.12 o
   2  -3   9         20.60         20.13         3.24 o
   3  -3   9          2.18          2.66         2.16 o
   4  -3   9         37.02         30.98         5.42 o
   5  -3   9          5.25          0.62         2.82 o
   6  -3   9         13.59         18.34         5.78 o
   7  -3   9          0.00          0.00         3.82 o
  -9  -2   9          0.58          1.27         8.39 o
  -8  -2   9         20.49         18.33         5.31 o
  -7  -2   9          0.00          0.00         6.33 o
  -6  -2   9          9.64         11.08         2.35 o
  -5  -2   9         13.57         14.19         2.76 o
  -4  -2   9          2.29          2.45         1.45 o
  -3  -2   9          1.50          2.54         1.98 o
  -2  -2   9          3.92          2.87         1.89 o
  -1  -2   9          5.96          6.15         3.94 o
   0  -2   9        135.15        121.08        10.59 o
   1  -2   9          9.39          7.36         1.39 o
   2  -2   9         46.65         41.60         4.29 o
   3  -2   9          9.10          7.67         2.33 o
   4  -2   9        126.06        148.95        10.50 o
   5  -2   9          4.86          0.00         4.66 o
   6  -2   9          8.24          4.93         3.39 o
   7  -2   9         18.19         16.88         5.89 o
   8  -2   9          4.71          7.99         3.92 o
 -10  -1   9          0.44          0.00         7.30 o
  -9  -1   9          0.16          0.35         4.24 o
  -8  -1   9         27.42         34.69         5.69 o
  -7  -1   9          7.44         10.03         3.61 o
  -6  -1   9         18.81         20.96         2.09 o
  -5  -1   9          0.38          0.00         1.65 o
  -4  -1   9          0.80          2.64         1.64 o
  -3  -1   9          6.99          5.37         1.76 o
  -2  -1   9         30.64         21.91         3.62 o
  -1  -1   9        206.76        188.99        12.31 o
   0  -1   9        113.34        117.75        10.04 o
   1  -1   9         33.98         23.40         6.17 o
   2  -1   9         30.97         28.41         3.91 o
   3  -1   9        165.87        189.43         9.69 o
   4  -1   9        165.89        159.16        10.37 o
   5  -1   9          0.03          2.83         2.65 o
   6  -1   9         44.62         35.56         6.37 o
   7  -1   9          6.63          8.34         4.85 o
   8  -1   9          4.69          4.93         4.39 o
 -10   0   9          3.37          8.10         7.98 o
  -9   0   9          3.83          5.70         8.39 o
  -8   0   9          0.25          0.00         4.10 o
  -7   0   9         37.34         40.75         5.21 o
  -6   0   9          2.73          1.10         2.46 o
  -5   0   9         47.62         53.35         3.73 o
  -4   0   9         17.04         15.78         2.18 o
  -3   0   9         58.84         61.93         4.23 o
  -2   0   9        153.32        150.17        10.31 o
  -1   0   9        351.11        371.24        16.34 o
   0   0   9         44.18         47.60         6.27 o
   1   0   9         18.90         22.94         6.19 o
   2   0   9        103.28         86.21        15.78 o
   3   0   9        148.33        158.14         8.53 o
   4   0   9         10.07          6.83         2.05 o
   5   0   9         52.84         45.50         5.89 o
   6   0   9          0.01          0.00         3.02 o
   7   0   9          5.31          9.68         4.85 o
   8   0   9          0.40          5.39         3.79 o
   9   0   9          2.56          5.91         6.73 o
 -10   1   9          0.12          2.13         7.00 o
  -9   1   9          0.07          0.00         7.45 o
  -8   1   9          4.05          3.04         2.40 o
  -7   1   9          2.03          4.58         3.74 o
  -6   1   9          0.03          0.00         2.49 o
  -5   1   9          1.59          0.00         1.75 o
  -4   1   9         11.94         11.49         2.38 o
  -3   1   9          0.67          1.54         1.67 o
  -2   1   9        307.30        311.58         9.41 o
  -1   1   9        828.16        938.08        21.46 o
   0   1   9        166.38        177.60        10.65 o
   1   1   9         17.45         11.56         3.16 o
   2   1   9         26.11         20.07         3.72 o
   3   1   9        378.68        412.80        12.83 o
   4   1   9        190.28        195.36         9.41 o
   5   1   9        158.21        151.05         8.30 o
   6   1   9         17.59         17.20         3.24 o
   7   1   9         42.59         30.22         5.66 o
   8   1   9          0.60          0.00         6.48 o
   9   1   9          0.21          0.00         4.21 o
 -10   2   9          0.22          4.87         7.45 o
  -9   2   9          0.32          8.80         9.17 o
  -8   2   9         10.35          8.52         2.88 o
  -7   2   9          4.90          1.15         2.47 o
  -6   2   9          1.81          3.60         2.14 o
  -5   2   9          4.03          8.09         2.09 o
  -4   2   9         10.02         11.57         3.32 o
  -3   2   9         15.19         20.78         3.04 o
  -2   2   9         34.07         32.48         3.16 o
  -1   2   9          5.03          5.62         1.73 o
   0   2   9       1219.99       1337.93        72.74 o
   1   2   9          0.83         15.19         5.57 o
   2   2   9        218.18        199.44         8.00 o
   3   2   9         14.27         16.62         3.18 o
   4   2   9         18.18         14.68         3.45 o
   5   2   9        749.24        742.27        23.86 o
   6   2   9          8.78          5.02         3.56 o
   7   2   9          8.55          9.12         4.58 o
   8   2   9          0.26          3.76         5.58 o
   9   2   9          3.36         17.14         7.41 o
  -9   3   9          1.82          0.00         5.24 o
  -8   3   9          3.96          9.82         8.39 o
  -7   3   9        140.27        143.36         5.57 o
  -6   3   9         64.37         56.27         4.52 o
  -5   3   9         42.19         41.63         3.81 o
  -4   3   9          7.55          4.38         1.44 o
  -3   3   9          0.23          2.13         1.77 o
  -2   3   9          1.11          2.00         1.73 o
  -1   3   9         17.82         15.76         2.91 o
   0   3   9        754.85        773.39        28.79 o
   1   3   9         59.24         80.69        10.20 o
   2   3   9         49.49         45.87         4.42 o
   3   3   9        396.86        347.16        15.72 o
   4   3   9        110.06        118.69         9.36 o
   5   3   9        583.17        591.10        22.15 o
   6   3   9       1117.41       1154.81        33.30 o
   7   3   9         49.05         51.58        11.99 o
   8   3   9          0.71          0.00         4.85 o
   9   3   9          0.67          5.66         4.59 o
  10   3   9          1.97          1.57         5.15 o
  -9   4   9          1.48          6.14         7.57 o
  -8   4   9          0.06         13.83         8.88 o
  -7   4   9         10.82         19.75         3.04 o
  -6   4   9        199.62        187.81         8.47 o
  -5   4   9         47.71         44.76         4.25 o
  -4   4   9          2.01          0.00         1.77 o
  -3   4   9         14.52         12.80         2.79 o
  -2   4   9          1.89          2.35         3.23 o
  -1   4   9          1.47          0.60         1.22 o
   0   4   9         12.49          6.82         2.88 o
   1   4   9          3.34         14.95         8.98 o
   2   4   9        262.63        288.61        14.34 o
   3   4   9         50.77         53.61         5.54 o
   4   4   9          9.12          4.02         2.57 o
   5   4   9        140.64        134.00        10.83 o
   6   4   9        686.73        656.62        25.74 o
   7   4   9         10.85         15.99         5.15 o
   8   4   9          8.42          3.85         6.77 o
   9   4   9          0.02          0.00        10.97 o
  10   4   9          1.08         12.38         6.50 o
  -9   5   9          0.03         12.77         9.82 o
  -8   5   9         10.84          4.62         5.93 o
  -7   5   9          0.62          0.00         5.59 o
  -6   5   9         58.01         52.61         5.17 o
  -5   5   9         15.77         16.35         4.47 o
  -4   5   9          3.36          0.00         2.79 o
  -3   5   9         71.33         75.54        13.50 o
  -2   5   9         35.76         26.23         4.82 o
  -1   5   9         12.02         14.20        12.46 o
   0   5   9        354.75        312.28        19.56 o
   1   5   9         29.68         31.15         7.55 o
   2   5   9         67.13         57.56         9.88 o
   3   5   9        133.15        124.48        10.27 o
   4   5   9         30.87         21.56         7.27 o
   5   5   9         55.55         51.82         7.56 o
   6   5   9         19.83         15.10         4.10 o
   7   5   9         34.69         39.08         9.71 o
   8   5   9          3.99          9.01         6.64 o
   9   5   9          0.27          2.98         6.37 o
  10   5   9          2.76          7.45        11.13 o
  -8   6   9          2.10          4.09         7.90 o
  -7   6   9          9.51         12.85         9.43 o
  -6   6   9          7.14         10.12         2.96 o
  -5   6   9         14.27         10.84         3.81 o
  -4   6   9          0.57          0.42         3.85 o
  -3   6   9         74.91         76.24        14.08 o
  -2   6   9         82.78         84.00        10.36 o
  -1   6   9         16.43         13.93         4.98 o
   0   6   9        687.91        642.10        20.76 o
   1   6   9         94.07        104.89        12.60 o
   2   6   9        404.86        468.62        26.03 o
   3   6   9          0.49         23.78        13.38 o
   4   6   9         66.13         77.32        10.85 o
   5   6   9          0.64          4.97         3.72 o
   6   6   9          8.44          6.69         5.03 o
   7   6   9          0.79          0.00         5.25 o
   8   6   9         10.05          6.52         6.73 o
   9   6   9          4.78         19.30         8.38 o
  10   6   9          0.86          3.68        10.35 o
  -8   7   9          2.06          0.00        10.03 o
  -7   7   9          6.12          0.00        12.38 o
  -6   7   9          1.71          6.11         2.59 o
  -5   7   9         31.08         25.99         7.36 o
  -4   7   9          3.74          3.62         2.80 o
  -3   7   9          7.61          4.78         3.11 o
  -2   7   9          3.94          0.12         6.38 o
  -1   7   9         75.64         82.09        23.82 o
   0   7   9         53.17         34.99        18.84 o
   1   7   9         55.34         49.68         6.42 o
   2   7   9        114.41        103.49        19.44 o
   3   7   9         41.29         48.37        15.02 o
   4   7   9         13.75          5.01         4.98 o
   5   7   9          0.33          5.76         5.27 o
   6   7   9         52.70         49.00        10.33 o
   7   7   9         16.23         12.06         6.12 o
   8   7   9          9.95         18.94         7.18 o
   9   7   9          0.79          6.67         6.95 o
  10   7   9          0.22          8.19         6.86 o
  -7   8   9         15.02         29.43        12.07 o
  -6   8   9          1.59          0.48         4.97 o
  -5   8   9          6.88         14.73        10.17 o
  -4   8   9          5.29          8.02         6.59 o
  -3   8   9          2.31          0.44         3.56 o
  -2   8   9         10.74         16.29        10.15 o
  -1   8   9         16.75         29.10        11.54 o
   0   8   9          0.00          6.02         8.55 o
   1   8   9         17.70         21.30         4.54 o
   2   8   9        268.45        265.90        16.70 o
   3   8   9          3.11          0.90         6.22 o
   4   8   9         64.41         72.56        17.23 o
   5   8   9         52.56         43.13         9.42 o
   6   8   9         20.90         10.04         5.31 o
   7   8   9        132.87        119.17        16.14 o
   8   8   9          3.99          6.59         8.12 o
   9   8   9         22.57         37.12        11.10 o
  -6   9   9          7.48          9.92         6.96 o
  -5   9   9          4.59         15.95         7.47 o
  -4   9   9          2.46         20.50        10.68 o
  -3   9   9         14.29         16.70        10.31 o
  -2   9   9         13.52         11.83         3.17 o
  -1   9   9         36.99         45.75        13.46 o
   0   9   9         30.80         42.48        15.06 o
   1   9   9         39.46         37.14         6.38 o
   2   9   9         15.02         24.06        10.29 o
   3   9   9          1.15          1.84         4.28 o
   4   9   9          7.89         15.88         6.08 o
   5   9   9         58.06         59.72        11.89 o
   6   9   9          4.35          5.04         8.49 o
   7   9   9          0.28          1.51         4.95 o
   8   9   9          0.42          2.23        11.77 o
   9   9   9          1.45          0.61        13.48 o
  -5  10   9          0.10          4.96         6.35 o
  -4  10   9          0.43          0.00         6.38 o
  -3  10   9         24.23         25.66        13.26 o
  -2  10   9          0.91         19.32        11.74 o
  -1  10   9         40.44         33.39        15.55 o
   0  10   9        260.24        282.94        37.81 o
   1  10   9         40.44         43.07         7.44 o
   2  10   9        125.09        115.14        12.66 o
   3  10   9         82.89         89.29        11.22 o
   4  10   9         10.78          7.47         4.67 o
   5  10   9         23.71         44.98        11.76 o
   6  10   9         16.85         26.01         8.65 o
   7  10   9          6.17         11.08        13.14 o
   8  10   9          2.19          0.00         6.60 o
  -4  11   9          0.37          0.00         9.66 o
  -3  11   9          0.51         10.31        12.19 o
  -2  11   9         18.23          5.93         9.70 o
  -1  11   9         17.74          7.94        11.05 o
   0  11   9        534.03        587.36        52.59 o
   1  11   9         21.80         55.65        17.72 o
   2  11   9         56.46         60.03        10.37 o
   3  11   9          1.31          3.10         9.04 o
   4  11   9         54.40         38.79        13.71 o
   5  11   9          3.71          6.67         9.70 o
   6  11   9          0.14          1.47         6.42 o
   7  11   9          0.65          1.22         6.60 o
  -2  12   9          5.36         10.56         9.37 o
  -1  12   9          0.03         19.48        11.42 o
   0  12   9         65.94        100.34        22.51 o
   1  12   9         69.92         77.96        20.79 o
   2  12   9          3.24          4.30         7.37 o
   3  12   9          1.12          1.06         8.55 o
   4  12   9          0.91         19.48        10.68 o
   5  12   9          6.40          5.81        12.73 o
   6  12   9          3.90          0.00         9.02 o
   0  13   9          5.74          1.19        10.93 o
   1  13   9          4.41          0.00        14.00 o
   2  13   9          0.07          0.00         8.92 o
   3  13   9          1.06          0.00        10.07 o
   4  13   9          5.98         24.55        15.63 o
  -5  -7  10          0.00          5.67         7.77 o
  -4  -7  10          2.20          9.61         5.32 o
  -3  -7  10          0.01          0.00         5.86 o
  -2  -7  10          0.04          0.00        10.30 o
  -1  -7  10          3.73          1.32         6.84 o
   0  -7  10          0.09          0.00        23.35 o
   1  -7  10          0.49          0.00         9.32 o
  -6  -6  10          4.99          7.22         4.83 o
  -5  -6  10          3.16          7.38         3.43 o
  -4  -6  10          4.81          0.00         3.84 o
  -3  -6  10         22.45         29.68         6.10 o
  -2  -6  10          1.81          2.48         5.15 o
  -1  -6  10          0.43          3.39         3.92 o
   0  -6  10          1.36          0.00         7.48 o
   1  -6  10          0.81          6.20         7.19 o
   2  -6  10          1.69         13.75         7.67 o
   3  -6  10          0.32          0.04        11.64 o
  -7  -5  10          3.47          3.94         5.32 o
  -6  -5  10          2.74          0.00         4.16 o
  -5  -5  10         33.85         35.50         8.15 o
  -4  -5  10         11.69         11.93         4.36 o
  -3  -5  10        105.16         94.05         9.73 o
  -2  -5  10          4.18          5.21         3.61 o
  -1  -5  10         18.75         21.99         4.85 o
   0  -5  10          7.14          0.00         3.04 o
   1  -5  10         17.92         19.82         4.95 o
   2  -5  10         10.14          2.34         3.81 o
   3  -5  10         26.54         27.75         6.60 o
   4  -5  10          0.01          0.00         3.56 o
  -8  -4  10          0.62          0.00         5.22 o
  -7  -4  10          3.91          4.46         4.54 o
  -6  -4  10          0.57          0.00         4.33 o
  -5  -4  10         25.68         27.06         4.48 o
  -4  -4  10          9.62          8.53         2.85 o
  -3  -4  10        219.05        233.71        12.67 o
  -2  -4  10         14.52         20.92         3.28 o
  -1  -4  10         93.56         87.20         5.61 o
   0  -4  10         63.90         69.02         4.22 o
   1  -4  10         36.78         29.56         3.91 o
   2  -4  10         13.35          6.87         2.59 o
   3  -4  10          8.96          8.20         3.97 o
   4  -4  10         19.44          5.42        10.62 o
   5  -4  10          2.15          0.00         3.85 o
   6  -4  10          2.42          0.00         5.23 o
  -9  -3  10          0.15          0.00         9.76 o
  -8  -3  10          0.06          1.07         3.77 o
  -7  -3  10          1.90          5.28         3.84 o
  -6  -3  10          0.25          0.29         3.00 o
  -5  -3  10          0.70          0.00         2.34 o
  -4  -3  10         13.57         18.69         3.21 o
  -3  -3  10        128.69        131.04         7.11 o
  -2  -3  10        323.36        309.94         9.24 o
  -1  -3  10         29.62         34.23         2.02 o
   0  -3  10        183.99        174.14         5.73 o
   1  -3  10          7.02          8.70         1.76 o
   2  -3  10          8.85         12.87         4.63 o
   3  -3  10        156.36        131.54         9.42 o
   4  -3  10          8.51          9.43         3.19 o
   5  -3  10          3.27          1.35         4.05 o
   6  -3  10         23.23         21.59         8.07 o
  -9  -2  10          3.85          2.03         5.08 o
  -8  -2  10          8.37          7.06         3.49 o
  -7  -2  10          4.24          0.00         4.56 o
  -6  -2  10          3.88          5.06         1.92 o
  -5  -2  10         20.32         20.68         3.53 o
  -4  -2  10          3.59          9.71         2.63 o
  -3  -2  10          0.61          0.00         1.63 o
  -2  -2  10         95.59         83.01         4.60 o
  -1  -2  10         23.43         34.72         6.09 o
   0  -2  10         11.03          8.49         5.56 o
   1  -2  10        129.58        101.02        13.46 o
   2  -2  10         55.84         70.89         4.72 o
   3  -2  10         17.54         10.18         4.09 o
   4  -2  10        318.94        318.91        15.09 o
   5  -2  10          0.21          1.23         2.76 o
   6  -2  10          6.91          8.17         4.37 o
   7  -2  10          0.03          0.00         9.47 o
  -9  -1  10          0.14          0.00         4.49 o
  -8  -1  10         33.92         34.96         5.80 o
  -7  -1  10          4.96          8.17         4.52 o
  -6  -1  10          2.52          3.91         2.35 o
  -5  -1  10          5.08          5.52         1.94 o
  -4  -1  10         20.32         22.95         3.10 o
  -3  -1  10          5.18          0.03         3.59 o
  -2  -1  10         44.95         41.46         6.68 o
  -1  -1  10         14.02         13.04         4.04 o
   0  -1  10         27.91         33.01         6.26 o
   1  -1  10         22.06         21.23         8.61 o
   2  -1  10         60.60         56.60        15.80 o
   3  -1  10         68.22         80.93         6.03 o
   4  -1  10        273.54        257.80        12.97 o
   5  -1  10         17.27         14.70         2.90 o
   6  -1  10          3.23          5.23         3.06 o
   7  -1  10          1.44          4.08         5.00 o
   8  -1  10          0.98          5.48         5.10 o
  -9   0  10          0.07          4.34         4.26 o
  -8   0  10          8.93          0.91         3.07 o
  -7   0  10          8.03          9.37         4.31 o
  -6   0  10          4.96          7.23         1.83 o
  -5   0  10          0.24          0.00         1.73 o
  -4   0  10          1.52          1.13         1.54 o
  -3   0  10          0.57          0.94         1.71 o
  -2   0  10         79.93         93.41         8.72 o
  -1   0  10          5.20          6.98         3.47 o
   0   0  10         73.68         70.33         8.21 o
   1   0  10          8.82          9.37         4.43 o
   2   0  10         71.83         80.82        16.94 o
   3   0  10        623.72        649.68        46.24 o
   4   0  10         18.87         19.23         3.61 o
   5   0  10        120.89        110.49         9.29 o
   6   0  10          0.31          2.08         2.89 o
   7   0  10         57.13         53.56         9.96 o
   8   0  10          4.49          6.83        11.81 o
  -9   1  10          1.19          0.00         5.03 o
  -8   1  10          0.90          0.00         4.09 o
  -7   1  10          3.35          0.63         3.38 o
  -6   1  10          0.60          3.67         2.22 o
  -5   1  10         11.40          7.46         2.86 o
  -4   1  10          2.64          2.45         1.87 o
  -3   1  10         37.81         36.79         3.36 o
  -2   1  10        184.96        195.86         6.62 o
  -1   1  10        221.33        212.01        12.52 o
   0   1  10         41.39         35.19         5.51 o
   1   1  10         14.52         14.16         5.39 o
   2   1  10        173.04        199.95        30.18 o
   3   1  10        175.16        161.70        11.27 o
   4   1  10          5.74          4.74         2.87 o
   5   1  10          3.94          1.45         2.10 o
   6   1  10          1.28          2.16         1.97 o
   7   1  10         25.00         22.74         5.65 o
   8   1  10          3.88          4.44         2.89 o
   9   1  10          0.15          3.95         4.20 o
  -9   2  10          6.66          0.00         5.89 o
  -8   2  10          6.10         14.99         8.59 o
  -7   2  10          2.69          2.06         3.86 o
  -6   2  10          8.32          8.15         2.35 o
  -5   2  10          0.00          1.39         1.60 o
  -4   2  10         15.80         12.11         2.10 o
  -3   2  10         22.64         22.91         3.13 o
  -2   2  10        107.34        104.91         5.06 o
  -1   2  10        181.12        192.81         6.19 o
   0   2  10        218.94        207.99         4.55 o
   1   2  10          0.09          3.54         1.22 o
   2   2  10         44.21         48.75         3.91 o
   3   2  10          6.04          8.14         3.02 o
   4   2  10          6.08          1.22         2.54 o
   5   2  10         54.82         53.06         7.04 o
   6   2  10          4.19          2.49         2.26 o
   7   2  10          2.08          0.00         5.70 o
   8   2  10          4.00          7.52         7.41 o
   9   2  10          0.01          0.00         5.34 o
  -9   3  10         11.61          8.47         7.12 o
  -8   3  10         16.97         22.55        10.89 o
  -7   3  10         32.61         29.89         5.18 o
  -6   3  10          8.62         13.19         2.55 o
  -5   3  10          2.67          2.22         1.73 o
  -4   3  10          0.44          0.74         1.94 o
  -3   3  10          2.20          3.93         1.59 o
  -2   3  10         43.12         43.78         3.72 o
  -1   3  10         48.94         45.64         4.14 o
   0   3  10        139.58        137.97        13.19 o
   1   3  10        124.66        143.45         9.01 o
   2   3  10         76.05         81.24         5.79 o
   3   3  10         13.34         14.29         2.98 o
   4   3  10        143.70        140.23         9.98 o
   5   3  10        700.84        769.78        25.52 o
   6   3  10         42.79         50.07         7.56 o
   7   3  10          6.15         11.50         8.14 o
   8   3  10          6.53          0.00         4.64 o
   9   3  10          0.49          0.00         6.36 o
  -9   4  10          6.21         11.66        10.52 o
  -8   4  10         61.06         75.26        18.21 o
  -7   4  10          6.70          9.11         2.16 o
  -6   4  10         60.77         55.70         4.76 o
  -5   4  10         51.80         51.13         4.44 o
  -4   4  10         24.73         25.59         3.75 o
  -3   4  10          2.35          3.50         2.12 o
  -2   4  10          0.02          0.00         2.52 o
  -1   4  10         67.07         74.10         5.46 o
   0   4  10         17.80         15.82         5.14 o
   1   4  10        185.38        166.20        15.08 o
   2   4  10         67.97         68.90         7.30 o
   3   4  10         37.63         41.10         7.88 o
   4   4  10         35.42         26.87         6.83 o
   5   4  10         37.71         31.84         5.40 o
   6   4  10        216.25        228.04        15.54 o
   7   4  10         25.85         36.04         8.81 o
   8   4  10         16.38         16.47         7.39 o
   9   4  10          0.64          0.00        11.34 o
  -8   5  10         15.48          5.03         4.91 o
  -7   5  10         10.87         10.86         3.17 o
  -6   5  10         16.24         16.93         3.10 o
  -5   5  10         16.16         17.63         3.75 o
  -4   5  10          0.84          1.51         2.52 o
  -3   5  10         13.51          9.02         3.01 o
  -2   5  10         18.34         19.02         7.80 o
  -1   5  10        115.15        126.55        13.00 o
   0   5  10         20.01         14.62         4.43 o
   1   5  10        144.83        141.55        14.40 o
   2   5  10        107.39        135.42        14.95 o
   3   5  10        275.76        285.02        14.84 o
   4   5  10          5.79          9.07         5.62 o
   5   5  10          2.10          1.18         2.84 o
   6   5  10         37.02         16.17         6.50 o
   7   5  10         38.68         50.89        11.25 o
   8   5  10          2.53          0.00         5.32 o
   9   5  10          3.41         27.79         9.22 o
  -8   6  10          0.04          0.00         9.58 o
  -7   6  10         19.60         21.45         6.70 o
  -6   6  10          0.04          2.59         3.80 o
  -5   6  10         10.22         11.79         3.87 o
  -4   6  10         47.01         39.12         6.52 o
  -3   6  10         75.68         92.16        15.71 o
  -2   6  10         54.47         47.03         8.10 o
  -1   6  10         72.49         70.39         9.92 o
   0   6  10          5.82          2.90         1.89 o
   1   6  10         43.20         38.53         7.95 o
   2   6  10          0.29          0.00         7.98 o
   3   6  10          1.70         12.97         9.04 o
   4   6  10          0.26          1.23         3.82 o
   5   6  10        170.42        173.29        13.37 o
   6   6  10          1.88          0.00         5.17 o
   7   6  10          0.06          8.20         6.51 o
   8   6  10          0.04          0.00         5.57 o
   9   6  10          1.44          6.48        12.73 o
  -7   7  10          1.77          2.74         5.45 o
  -6   7  10         17.16         26.69         7.54 o
  -5   7  10          9.86          2.46         4.15 o
  -4   7  10          2.75          4.43         2.92 o
  -3   7  10         11.40          6.55         7.49 o
  -2   7  10         14.41          5.28         5.89 o
  -1   7  10        185.22        222.37        25.66 o
   0   7  10          5.20          0.00         5.40 o
   1   7  10          0.01          0.92         2.19 o
   2   7  10        168.68        183.62        25.62 o
   3   7  10         45.65         29.26        11.09 o
   4   7  10         17.70         12.55         5.72 o
   5   7  10         25.91         22.98         6.98 o
   6   7  10         37.37         43.84         9.29 o
   7   7  10          1.60          3.88         5.41 o
   8   7  10          4.68          3.43         6.26 o
   9   7  10          0.79          0.00         7.22 o
  -7   8  10          7.71          2.93         4.25 o
  -6   8  10          0.08          0.00         4.26 o
  -5   8  10          1.39          2.16         4.75 o
  -4   8  10          0.29          1.09         2.91 o
  -3   8  10          0.01          5.69         6.42 o
  -2   8  10          0.13          6.87         7.53 o
  -1   8  10         22.05         28.44        11.62 o
   0   8  10         21.96         22.83        11.70 o
   1   8  10         54.91         71.39         7.35 o
   2   8  10         76.96         76.48         9.43 o
   3   8  10          3.99          0.00         7.98 o
   4   8  10         25.70         24.31        12.32 o
   5   8  10        129.98        135.30        16.41 o
   6   8  10          0.00          0.00         9.49 o
   7   8  10          4.86          4.69        11.11 o
   8   8  10          6.45          0.00         5.77 o
   9   8  10          0.06          0.00         9.45 o
  -6   9  10          0.62          0.00         6.20 o
  -5   9  10          0.46         16.94         8.31 o
  -4   9  10          0.18          0.04         8.51 o
  -3   9  10         10.26         12.91         3.21 o
  -2   9  10          0.47          0.00         3.24 o
  -1   9  10         14.96         18.54        16.37 o
   0   9  10          5.60          6.10         7.24 o
   1   9  10         41.94         51.31         6.90 o
   2   9  10         46.29         46.05         7.73 o
   3   9  10        153.34        150.03        14.43 o
   4   9  10         18.84         32.12        13.14 o
   5   9  10         25.41         19.30         8.21 o
   6   9  10         28.45         25.65         7.84 o
   7   9  10          7.75         11.07         8.61 o
   8   9  10         19.95         25.06        19.62 o
  -5  10  10          1.31         16.43         7.97 o
  -4  10  10          0.02          0.00        11.74 o
  -3  10  10          7.22         13.01        10.93 o
  -2  10  10          0.27         10.44         9.08 o
  -1  10  10          1.97         15.06         8.35 o
   0  10  10          8.82         15.63        10.56 o
   1  10  10         76.82         70.62         8.90 o
   2  10  10          1.28          5.00         3.71 o
   3  10  10         24.06         26.91         7.80 o
   4  10  10          5.31          0.00         5.59 o
   5  10  10         27.86         30.48        10.40 o
   6  10  10          0.36          3.83         5.60 o
   7  10  10          0.33          0.00         5.79 o
   8  10  10          3.25          3.11         6.87 o
  -4  11  10          0.15          0.00         7.49 o
  -3  11  10          3.38         16.82        12.56 o
  -2  11  10          0.63          3.36         8.23 o
  -1  11  10         49.27         44.52        18.33 o
   0  11  10        165.74        193.52        32.82 o
   1  11  10          0.64          0.00        11.70 o
   2  11  10          0.17          0.00        11.54 o
   3  11  10          2.84          2.33         9.21 o
   4  11  10          6.86          3.60         9.45 o
   5  11  10          0.26          5.40         7.90 o
   6  11  10          3.21          4.12        12.56 o
   7  11  10          7.39         10.50        14.28 o
  -2  12  10          4.82          0.00         8.35 o
  -1  12  10          4.45          0.00         9.94 o
   0  12  10         78.81         87.29        22.51 o
   1  12  10         18.84         21.93        12.11 o
   2  12  10          0.21         20.58        11.58 o
   3  12  10          3.41         25.00        17.80 o
   4  12  10          1.17         18.50        12.89 o
   5  12  10          3.92         13.59        10.89 o
   6  12  10          2.15          0.00         6.28 o
   1  13  10          1.16          0.00         7.16 o
   2  13  10          2.87          0.00         9.86 o
   3  13  10          6.34          0.00        10.72 o
  -5  -6  11          0.05          2.26         6.58 o
  -4  -6  11          0.29         11.22         7.14 o
  -3  -6  11          1.59         11.52        18.68 o
  -2  -6  11          9.00          8.12         6.10 o
  -1  -6  11          2.22          0.36         5.84 o
   0  -6  11          0.45          0.00         8.50 o
   1  -6  11         14.13          3.47         6.03 o
   2  -6  11         28.94         39.95        12.31 o
  -6  -5  11          0.00          0.00         6.83 o
  -5  -5  11          3.20          0.00         9.37 o
  -4  -5  11         13.61         16.75         5.19 o
  -3  -5  11         51.64         36.84        10.31 o
  -2  -5  11          0.01         15.61        15.12 o
  -1  -5  11         11.06         15.87         6.35 o
   0  -5  11          2.22         11.78         7.78 o
   1  -5  11          3.93         11.71        17.72 o
   2  -5  11          0.00          3.83         8.78 o
   3  -5  11         12.09         15.32         8.70 o
  -7  -4  11          5.70         18.10         6.70 o
  -6  -4  11         15.91         18.82         6.09 o
  -5  -4  11          4.23          3.30         3.99 o
  -4  -4  11         68.23         63.13         8.75 o
  -3  -4  11        297.75        298.35        15.22 o
  -2  -4  11         11.14         14.26         7.12 o
  -1  -4  11          1.15          5.09         3.53 o
   0  -4  11         30.91         26.36         4.76 o
   1  -4  11          5.03          3.88         3.40 o
   2  -4  11          2.16          2.70         4.15 o
   3  -4  11         24.32         15.13         7.53 o
   4  -4  11          0.35         18.82        12.24 o
   5  -4  11          0.34          0.00         8.02 o
  -8  -3  11          0.42          4.85         4.40 o
  -7  -3  11          0.74          6.81         4.59 o
  -6  -3  11          4.86          8.80         4.83 o
  -5  -3  11         21.61         32.11         5.40 o
  -4  -3  11          1.48          0.94         2.21 o
  -3  -3  11        330.73        379.86        12.71 o
  -2  -3  11        448.95        427.05        28.75 o
  -1  -3  11          0.23          0.00         6.32 o
   0  -3  11          0.87          0.01         5.48 o
   1  -3  11         11.17          9.34         8.37 o
   2  -3  11          0.01          0.00         2.17 o
   3  -3  11          0.01          1.44        13.52 o
   4  -3  11          2.54          0.85         3.62 o
   5  -3  11         12.06         25.75        10.46 o
   6  -3  11          0.24          0.00        11.01 o
  -8  -2  11          0.72          6.58         5.22 o
  -7  -2  11          2.11          5.06         6.24 o
  -6  -2  11          2.61          2.72         4.19 o
  -5  -2  11          0.16          0.75         2.80 o
  -4  -2  11          1.30          1.43         2.09 o
  -3  -2  11          2.60          2.78         3.13 o
  -2  -2  11         13.65         21.13         5.49 o
  -1  -2  11          6.71          2.75         4.84 o
   0  -2  11         44.35         49.71         9.86 o
   1  -2  11         12.77         12.25         6.22 o
   2  -2  11        122.97        154.80        17.33 o
   3  -2  11         35.14         28.16         3.83 o
   4  -2  11         34.28         32.74         6.77 o
   5  -2  11          0.37          0.04         4.50 o
   6  -2  11          0.57          0.83         3.83 o
  -9  -1  11          0.19          0.00        14.12 o
  -8  -1  11         18.20         22.18         6.83 o
  -7  -1  11          0.16          1.31         5.62 o
  -6  -1  11          0.29          0.00         2.22 o
  -5  -1  11          3.83          1.71         2.24 o
  -4  -1  11          5.33          9.62         3.57 o
  -3  -1  11         34.47         42.79         6.23 o
  -2  -1  11          2.98          2.18         3.84 o
  -1  -1  11        104.49         95.27        11.59 o
   0  -1  11        217.51        207.40        18.20 o
   1  -1  11          0.48          5.13        11.25 o
   2  -1  11         73.60         91.91        20.09 o
   3  -1  11         41.48         44.61        15.10 o
   4  -1  11        126.83         99.32         7.85 o
   5  -1  11          8.80          7.80         3.89 o
   6  -1  11          6.26          6.93         8.18 o
   7  -1  11          0.11          0.34         3.42 o
  -9   0  11          3.22         13.90         7.80 o
  -8   0  11          5.01          7.36         4.23 o
  -7   0  11          0.02          0.00         5.38 o
  -6   0  11          6.75          8.23         2.48 o
  -5   0  11          3.83          7.34         2.51 o
  -4   0  11         15.50         15.88         3.40 o
  -3   0  11          2.86          5.34         2.70 o
  -2   0  11         18.25         23.27         5.09 o
  -1   0  11          4.33          2.17         2.70 o
   0   0  11         26.16         35.30         6.46 o
   1   0  11         58.69         79.85        11.79 o
   2   0  11          4.85          0.00         9.86 o
   3   0  11         13.69         27.17        12.81 o
   4   0  11         83.06         71.04        18.13 o
   5   0  11         17.98         14.83        11.74 o
   6   0  11          0.01          0.00         9.53 o
   7   0  11          0.17          2.99         3.68 o
   8   0  11          2.81          8.06         5.11 o
  -9   1  11          1.92          0.00         8.63 o
  -8   1  11          0.01          0.00         4.46 o
  -7   1  11          3.66          1.06         3.03 o
  -6   1  11          0.10          0.00         2.93 o
  -5   1  11          5.97          6.10         1.73 o
  -4   1  11         49.38         54.46         5.20 o
  -3   1  11        112.12        117.38         6.08 o
  -2   1  11          1.49          0.00         1.94 o
  -1   1  11          1.16          1.66         3.90 o
   0   1  11         54.44         52.82         7.53 o
   1   1  11        129.40        157.71        24.14 o
   2   1  11         97.52        121.87        21.89 o
   3   1  11          6.26         17.92         9.37 o
   4   1  11         30.68         33.97        13.38 o
   5   1  11          1.36         32.45        12.40 o
   6   1  11          7.12          3.31         3.56 o
   7   1  11         19.93          7.94         8.39 o
   8   1  11          2.38          5.52        10.39 o
  -9   2  11          2.05          9.25         8.39 o
  -8   2  11          3.28          5.31         5.26 o
  -7   2  11          0.24          3.62         3.35 o
  -6   2  11          0.04          0.92         2.07 o
  -5   2  11          1.89          3.81         1.87 o
  -4   2  11          4.18          3.48         2.14 o
  -3   2  11         84.42         72.52         5.18 o
  -2   2  11          0.20          3.72         2.88 o
  -1   2  11          6.84          4.51         2.01 o
   0   2  11         52.44         47.00         5.89 o
   1   2  11        118.67         97.88        10.14 o
   2   2  11          0.12          3.01         1.38 o
   3   2  11          8.77          5.34         2.62 o
   4   2  11          0.07          0.00         2.42 o
   5   2  11          0.76          0.00         4.99 o
   6   2  11          6.27          8.82         5.52 o
   7   2  11          0.06          0.00         9.82 o
   8   2  11          2.72          0.00         5.07 o
  -9   3  11          9.93         10.39         7.00 o
  -8   3  11          3.32          4.36         6.76 o
  -7   3  11          8.44         12.76         4.33 o
  -6   3  11          5.88          6.95         2.33 o
  -5   3  11          2.51          0.87         1.47 o
  -4   3  11         11.54          9.90         2.39 o
  -3   3  11          5.98          6.70         2.37 o
  -2   3  11         34.54         35.27         3.57 o
  -1   3  11          4.51          5.00         1.69 o
   0   3  11          9.85          1.41         4.03 o
   1   3  11        150.72        152.10         6.95 o
   2   3  11         24.98         23.16         3.47 o
   3   3  11        214.61        212.60        11.05 o
   4   3  11         63.25         63.08         7.08 o
   5   3  11        146.83        146.87        11.21 o
   6   3  11         13.63          8.54         3.69 o
   7   3  11          1.47          0.00         6.42 o
   8   3  11          9.74         13.30         6.02 o
   9   3  11          7.85         12.51         6.00 o
  -8   4  11         23.26         13.26         8.96 o
  -7   4  11          8.12         10.51         3.90 o
  -6   4  11          5.66          1.81         1.84 o
  -5   4  11         31.21         32.56         4.25 o
  -4   4  11          4.86          2.87         3.51 o
  -3   4  11          7.42          9.43         2.92 o
  -2   4  11          1.85          2.63         2.11 o
  -1   4  11          0.04          1.30         2.97 o
   0   4  11         60.88         66.38         6.54 o
   1   4  11        310.11        339.72        21.89 o
   2   4  11         57.62         58.20         6.02 o
   3   4  11        451.88        468.25        17.76 o
   4   4  11        500.36        520.62        20.04 o
   5   4  11         78.31         90.09         9.11 o
   6   4  11         10.70          8.42         5.64 o
   7   4  11         19.86         29.56         8.53 o
   8   4  11         11.62         26.27        11.29 o
   9   4  11          1.18          0.00         6.38 o
  -8   5  11         60.05         55.41        16.82 o
  -7   5  11          0.12          0.00         4.16 o
  -6   5  11          3.84          1.34         3.20 o
  -5   5  11         11.68          8.29         3.76 o
  -4   5  11         12.63         17.20         3.92 o
  -3   5  11          4.44          4.61         2.11 o
  -2   5  11         76.92         72.64         9.84 o
  -1   5  11        178.36        168.48        15.42 o
   0   5  11          0.25          0.22         2.17 o
   1   5  11          7.01         10.03         9.94 o
   2   5  11         44.11         46.41        13.83 o
   3   5  11         39.32         43.49         6.28 o
   4   5  11        153.37        167.85        11.89 o
   5   5  11         81.87         84.42         7.94 o
   6   5  11          0.58          2.43         8.37 o
   7   5  11         32.48         33.19        10.74 o
   8   5  11          1.65          6.39         7.12 o
   9   5  11          3.75          0.00         6.44 o
  -8   6  11          5.55          0.00         7.73 o
  -7   6  11         14.43          0.00         7.12 o
  -6   6  11          0.75          0.00         3.19 o
  -5   6  11          1.21          0.00         4.75 o
  -4   6  11         19.83         21.01         5.90 o
  -3   6  11         99.82        100.89         9.88 o
  -2   6  11        289.07        280.36        20.14 o
  -1   6  11          0.13          0.00         4.62 o
   0   6  11        238.86        217.99         9.00 o
   1   6  11         27.16         35.64        11.21 o
   2   6  11         42.21         30.24        11.62 o
   3   6  11         57.17         75.00        11.07 o
   4   6  11          0.15          0.63         3.44 o
   5   6  11          2.99          0.00         3.43 o
   6   6  11         23.20         24.34         7.50 o
   7   6  11         18.78         12.97         5.80 o
   8   6  11          5.63          4.17         5.27 o
   9   6  11          2.52          2.12        14.18 o
  -7   7  11          1.82          0.00         7.78 o
  -6   7  11          1.19          0.00         5.02 o
  -5   7  11          3.02          3.20         3.33 o
  -4   7  11          3.31          5.70         3.92 o
  -3   7  11         25.63         23.24         9.53 o
  -2   7  11        220.05        217.09        26.60 o
  -1   7  11        239.35        286.66        31.18 o
   0   7  11        194.03        171.14        24.27 o
   1   7  11         29.58         37.53        13.34 o
   2   7  11          2.34          0.00         7.37 o
   3   7  11         62.45         58.64        17.92 o
   4   7  11          1.08          3.58         4.19 o
   5   7  11         11.94          9.42         4.75 o
   6   7  11         92.42        100.17        14.28 o
   7   7  11          0.33          0.00        12.34 o
   8   7  11          1.31         12.73         7.59 o
   9   7  11          0.00          0.00         6.67 o
  -6   8  11          0.77          0.18         4.73 o
  -5   8  11          0.15          1.51         7.69 o
  -4   8  11          1.59          0.80         4.07 o
  -3   8  11         32.60         28.08         5.92 o
  -2   8  11          0.75          8.39         8.59 o
  -1   8  11         13.70          1.35         6.67 o
   0   8  11         73.75         74.48        17.64 o
   1   8  11          8.66          4.37         2.28 o
   2   8  11         17.09         17.06        10.39 o
   3   8  11         13.73         24.02        14.28 o
   4   8  11         37.45         37.03        10.82 o
   5   8  11        121.58        116.75        15.76 o
   6   8  11          4.36          9.19        14.69 o
   7   8  11          0.17         17.93        11.03 o
   8   8  11         19.77         26.56         8.28 o
  -6   9  11          0.89          6.87         6.64 o
  -5   9  11          0.64          0.00        13.87 o
  -4   9  11          0.26         25.74        11.50 o
  -3   9  11          0.66          2.87         5.03 o
  -2   9  11         21.76         27.83        11.29 o
  -1   9  11         18.61         32.21        12.48 o
   0   9  11          4.90         25.00        13.34 o
   1   9  11          0.88          2.63         1.95 o
   2   9  11          0.25          0.00         2.34 o
   3   9  11         10.24         11.14         4.23 o
   4   9  11          2.08          0.29        10.64 o
   5   9  11         49.96         49.18        18.91 o
   6   9  11          5.71          8.08         5.41 o
   7   9  11         26.93         35.32        10.10 o
   8   9  11          7.93          2.32         8.39 o
  -5  10  11          0.14          0.00         7.26 o
  -4  10  11          0.03          0.00        11.17 o
  -3  10  11          4.20         20.75        12.97 o
  -2  10  11         22.04         22.02        10.60 o
  -1  10  11         21.22         13.83        10.84 o
   0  10  11          4.49          0.00         9.74 o
   1  10  11          0.20         12.73        10.11 o
   2  10  11          0.37          8.06        10.64 o
   3  10  11          0.06          0.00         6.00 o
   4  10  11          4.38          4.30         7.82 o
   5  10  11          1.14          0.00         8.30 o
   6  10  11          7.43         20.34         9.11 o
   7  10  11          4.26          8.10         7.27 o
  -3  11  11          4.71          1.43         7.49 o
  -2  11  11         65.89         80.58        20.99 o
  -1  11  11         16.90          7.08         9.53 o
   0  11  11         80.09        126.33        27.05 o
   1  11  11          0.19          0.00        15.39 o
   2  11  11         32.66         31.26        13.67 o
   3  11  11          3.34          3.97         8.84 o
   4  11  11          0.09          0.00        10.56 o
   5  11  11          0.63          5.18         6.73 o
   6  11  11          2.02          0.00         6.03 o
  -1  12  11         12.01          0.00        12.73 o
   0  12  11         53.78         64.25        19.15 o
   1  12  11          3.77          9.21        12.40 o
   2  12  11         10.44         28.60        12.48 o
   3  12  11         11.29          8.47         8.92 o
   4  12  11          6.87          0.00        10.64 o
   5  12  11          3.40          3.93        13.01 o
  -5  -5  12          3.64          0.00         7.73 o
  -4  -5  12          0.48          4.99         5.98 o
  -3  -5  12          1.95          0.00         5.46 o
  -2  -5  12         21.02         34.39        15.14 o
  -1  -5  12          2.45         10.50         6.76 o
   0  -5  12          1.59          8.00         6.83 o
   1  -5  12         23.22         27.24         9.71 o
   2  -5  12          3.81          0.00         7.55 o
  -6  -4  12          0.21          0.00        14.32 o
  -5  -4  12         18.62         37.20        13.30 o
  -4  -4  12         20.29         19.12        15.92 o
  -3  -4  12         37.70         42.46        10.37 o
  -2  -4  12         13.15         14.08         8.48 o
  -1  -4  12          0.10          0.00         6.97 o
   0  -4  12          1.86          0.00        15.35 o
   1  -4  12          5.03          0.00         9.21 o
   2  -4  12          7.45          3.86         8.25 o
   3  -4  12          2.00          0.00         5.83 o
  -7  -3  12          2.53         10.57        13.46 o
  -6  -3  12          5.44         13.81         5.39 o
  -5  -3  12         38.44         37.78         7.10 o
  -4  -3  12          2.57          3.38         3.30 o
  -3  -3  12        144.71        162.45        18.17 o
  -2  -3  12          0.61          0.00         8.02 o
  -1  -3  12          5.41          6.91         7.24 o
   0  -3  12         10.37         21.75         8.55 o
   1  -3  12         21.72         28.19         8.24 o
   2  -3  12          2.02          9.48         6.53 o
   3  -3  12          1.70          0.10         7.00 o
   4  -3  12          9.82         33.35        16.37 o
   5  -3  12          0.82         15.43        11.91 o
  -7  -2  12          2.03          3.62         4.86 o
  -6  -2  12          6.41          0.00         4.06 o
  -5  -2  12          0.60          0.54         5.39 o
  -4  -2  12          3.05          1.26         3.68 o
  -3  -2  12         36.08         31.50         5.94 o
  -2  -2  12         25.05         23.53         7.71 o
  -1  -2  12         26.12         36.08         8.58 o
   0  -2  12         72.77         61.56        11.39 o
   1  -2  12         15.65          9.69         4.60 o
   2  -2  12         27.72         37.61         9.45 o
   3  -2  12          4.78         16.90        12.03 o
   4  -2  12          4.65          0.00         7.78 o
   5  -2  12          3.93         11.54         9.70 o
   6  -2  12          7.41          0.00         9.49 o
  -8  -1  12          1.37          0.64         6.67 o
  -7  -1  12          0.54          0.00         5.88 o
  -6  -1  12          2.00          3.57         7.00 o
  -5  -1  12          1.53          0.00         4.04 o
  -4  -1  12          3.18          5.67         3.93 o
  -3  -1  12          0.80          0.01         2.80 o
  -2  -1  12          0.19          0.00         3.06 o
  -1  -1  12         39.20         38.91         8.35 o
   0  -1  12         16.20          5.74         4.94 o
   1  -1  12          0.00         18.62         8.63 o
   2  -1  12         25.47          0.70        11.46 o
   3  -1  12          1.84         19.07        10.27 o
   4  -1  12          9.78          8.10        10.15 o
   5  -1  12          3.80          8.23        11.66 o
   6  -1  12          0.99          0.00         3.53 o
  -8   0  12          1.11          6.93         3.56 o
  -7   0  12          1.81          4.24         5.61 o
  -6   0  12          8.30          5.71         4.00 o
  -5   0  12          2.69          0.00         2.35 o
  -4   0  12         15.43         13.32         4.75 o
  -3   0  12         16.24         26.96         5.38 o
  -2   0  12         68.05         75.45         8.91 o
  -1   0  12         59.85         58.25         9.66 o
   0   0  12         14.59          2.20         4.44 o
   1   0  12        129.76        146.03        15.91 o
   2   0  12         20.41          4.13         9.33 o
   3   0  12         18.00         15.02        10.39 o
   4   0  12         11.36         15.76        12.32 o
   5   0  12         39.85         35.85        14.77 o
   6   0  12          0.00          2.70        10.72 o
   7   0  12          5.41          1.56         7.57 o
  -8   1  12          0.05          8.32         5.96 o
  -7   1  12          0.20          0.00         3.49 o
  -6   1  12          1.45          5.54         2.83 o
  -5   1  12          5.22          2.52         1.71 o
  -4   1  12         45.52         39.92         4.28 o
  -3   1  12         14.14         10.42         2.24 o
  -2   1  12          5.89          6.01         2.85 o
  -1   1  12         82.40         81.39         9.04 o
   0   1  12         51.41         69.68        12.03 o
   1   1  12          2.69          0.00         4.41 o
   2   1  12         45.72         56.47        16.12 o
   3   1  12         11.32          9.04         9.37 o
   4   1  12          1.33          2.25         8.55 o
   5   1  12         18.12          8.39        10.19 o
   6   1  12          4.11         17.56        12.85 o
   7   1  12          0.62          0.82         7.49 o
  -8   2  12          1.41          0.00         6.24 o
  -7   2  12          0.36          2.15         3.89 o
  -6   2  12          4.81          2.59         2.91 o
  -5   2  12          9.06          9.97         4.03 o
  -4   2  12         48.96         42.90         4.95 o
  -3   2  12        124.95        127.91         7.50 o
  -2   2  12         41.99         49.02         4.17 o
  -1   2  12          0.28          1.84         3.26 o
   0   2  12         23.68         18.97         4.96 o
   1   2  12         50.64         50.11         9.95 o
   2   2  12         28.42         28.21         8.12 o
   3   2  12         34.94         29.03         3.58 o
   4   2  12          0.26          0.10         2.76 o
   5   2  12         12.33          8.37         4.11 o
   6   2  12          0.43          0.00         4.34 o
   7   2  12          0.40          1.66         7.82 o
   8   2  12          1.52          8.01        11.48 o
  -8   3  12          0.09          0.00         4.84 o
  -7   3  12          0.00          4.57         3.78 o
  -6   3  12          1.77          9.61         3.74 o
  -5   3  12         26.80         26.12         3.60 o
  -4   3  12          4.63          2.15         2.25 o
  -3   3  12         35.36         31.42         3.73 o
  -2   3  12         88.54        101.64         5.64 o
  -1   3  12         12.35         11.62         2.01 o
   0   3  12         70.83         65.36         3.42 o
   1   3  12         48.71         48.65         3.80 o
   2   3  12          0.06          1.16         1.45 o
   3   3  12        457.48        473.44        15.78 o
   4   3  12         12.05         13.37         3.48 o
   5   3  12         44.91         42.30         5.61 o
   6   3  12          0.10          0.00         3.23 o
   7   3  12          9.31         10.70         5.82 o
   8   3  12          0.39          2.72         8.27 o
  -8   4  12          9.51          7.71         5.49 o
  -7   4  12          2.92          8.54         4.03 o
  -6   4  12          2.56          0.00         3.35 o
  -5   4  12          1.10          0.95         2.35 o
  -4   4  12          6.80          9.53         3.23 o
  -3   4  12          8.82         12.09         3.15 o
  -2   4  12         11.66          9.65         3.92 o
  -1   4  12        112.19        117.78         7.33 o
   0   4  12         35.73         26.89         5.22 o
   1   4  12        168.87        148.74        16.59 o
   2   4  12          1.80          0.00         2.05 o
   3   4  12        643.69        581.73        21.31 o
   4   4  12        398.04        378.90        17.07 o
   5   4  12         43.80         26.36         5.27 o
   6   4  12          7.88          7.07         4.26 o
   7   4  12         13.75         14.14         6.22 o
   8   4  12          6.22          9.91         6.49 o
  -8   5  12         24.09         23.61        11.91 o
  -7   5  12          0.12          0.00         2.95 o
  -6   5  12          0.15          3.73         3.82 o
  -5   5  12          0.31          4.39         5.24 o
  -4   5  12          0.01          0.00         2.38 o
  -3   5  12         81.73         85.47         7.50 o
  -2   5  12         33.95         27.70         4.02 o
  -1   5  12         93.36         90.60        14.08 o
   0   5  12          4.75          4.80         2.48 o
   1   5  12        205.32        228.06        27.30 o
   2   5  12          1.72          0.79         5.26 o
   3   5  12        193.00        194.25        16.73 o
   4   5  12        590.42        534.40        21.42 o
   5   5  12         31.28         39.16         7.18 o
   6   5  12         13.38          3.68         7.37 o
   7   5  12          2.68          9.98         9.39 o
   8   5  12          0.48          0.00        11.13 o
  -7   6  12          1.82          0.37         6.75 o
  -6   6  12          0.17          0.00         5.28 o
  -5   6  12          0.11          0.00         3.15 o
  -4   6  12          0.02         11.88         5.35 o
  -3   6  12         15.96         12.69         3.70 o
  -2   6  12          3.28          0.00         7.45 o
  -1   6  12          2.38          0.00         8.10 o
   0   6  12         12.49         13.54         2.87 o
   1   6  12         22.41         24.31        10.56 o
   2   6  12         22.30         25.17        10.89 o
   3   6  12        101.28        108.50        13.13 o
   4   6  12         40.37         26.53         5.45 o
   5   6  12         17.07         14.86         7.72 o
   6   6  12          4.83          6.11         6.79 o
   7   6  12          0.94          0.00         5.25 o
   8   6  12          0.41          9.75         7.99 o
  -7   7  12          2.73          0.00         8.06 o
  -6   7  12          1.73          0.00         4.24 o
  -5   7  12          0.71          0.00         4.76 o
  -4   7  12          2.03          3.53         3.96 o
  -3   7  12         36.87         57.21        14.45 o
  -2   7  12         29.22         37.03        12.15 o
  -1   7  12         89.88         80.74        16.86 o
   0   7  12          6.43         12.52         9.49 o
   1   7  12         16.36         29.59        12.81 o
   2   7  12         11.13          2.41         8.27 o
   3   7  12          8.70          3.02         8.39 o
   4   7  12         17.09         21.18         5.37 o
   5   7  12         15.20         21.08         7.98 o
   6   7  12         20.10         23.65         7.74 o
   7   7  12          0.21          0.00         6.67 o
   8   7  12          3.19          9.49         6.93 o
  -6   8  12          0.05          0.00        10.19 o
  -5   8  12          0.03          0.00         3.84 o
  -4   8  12          0.13          0.00         4.01 o
  -3   8  12          0.20         12.32         9.74 o
  -2   8  12          2.59          4.91         6.83 o
  -1   8  12         17.04          9.66         9.21 o
   0   8  12          7.02          5.36         7.69 o
   1   8  12          3.41          1.69         2.01 o
   2   8  12          5.17          0.00         7.94 o
   3   8  12         18.86         11.87         7.45 o
   4   8  12          7.10          6.41         6.08 o
   5   8  12         13.09          5.65         5.28 o
   6   8  12         13.16          9.69         5.88 o
   7   8  12          7.22          4.14         9.25 o
   8   8  12          1.46          0.00        11.48 o
  -5   9  12          0.28          0.00        10.21 o
  -4   9  12          0.17          4.79        11.19 o
  -3   9  12          6.17          3.88         3.76 o
  -2   9  12          0.05          0.00         6.47 o
  -1   9  12         12.96         22.38        10.48 o
   0   9  12          0.02          0.00        13.50 o
   1   9  12          7.43          6.78         1.97 o
   2   9  12         30.65         35.07         7.00 o
   3   9  12         51.72         65.52        17.11 o
   4   9  12          1.09          7.57         6.56 o
   5   9  12         33.09         22.01         7.42 o
   6   9  12          0.38          0.00         7.18 o
   7   9  12         21.13         24.00         8.85 o
  -4  10  12          0.76          0.98         7.04 o
  -3  10  12          1.05          4.30         9.70 o
  -2  10  12          0.75          7.53         9.53 o
  -1  10  12         39.13         39.82        13.01 o
   0  10  12          0.16          0.00         6.71 o
   1  10  12         30.75         24.55        12.52 o
   2  10  12          8.24          0.00        14.08 o
   3  10  12         30.48         46.65        17.80 o
   4  10  12          0.26          0.00         8.39 o
   5  10  12          9.51         14.72         8.15 o
   6  10  12          1.27         12.40        10.50 o
   7  10  12          0.01          0.00         6.33 o
  -3  11  12         27.01         33.88        13.83 o
  -2  11  12         31.64         30.94        16.04 o
  -1  11  12         25.08         20.26        11.01 o
   0  11  12         14.66         17.68        11.62 o
   1  11  12         16.85          9.78        11.21 o
   2  11  12          0.00          0.00        11.58 o
   3  11  12          7.66         25.37        15.18 o
   4  11  12          2.15         20.22        13.75 o
   5  11  12         11.95          6.24         8.31 o
   6  11  12         11.75          7.63         8.66 o
  -1  12  12          0.94          0.00         8.06 o
   0  12  12         19.91          9.04         8.96 o
   1  12  12          3.21          0.00        10.60 o
   2  12  12         12.88         29.55        14.98 o
   3  12  12          0.00          3.52         9.49 o
   4  12  12          1.87         28.11        18.13 o
  -5  -4  13         23.02         50.61        12.57 o
  -4  -4  13          1.02          0.00        11.11 o
  -3  -4  13          0.90          0.00         5.12 o
  -2  -4  13          0.01          8.49        17.13 o
  -1  -4  13          5.04         10.91         6.20 o
   0  -4  13          0.21          0.00        14.26 o
   1  -4  13         14.41          2.69         6.83 o
   2  -4  13          0.52          0.00         7.83 o
  -6  -3  13          3.18          0.97         9.06 o
  -5  -3  13        111.88        107.70        16.55 o
  -4  -3  13          9.62         20.13         7.31 o
  -3  -3  13          8.87          0.00         6.22 o
  -2  -3  13          2.03          0.00         6.13 o
  -1  -3  13         20.78         33.70        15.57 o
   0  -3  13          7.64          5.78         6.10 o
   1  -3  13          5.71         17.47         6.94 o
   2  -3  13          2.60          6.51         6.27 o
   3  -3  13          4.80          9.77         9.60 o
  -7  -2  13          5.78          7.75         6.42 o
  -6  -2  13          0.09          0.00         6.04 o
  -5  -2  13         63.08         46.50        20.65 o
  -4  -2  13         41.70         31.31         8.14 o
  -3  -2  13          0.29          0.00         8.37 o
  -2  -2  13         39.06         35.81         9.15 o
  -1  -2  13          0.21          0.00         3.94 o
   0  -2  13          4.99          6.55         5.34 o
   1  -2  13          7.39          2.67         6.90 o
   2  -2  13          0.98          7.88         7.88 o
   3  -2  13          0.06          0.00         5.62 o
   4  -2  13          3.73          9.08        10.39 o
   5  -2  13          0.35          4.05         8.14 o
  -7  -1  13          6.69          0.77         8.31 o
  -6  -1  13         11.04          6.92         6.88 o
  -5  -1  13          0.61          0.00         7.33 o
  -4  -1  13         28.90         29.69         6.28 o
  -3  -1  13         16.37          9.98         4.81 o
  -2  -1  13         19.99         33.41         9.48 o
  -1  -1  13         65.58         83.35        15.20 o
   0  -1  13          7.40          3.83         5.64 o
   1  -1  13         82.46         76.94        13.04 o
   2  -1  13         57.93         59.06        12.55 o
   3  -1  13          7.95         17.39        11.01 o
   4  -1  13          8.58         17.39        12.73 o
   5  -1  13          2.70         26.35        13.14 o
  -7   0  13          0.08          0.00         5.20 o
  -6   0  13          1.40          0.00         6.47 o
  -5   0  13          0.66          0.00         6.34 o
  -4   0  13          0.74          0.00         3.97 o
  -3   0  13         11.56         16.85         5.80 o
  -2   0  13          8.29          3.09         4.16 o
  -1   0  13          0.28          0.00         5.94 o
   0   0  13         13.53          5.10        21.75 o
   1   0  13         17.10         14.51         6.25 o
   2   0  13        308.93        329.83        38.39 o
   3   0  13         18.92         28.56        12.03 o
   4   0  13          0.44          0.00         7.33 o
   5   0  13          0.49          0.00        11.50 o
   6   0  13          0.39          0.00        13.95 o
  -7   1  13          0.00          3.21         3.79 o
  -6   1  13          3.95          8.94         3.90 o
  -5   1  13          5.95          7.71         3.63 o
  -4   1  13          7.45          7.44         2.79 o
  -3   1  13          1.14          0.00         2.27 o
  -2   1  13          9.47         12.09         4.13 o
  -1   1  13         23.66         21.54        12.19 o
   0   1  13          5.94          9.39         5.01 o
   1   1  13        150.76        161.99        24.29 o
   2   1  13         45.00         55.41        16.49 o
   3   1  13         21.81         27.21        12.81 o
   4   1  13          7.95         15.96         9.45 o
   5   1  13         28.11         11.46        12.36 o
   6   1  13          3.04          9.00        10.19 o
   7   1  13          0.03          0.00         8.06 o
  -8   2  13          0.09          0.00         6.22 o
  -7   2  13          0.49          2.07         4.10 o
  -6   2  13          1.38          0.94         3.64 o
  -5   2  13          4.21          0.58         2.67 o
  -4   2  13         44.69         54.63         5.50 o
  -3   2  13          0.13          0.00         2.40 o
  -2   2  13          0.13          1.18         2.08 o
  -1   2  13          0.08          0.34         4.13 o
   0   2  13          0.31          0.00         6.06 o
   1   2  13         67.80         62.59        10.41 o
   2   2  13         37.31         29.91        12.69 o
   3   2  13         54.46         63.84        17.96 o
   4   2  13          7.43          8.39         7.49 o
   5   2  13          4.36          0.00         8.23 o
   6   2  13          0.03          0.00         5.01 o
   7   2  13          7.03         12.40        11.42 o
  -7   3  13          0.30          2.68         3.71 o
  -6   3  13          0.00          4.89         3.44 o
  -5   3  13          0.42          5.72         2.41 o
  -4   3  13         43.68         52.63         5.24 o
  -3   3  13         80.53         82.60         6.12 o
  -2   3  13          0.05          0.00         1.71 o
  -1   3  13          0.09          0.00         1.44 o
   0   3  13          5.36          4.60         2.72 o
   1   3  13         15.80         37.05         9.98 o
   2   3  13         51.64         55.99         5.02 o
   3   3  13         14.84         18.25         3.14 o
   4   3  13          8.28         14.52         3.77 o
   5   3  13         23.83         28.70         5.98 o
   6   3  13          0.73          0.00         8.35 o
   7   3  13          3.61          0.00        10.93 o
  -7   4  13          0.11          5.68         3.88 o
  -6   4  13          0.18          0.00         2.59 o
  -5   4  13          2.49          0.77         3.15 o
  -4   4  13          1.98          3.56         2.27 o
  -3   4  13         24.05         23.31         3.55 o
  -2   4  13          7.56          5.71         2.32 o
  -1   4  13         64.41         58.53         4.89 o
   0   4  13          2.37          6.37         4.73 o
   1   4  13        155.73        159.76         8.69 o
   2   4  13         15.66         11.40         3.31 o
   3   4  13        202.46        222.23        11.76 o
   4   4  13         11.89          9.48         3.36 o
   5   4  13         18.35         21.44         5.06 o
   6   4  13         13.00          7.43         5.96 o
   7   4  13          4.97         11.00         6.48 o
   8   4  13         18.58         23.74         9.07 o
  -7   5  13          0.01          0.00         6.87 o
  -6   5  13          4.68          6.32         5.39 o
  -5   5  13          3.84          7.54         4.17 o
  -4   5  13          0.05          4.15         2.70 o
  -3   5  13          2.42          4.57         2.80 o
  -2   5  13          3.41          1.38         2.80 o
  -1   5  13          0.45          0.78         2.41 o
   0   5  13          2.51          3.11         3.53 o
   1   5  13          1.76         10.89        11.79 o
   2   5  13         81.74         84.16         7.63 o
   3   5  13         62.19         73.42         7.83 o
   4   5  13         36.16         33.25         7.21 o
   5   5  13          7.72          8.14         3.46 o
   6   5  13         16.87         12.37         6.27 o
   7   5  13          0.33          0.00        13.52 o
   8   5  13          3.45          1.69         5.69 o
  -7   6  13          0.01          0.00         4.04 o
  -6   6  13          0.49          1.26         2.96 o
  -5   6  13          4.32          1.15         3.78 o
  -4   6  13         20.84         16.92         8.82 o
  -3   6  13         16.01         14.28         4.90 o
  -2   6  13         15.74          5.03         7.37 o
  -1   6  13         10.01          9.00         6.18 o
   0   6  13          3.80          6.63         2.85 o
   1   6  13         36.50         33.84        12.07 o
   2   6  13          0.17          0.00         6.57 o
   3   6  13          8.12          3.64         2.31 o
   4   6  13          0.26          1.62         5.33 o
   5   6  13         42.75         41.97        11.58 o
   6   6  13          1.53          6.73         4.72 o
   7   6  13          2.56          0.00         8.06 o
   8   6  13          1.71          0.00         6.90 o
  -6   7  13          2.08          0.00         3.27 o
  -5   7  13          0.70          0.00         3.41 o
  -4   7  13         42.05         34.82         6.73 o
  -3   7  13         41.32         26.52         9.72 o
  -2   7  13         93.87         79.27        17.84 o
  -1   7  13          0.17         12.48         9.25 o
   0   7  13         31.61         43.83        14.45 o
   1   7  13         22.47         30.81        11.54 o
   2   7  13          0.64          1.02         7.69 o
   3   7  13         16.87         34.21         8.52 o
   4   7  13         28.43         25.55         5.88 o
   5   7  13          3.23          0.00         6.17 o
   6   7  13         21.54         25.36         7.04 o
   7   7  13          0.00          4.74         6.20 o
  -5   8  13          2.65          0.74         3.17 o
  -4   8  13         24.14         24.24         5.60 o
  -3   8  13          9.01          9.86        10.23 o
  -2   8  13          1.02          6.59         6.26 o
  -1   8  13         12.88         46.53        16.61 o
   0   8  13          0.23          0.00         8.31 o
   1   8  13          7.02          7.77         5.28 o
   2   8  13         30.97         31.80        14.28 o
   3   8  13         32.37         37.65        12.07 o
   4   8  13         18.56         20.13         9.76 o
   5   8  13          4.00          0.00         5.30 o
   6   8  13          0.49          4.53        10.15 o
   7   8  13          2.44          0.00         7.67 o
  -5   9  13          0.35          2.76         9.25 o
  -4   9  13          5.72          0.93         6.08 o
  -3   9  13         18.92         15.90        11.93 o
  -2   9  13          0.03          0.00         6.47 o
  -1   9  13         12.41          2.01         9.17 o
   0   9  13          0.13          0.00         7.24 o
   1   9  13         28.52         29.71        12.52 o
   2   9  13          0.02         17.11        12.19 o
   3   9  13         30.95         28.69        13.46 o
   4   9  13          0.15          0.00         6.83 o
   5   9  13          0.03          0.00         7.69 o
   6   9  13          1.82          0.00         5.41 o
   7   9  13          4.22         12.55         6.59 o
  -3  10  13          0.38          8.18         7.04 o
  -2  10  13          3.51         10.60        10.89 o
  -1  10  13         11.31          3.44         9.90 o
   0  10  13         11.96         30.77        13.83 o
   1  10  13         68.81         70.39        19.64 o
   2  10  13          0.82          0.00         9.04 o
   3  10  13         37.40         67.32        21.12 o
   4  10  13          0.08          0.00        12.28 o
   5  10  13          3.51          4.19         9.19 o
   6  10  13          5.41          4.11        19.95 o
  -2  11  13          3.42          0.00         7.16 o
  -1  11  13         14.25         23.73        12.85 o
   0  11  13          0.61          9.99         9.74 o
   1  11  13          1.07         13.18        11.25 o
   2  11  13          1.15          0.00         8.68 o
   3  11  13          5.71         40.39        20.50 o
   4  11  13          6.80          0.00        12.32 o
   5  11  13          2.21          0.17         5.79 o
   1  12  13          4.78          0.00         9.21 o
   2  12  13          1.85         14.40        12.32 o
   3  12  13          2.77         12.36        11.38 o
  -4  -3  14          0.02          0.00         7.90 o
  -3  -3  14          2.84          6.76         5.94 o
  -2  -3  14          6.04         14.76         6.40 o
  -1  -3  14          4.69          6.47        15.78 o
   0  -3  14          0.76          0.45        13.28 o
   1  -3  14         12.99          8.76         6.85 o
   2  -3  14         12.39         27.19         9.25 o
  -5  -2  14        103.69        127.89        18.79 o
  -4  -2  14         25.38         30.77         8.27 o
  -3  -2  14          0.00          0.81         5.50 o
  -2  -2  14          0.96          0.77        16.90 o
  -1  -2  14          6.29         13.68         6.83 o
   0  -2  14          3.63          0.84        20.95 o
   1  -2  14          0.15          1.39         5.92 o
   2  -2  14          0.08          0.00        10.39 o
   3  -2  14          0.46          0.00         6.19 o
  -6  -1  14          0.09          0.00         6.40 o
  -5  -1  14         26.69         14.77        10.97 o
  -4  -1  14         20.28         29.49         7.99 o
  -3  -1  14          0.58          2.77        12.13 o
  -2  -1  14          0.81          0.00         4.49 o
  -1  -1  14          0.15          8.46         5.30 o
   0  -1  14         24.92         24.87        14.61 o
   1  -1  14         12.73         17.74         8.09 o
   2  -1  14          3.87         17.04         9.37 o
   3  -1  14          0.86          3.07         7.79 o
   4  -1  14          0.00          1.96         8.27 o
  -6   0  14          5.73          0.00         6.59 o
  -5   0  14          0.52          1.47         7.82 o
  -4   0  14          1.57          0.00         7.28 o
  -3   0  14         25.23         35.70         8.44 o
  -2   0  14          4.89          4.96         8.16 o
  -1   0  14         22.82         25.32         9.99 o
   0   0  14          1.24          2.14         5.77 o
   1   0  14         30.75         27.92         8.82 o
   2   0  14         49.37         44.65        10.61 o
   3   0  14          3.57          0.00        10.35 o
   4   0  14          3.25          0.33         8.18 o
   5   0  14          0.47          0.00         8.06 o
  -7   1  14          1.14          0.00         9.66 o
  -6   1  14          3.38          0.00         5.85 o
  -5   1  14          5.12          4.91         8.51 o
  -4   1  14          5.74          1.39         8.23 o
  -3   1  14          4.51          4.84         4.21 o
  -2   1  14          0.56          5.77         6.63 o
  -1   1  14          9.46          6.73         4.74 o
   0   1  14         31.33         28.31         7.88 o
   1   1  14         14.43          8.58         4.59 o
   2   1  14          6.59         14.90        11.70 o
   3   1  14          4.00         13.55        11.05 o
   4   1  14          0.01          0.00         9.74 o
   5   1  14          0.04          0.00         9.25 o
   6   1  14          0.07          0.00        10.84 o
  -7   2  14          0.25          0.77         4.36 o
  -6   2  14          6.46          9.13         6.28 o
  -5   2  14         10.07          8.44         7.45 o
  -4   2  14          1.68          6.83         4.32 o
  -3   2  14          1.53          1.12         2.88 o
  -2   2  14          0.43          8.71        18.74 o
  -1   2  14         58.43         71.09        13.79 o
   0   2  14          5.38         10.58         9.19 o
   1   2  14         32.35         27.53        13.50 o
   2   2  14         42.95         50.78        17.56 o
   3   2  14          0.75          3.76         9.17 o
   4   2  14          0.06          0.00         7.49 o
   5   2  14          0.43          2.78        10.44 o
   6   2  14          8.67         16.78        10.72 o
  -7   3  14          0.42         13.94         4.98 o
  -6   3  14          0.00          0.00         5.56 o
  -5   3  14         21.64          8.25        12.73 o
  -4   3  14          7.99          0.00         3.48 o
  -3   3  14          6.30         10.92         2.40 o
  -2   3  14          3.82          7.06         2.44 o
  -1   3  14         26.85         25.28         5.38 o
   0   3  14         12.77          7.36         6.17 o
   1   3  14         52.09         60.54         8.53 o
   2   3  14          0.20          0.00         9.56 o
   3   3  14          6.08          0.00         6.65 o
   4   3  14         24.18         26.59         6.40 o
   5   3  14          0.28          0.00        10.19 o
   6   3  14          3.07          0.00         8.76 o
   7   3  14          6.04         33.76        17.92 o
  -7   4  14          1.41          0.00         5.56 o
  -6   4  14          2.89          4.35         3.92 o
  -5   4  14          0.01          2.16         3.45 o
  -4   4  14         18.14         19.16         4.50 o
  -3   4  14          1.15          2.07         2.66 o
  -2   4  14          0.00          0.00         2.16 o
  -1   4  14          2.43          0.17         1.31 o
   0   4  14          3.74          2.46         1.76 o
   1   4  14        210.72        222.17         8.93 o
   2   4  14         24.11         21.42         3.16 o
   3   4  14        125.26        129.04         8.46 o
   4   4  14         11.39          5.58         4.11 o
   5   4  14         20.13         27.00         7.11 o
   6   4  14         11.83          3.46         7.67 o
   7   4  14          9.47         10.92         5.95 o
  -6   5  14          1.06          4.06         3.49 o
  -5   5  14          7.21          2.16         3.11 o
  -4   5  14          0.04          0.00         3.52 o
  -3   5  14          7.23          0.76         3.44 o
  -2   5  14          0.57          0.00         2.97 o
  -1   5  14        131.44        140.65         7.69 o
   0   5  14          2.74          0.00         4.64 o
   1   5  14        342.43        392.55        34.70 o
   2   5  14        265.49        271.95        13.38 o
   3   5  14         68.39         59.74         6.77 o
   4   5  14          0.01          0.00         3.43 o
   5   5  14         23.94         33.21         8.05 o
   6   5  14         13.49         24.29         8.24 o
   7   5  14          6.91          5.59         9.31 o
  -6   6  14          1.97          0.00         8.17 o
  -5   6  14          1.54          5.72         4.06 o
  -4   6  14          0.12          0.00         6.11 o
  -3   6  14          3.94          5.16         4.36 o
  -2   6  14          1.69          7.92         5.33 o
  -1   6  14          1.01         13.83        10.52 o
   0   6  14         49.50         40.34         5.63 o
   1   6  14         39.31         20.01        10.15 o
   2   6  14        226.52        225.75        18.02 o
   3   6  14          1.83          1.59         3.33 o
   4   6  14          0.00          0.00         2.79 o
   5   6  14          5.24          0.84         5.50 o
   6   6  14          0.01          1.01         5.11 o
   7   6  14         13.86         13.49         7.46 o
  -5   7  14          1.39          7.98         4.23 o
  -4   7  14         13.63         15.39         6.44 o
  -3   7  14          4.28          4.91         4.99 o
  -2   7  14          6.88         17.43        10.93 o
  -1   7  14         11.54          0.78         8.68 o
   0   7  14          4.98         20.79        13.30 o
   1   7  14          2.88         12.44        11.99 o
   2   7  14         56.45         29.01        10.23 o
   3   7  14         29.57         30.88         6.34 o
   4   7  14          3.12          3.04         6.49 o
   5   7  14          1.07          0.00         7.47 o
   6   7  14          0.17          0.00         5.32 o
   7   7  14         10.67         16.61         7.18 o
  -5   8  14          0.38          0.00         3.55 o
  -4   8  14         18.82         16.75         5.39 o
  -3   8  14          3.77         21.44         7.98 o
  -2   8  14         11.53          9.53         7.20 o
  -1   8  14         18.49         14.12        10.35 o
   0   8  14         11.16         42.56        15.22 o
   1   8  14          2.00          2.01         9.62 o
   2   8  14          1.40          0.00         8.51 o
   3   8  14          0.30          9.60         4.70 o
   4   8  14         76.17         96.75        14.32 o
   5   8  14          0.77          0.46         6.38 o
   6   8  14          2.46          6.60         6.85 o
  -4   9  14          4.86          0.00         5.47 o
  -3   9  14         12.04          8.68         7.57 o
  -2   9  14          3.39          2.62         7.28 o
  -1   9  14         15.16          5.28         8.51 o
   0   9  14          2.03          7.53         9.99 o
   1   9  14         30.16         33.68        11.99 o
   2   9  14         13.15          6.55        10.76 o
   3   9  14          8.44          9.90         8.55 o
   4   9  14          0.70          6.79         7.92 o
   5   9  14          0.45          0.00         5.93 o
   6   9  14          3.80          0.00         7.48 o
  -3  10  14          0.00          0.00        10.23 o
  -2  10  14          0.00          0.00         8.14 o
  -1  10  14          1.59          0.00        10.19 o
   0  10  14          1.01          3.11        11.38 o
   1  10  14          0.01          0.00         7.98 o
   2  10  14          6.45          0.00        13.10 o
   3  10  14         21.76         24.35        13.87 o
   4  10  14          0.08          0.00         7.67 o
   5  10  14          3.54          1.16         7.43 o
  -1  11  14          3.19          0.00         9.62 o
   0  11  14          5.47          3.89        10.89 o
   1  11  14          5.31         23.65        14.77 o
   2  11  14          1.56         45.46        19.27 o
   3  11  14         23.33          6.83         9.99 o
   4  11  14         18.08         34.74        15.88 o
  -3  -2  15          1.72          0.00         6.94 o
  -2  -2  15          0.51          2.74         5.35 o
  -1  -2  15          1.41          0.00         8.57 o
   0  -2  15          3.01         10.43        11.52 o
   1  -2  15          3.84         13.26         8.65 o
  -4  -1  15          0.12          3.52        22.04 o
  -3  -1  15          4.79          6.21         5.87 o
  -2  -1  15          5.32          6.01         9.82 o
  -1  -1  15          8.55         13.37         9.15 o
   0  -1  15          2.00          2.09         8.90 o
   1  -1  15         18.32         14.57         7.77 o
   2  -1  15          2.95          2.18         6.59 o
   3  -1  15          0.02          0.00         5.81 o
  -5   0  15          0.18          0.57         6.83 o
  -4   0  15          0.38          8.10        10.97 o
  -3   0  15          7.95         12.30         4.59 o
  -2   0  15          1.91          0.00         5.09 o
  -1   0  15         16.19         26.97         8.48 o
   0   0  15         79.01         76.51        13.94 o
   1   0  15          2.46          6.60         9.62 o
   2   0  15         14.41         23.41         8.58 o
   3   0  15          0.05          0.00        11.09 o
   4   0  15          0.05         11.66        11.58 o
  -6   1  15          6.48          4.01         5.95 o
  -5   1  15          1.29          8.14         9.29 o
  -4   1  15          3.47         23.49        13.63 o
  -3   1  15          0.53          0.34         3.94 o
  -2   1  15          0.04          0.00         5.63 o
  -1   1  15         59.74         51.35        10.40 o
   0   1  15         56.43         76.41        12.93 o
   1   1  15          5.34          6.21         4.40 o
   2   1  15          3.17          0.00         6.80 o
   3   1  15          8.57          0.00        10.15 o
   4   1  15          0.71          0.00        11.58 o
   5   1  15          4.24         26.11        14.73 o
  -6   2  15          7.06         23.26         9.13 o
  -5   2  15          0.94         13.87        12.28 o
  -4   2  15          0.32          3.64         8.47 o
  -3   2  15          3.98          0.00         3.48 o
  -2   2  15          1.13          5.17         4.59 o
  -1   2  15         11.40          4.40         3.78 o
   0   2  15         10.33          5.43         3.83 o
   1   2  15         22.75         31.44         9.21 o
   2   2  15          4.97          0.00        10.56 o
   3   2  15         12.43          9.62         9.00 o
   4   2  15          3.78          0.00        10.80 o
   5   2  15          0.13          0.90         8.96 o
  -6   3  15         10.36         11.94         7.40 o
  -5   3  15         14.12          0.00         9.25 o
  -4   3  15          0.27          0.00         7.86 o
  -3   3  15          8.63         16.37         8.68 o
  -2   3  15          1.91          2.74         4.43 o
  -1   3  15         12.35         18.48         9.15 o
   0   3  15         16.26         11.39         4.57 o
   1   3  15          5.36          0.00         4.90 o
   2   3  15          9.39         23.98        13.34 o
   3   3  15         11.94          1.92         6.75 o
   4   3  15          8.05          2.33         8.27 o
   5   3  15          1.82         31.76        17.19 o
   6   3  15         28.81        296.24        39.29 o
  -6   4  15          1.30          2.11         3.76 o
  -5   4  15         28.80         26.67        12.62 o
  -4   4  15          0.55          0.71         3.13 o
  -3   4  15          0.05          0.00         4.22 o
  -2   4  15          7.45          6.65         2.15 o
  -1   4  15         16.95         20.87         3.16 o
   0   4  15         34.92         25.47         5.10 o
   1   4  15         53.66         66.95        10.52 o
   2   4  15          1.50          0.00         7.80 o
   3   4  15         11.56         11.23         7.76 o
   4   4  15          2.70          6.78        13.85 o
   5   4  15         16.02         26.48        16.45 o
   6   4  15         25.00         49.15        16.16 o
  -5   5  15          1.23          0.20         2.68 o
  -4   5  15          8.12          0.20         2.90 o
  -3   5  15          0.84          0.87         3.02 o
  -2   5  15          8.46          9.45        10.27 o
  -1   5  15         13.73         18.22         3.86 o
   0   5  15          5.60          4.73         2.13 o
   1   5  15        229.06        237.55        12.82 o
   2   5  15         29.09         27.56         5.61 o
   3   5  15          8.86          9.74         4.03 o
   4   5  15          1.69          4.44         4.30 o
   5   5  15          6.72          7.40         7.02 o
   6   5  15          3.96          0.00        11.83 o
  -5   6  15          1.98          0.10         2.98 o
  -4   6  15          0.57          0.00         4.44 o
  -3   6  15          0.05          4.06         7.26 o
  -2   6  15          1.17          2.54         4.95 o
  -1   6  15         36.90         29.40         6.61 o
   0   6  15          0.75          0.00         2.85 o
   1   6  15        189.46        205.48        15.88 o
   2   6  15         64.15         63.23         9.43 o
   3   6  15         11.43         14.21         6.03 o
   4   6  15          7.85         15.23         5.52 o
   5   6  15          0.06          0.00         6.00 o
   6   6  15          1.05          0.00         9.70 o
  -5   7  15          2.82          4.17         7.10 o
  -4   7  15          2.26          2.61         6.06 o
  -3   7  15          0.45          0.00         5.02 o
  -2   7  15         15.79         14.06         5.42 o
  -1   7  15          4.48         17.60        11.13 o
   0   7  15         18.50         28.15        12.73 o
   1   7  15          9.60         10.18         4.07 o
   2   7  15         34.43         33.52         7.89 o
   3   7  15          1.34          0.00         5.38 o
   4   7  15          9.02          6.91         4.85 o
   5   7  15          0.94          0.00         4.60 o
   6   7  15          0.00          0.00         5.76 o
  -4   8  15          5.57         11.58         4.96 o
  -3   8  15          0.51          0.00         6.24 o
  -2   8  15          1.24          0.00        12.44 o
  -1   8  15         11.71         47.96        17.39 o
   0   8  15          2.23          7.49        11.87 o
   1   8  15          8.16         16.57        11.17 o
   2   8  15          0.11          0.61        10.72 o
   3   8  15          0.34          1.85         3.92 o
   4   8  15          4.95          4.35         5.50 o
   5   8  15          1.84          1.92         5.01 o
  -3   9  15          4.68          0.00         5.68 o
  -2   9  15          0.01          0.00        11.21 o
  -1   9  15          5.13          7.00         8.72 o
   0   9  15          0.31          2.54         9.29 o
   1   9  15         29.94         14.00        11.46 o
   2   9  15          0.12          0.00         9.25 o
   3   9  15          3.54          3.95         5.44 o
   4   9  15          2.41          0.00         8.27 o
   5   9  15          0.21          0.00        19.42 o
  -1  10  15          6.62          3.81         8.63 o
   0  10  15          6.01          5.69         7.78 o
   1  10  15          2.67          0.00        17.84 o
   2  10  15          6.15         24.14        12.77 o
   3  10  15          1.94          0.00        16.45 o
   4  10  15          0.06          0.00         8.06 o
  -2  -1  16          0.66          0.00         5.49 o
  -1  -1  16          0.18          6.72         7.42 o
   0  -1  16          4.77          3.85         6.41 o
  -3   0  16          4.95          0.00         6.71 o
  -2   0  16          5.02          0.00         6.08 o
  -1   0  16         27.53         17.64        10.01 o
   0   0  16         15.19         18.51         8.67 o
   1   0  16          9.90          2.46         4.58 o
   2   0  16          2.06          0.00         7.30 o
  -4   1  16          0.02          0.00        14.24 o
  -3   1  16          0.03          0.00         7.75 o
  -2   1  16          3.26         24.07        10.23 o
  -1   1  16         25.00         27.30         8.31 o
   0   1  16         30.88         35.34        15.92 o
   1   1  16          0.59          0.00         4.71 o
   2   1  16          0.71          0.00        13.03 o
   3   1  16          0.27          0.00         6.68 o
  -4   2  16          1.09          2.70         7.16 o
  -3   2  16         17.22         19.21         6.60 o
  -2   2  16          1.01          3.72         5.39 o
  -1   2  16          2.87         13.20         5.77 o
   0   2  16         52.34         57.85        11.61 o
   1   2  16          0.07          6.31         5.71 o
   2   2  16          0.07          2.43        14.14 o
   3   2  16          0.05          0.00         9.29 o
   4   2  16          0.02         22.55        16.12 o
  -5   3  16          1.33          0.00         7.90 o
  -4   3  16          0.09          4.54         6.67 o
  -3   3  16          0.53         17.39        13.30 o
  -2   3  16         12.50         15.98         6.53 o
  -1   3  16          5.02          6.08         6.12 o
   0   3  16          4.47          0.17         4.14 o
   1   3  16         19.74         38.73        12.03 o
   2   3  16         16.69         29.41         9.03 o
   3   3  16          1.65          0.00        11.87 o
   4   3  16         25.31         44.89        20.09 o
  -5   4  16          4.19         24.64        12.77 o
  -4   4  16          0.00          0.00         8.35 o
  -3   4  16          1.58         10.48        18.01 o
  -2   4  16          0.41          0.00         7.30 o
  -1   4  16         15.14         23.17         5.55 o
   0   4  16          0.40          3.50         6.09 o
   1   4  16         13.17         12.46         4.71 o
   2   4  16          1.45          5.30         6.98 o
   3   4  16          4.43          4.44         6.90 o
   4   4  16          1.02          7.90         9.90 o
   5   4  16          9.63          4.17        10.39 o
  -4   5  16          0.84          5.48        11.77 o
  -3   5  16          1.91         20.22         8.21 o
  -2   5  16          6.48          2.93         9.02 o
  -1   5  16         33.20         36.71        13.91 o
   0   5  16          0.26          1.06         7.73 o
   1   5  16         63.12         49.33        10.05 o
   2   5  16          0.36          0.33         7.90 o
   3   5  16          5.44          0.00        10.31 o
   4   5  16          9.70         22.43        14.32 o
   5   5  16          1.69          6.01         8.80 o
  -4   6  16          0.18          0.00         3.99 o
  -3   6  16          4.40          2.70         3.26 o
  -2   6  16          2.66          3.13         3.66 o
  -1   6  16          5.78          2.51         4.07 o
   0   6  16         26.68         32.12        13.71 o
   1   6  16         81.29         90.80         8.43 o
   2   6  16         12.20         11.46        13.71 o
   3   6  16          0.11          0.00        11.74 o
   4   6  16          6.97          0.20        10.23 o
   5   6  16          0.82         15.43        10.31 o
  -3   7  16          0.38          2.07         4.69 o
  -2   7  16          0.24          0.00         4.97 o
  -1   7  16          0.17          2.58         9.29 o
   0   7  16         47.46         45.79        15.71 o
   1   7  16          0.02          2.86         8.18 o
   2   7  16          5.40          0.00         6.75 o
   3   7  16          2.91          0.00         3.54 o
   4   7  16          0.52          0.00         8.61 o
   5   7  16          1.86          3.56        11.74 o
  -3   8  16          0.54          8.14         6.82 o
  -2   8  16          9.36         13.50         7.00 o
  -1   8  16          1.36         11.29        11.74 o
   0   8  16          5.08          5.93        10.44 o
   1   8  16         10.37         12.44        10.27 o
   2   8  16         11.41          6.54         7.04 o
   3   8  16          0.26          6.34         5.29 o
   4   8  16          9.66          6.35         7.98 o
  -1   9  16          0.00          0.00         9.90 o
   0   9  16          7.70          7.94         9.13 o
   1   9  16          7.50          0.29         9.53 o
   2   9  16          7.11         20.05        13.87 o
   3   9  16          0.07          3.97         6.02 o
  -1   1  17          5.24          0.00         5.82 o
   0   1  17          9.35          4.51         6.65 o
  -2   2  17          0.83         12.13         6.92 o
  -1   2  17          0.01          0.00         4.85 o
   0   2  17          6.26          0.00         7.94 o
   1   2  17          5.85          0.00        14.79 o
   2   2  17          4.72          8.66         6.56 o
  -3   3  17          0.21          0.00        14.24 o
  -2   3  17          1.95          0.00        12.15 o
  -1   3  17          1.36          0.00         7.69 o
   0   3  17          5.23          0.00         5.34 o
   1   3  17          0.90         14.33         6.69 o
   2   3  17          3.37          4.95        13.91 o
  -3   4  17          0.53          0.00         9.62 o
  -2   4  17          2.44         23.16        14.69 o
  -1   4  17         13.86         34.46        15.76 o
   0   4  17          2.79          3.53         5.89 o
   1   4  17          0.64          2.34         4.08 o
   2   4  17          0.71          0.00         7.86 o
   3   4  17          0.55          0.00        12.11 o
  -3   5  17          0.02          0.00         5.38 o
  -2   5  17          3.51          0.00        12.19 o
  -1   5  17         41.40         34.88        14.36 o
   0   5  17          0.04          0.00         7.52 o
   1   5  17         12.31          3.60         5.69 o
   2   5  17          1.83          6.45         4.96 o
   3   5  17          9.99         24.45         9.57 o
  -2   6  17          4.28          0.00         6.92 o
  -1   6  17        115.19        149.20        26.11 o
   0   6  17          9.90         18.50         9.66 o
   1   6  17         35.23         35.07        13.59 o
   2   6  17          0.14          0.00         9.86 o
   3   6  17         12.11         31.18        14.36 o
  -2   7  17         12.09          0.00         7.53 o
  -1   7  17         33.87         32.08        11.95 o
   0   7  17         95.07        119.86        24.80 o
   1   7  17          1.48         14.36        12.60 o
   2   7  17          0.40         14.61        11.91 o
   3   7  17          1.17          0.00         9.13 o
   0   8  17         19.88         26.11        12.77 o
   1   8  17          6.54          0.00         8.76 o
   2   8  17          6.49         31.02        16.33 o
                                                
